# Supplementary material for: The proppin Bcas3 and its interactor KinkyA localize to the early phagophore and regulate autophagy
Source: Autophagy. 2020 Mar 1;17(3):640–55. doi: 10.1080/15548627.2020.1725403 (PMC8032249; doi:10.1080/15548627.2020.1725403)
Supplement: Supplemental Material [file KAUP_A_1725403_SM6144.xlsx]

## Sheet: Readme
Explanation of headers in MaxQuant_Output table
Header	Description
Averaged ratio knkA+/knkA-	Averaged LFQ intensity (protein abundance) ratios of knkA-knkA-YFP over knkA knock-out cells
Exp.1 ratio knkA+/knkA- abundance	Exp. 1 - 2log (LFQ intensity knkA-knkA-YFP cells)/ 2log (LFQ intensity knkA knock-out) LFQ intensity of 0 is set at 2 to allow calculation.
Exp.2 ratio knkA+/knkA- abundance	Exp. 2 - 2log (LFQ intensity knkA-knkA-YFP cells)/ 2log (LFQ intensity knkA knock-out) LFQ intensity of 0 is set at 2 to allow calculation.
Exp.3 ratio knkA+/knkA- abundance	Exp. 3 - 2log (LFQ intensity knkA-knkA-YFP cells)/ 2log (LFQ intensity knkA knock-out) LFQ intensity of 0 is set at 2 to allow calculation.
Protein IDs	Identifier(s) of protein(s) contained in the protein group. They are sorted by number of identified peptides in descending order.
Majority protein IDs	These are the IDs of those proteins that have at least half of the peptides that the leading protein has.
Peptide counts (all)	Number of peptides associated with each protein in protein group, occuring in the order as the protein IDs occur in the 'Protein IDs' column. Here distinct peptide sequences are counted. Modified forms or different charges are counted as one peptide.
Peptide counts (razor+unique)	Number of peptides associated with each protein in protein group, occuring in the order as the protein IDs occur in the 'Protein IDs' column. Here distinct peptide sequences are counted. Modified forms or different charges are counted as one peptide.
Peptide counts (unique)	Number of peptides associated with each protein in protein group, occuring in the order as the protein IDs occur in the 'Protein IDs' column. Here distinct peptide sequences are counted. Modified forms or different charges are counted as one peptide.
Fasta headers	Fasta headers(s) of protein(s) contained within the group.
Number of proteins	Number of proteins contained within the group. This corresponds to the number of entries in the colum 'Protein IDs'.
Peptides	The total number of peptide sequences associated with the protein group (i.e. for all the proteins in the group).
Razor + unique peptides	The total number of razor + unique peptides associated with the protein group (i.e. these peptides are shared with another protein group).
Unique peptides	The total number of unique peptides associated with the protein group (i.e. these peptides are not shared with another protein group).
Peptides KO1	Number of peptides (distinct peptide sequences) in experiment KO1
Peptides KO2	Number of peptides (distinct peptide sequences) in experiment KO2
Peptides KO3	Number of peptides (distinct peptide sequences) in experiment KO3
Peptides YFP1	Number of peptides (distinct peptide sequences) in experiment knkA-YFP1
Peptides YFP2	Number of peptides (distinct peptide sequences) in experiment knkA-YFP2
Peptides YFP3	Number of peptides (distinct peptide sequences) in experiment knkA-YFP3
Razor + unique peptides KO1	Number of razor + unique peptides (distinct peptide sequences) in experiment KO1
Razor + unique peptides KO2	Number of razor + unique peptides (distinct peptide sequences) in experiment KO2
Razor + unique peptides KO3	Number of razor + unique peptides (distinct peptide sequences) in experiment KO3
Razor + unique peptides YFP1	Number of razor + unique peptides (distinct peptide sequences) in experiment knkA-YFP1
Razor + unique peptides YFP2	Number of razor + unique peptides (distinct peptide sequences) in experiment knkA-YFP2
Razor + unique peptides YFP3	Number of razor + unique peptides (distinct peptide sequences) in experiment knkA-YFP3
Unique peptides KO1	Number of unique peptides (distinct peptide sequences) in experiment KO1
Unique peptides KO2	Number of unique peptides (distinct peptide sequences) in experiment KO2
Unique peptides KO3	Number of unique peptides (distinct peptide sequences) in experiment KO3
Unique peptides YFP1	Number of unique peptides (distinct peptide sequences) in experiment knkA-YFP1
Unique peptides YFP2	Number of unique peptides (distinct peptide sequences) in experiment knkA-YFP2
Unique peptides YFP3	Number of unique peptides (distinct peptide sequences) in experiment knkA-YFP3
Sequence coverage [%]	Percentage of the sequence that is covered by the identified peptides of the best protein sequence contained in the group.
Unique + razor sequence coverage [%]	Percentage of the sequence that is covered by the identified unique and razor peptides of the best protein sequence contained in the group.
Unique sequence coverage [%]	Percentage of the sequence that is covered by the identified unique peptides of the best protein sequence contained in the group.
Mol. weight [kDa]	Molecular weight of the leading protein sequence contained in the protein group.
Sequence length	The length of the leading protein sequence contained in the group.
Sequence lengths	The length of all sequences of the proteins contained in the group.
Fraction average
Fraction 1
Experiment KO1
Experiment KO2
Experiment KO3
Experiment YFP1
Experiment YFP2
Experiment YFP3
PEP	Posterior Error Probability of the identification. This value essentially operates as a p-value, where smaller is more significant.
Sequence coverage KO1 [%]	Percentage of the sequence that is covered by the identified peptides in this sample of the longest protein sequence contained within the group.
Sequence coverage KO2 [%]	Percentage of the sequence that is covered by the identified peptides in this sample of the longest protein sequence contained within the group.
Sequence coverage KO3 [%]	Percentage of the sequence that is covered by the identified peptides in this sample of the longest protein sequence contained within the group.
Sequence coverage YFP1 [%]	Percentage of the sequence that is covered by the identified peptides in this sample of the longest protein sequence contained within the group.
Sequence coverage YFP2 [%]	Percentage of the sequence that is covered by the identified peptides in this sample of the longest protein sequence contained within the group.
Sequence coverage YFP3 [%]	Percentage of the sequence that is covered by the identified peptides in this sample of the longest protein sequence contained within the group.
Intensity	Summed up eXtracted Ion Current (XIC) of all isotopic clusters associated with the identified AA sequence. In case of a labeled experiment this is the total intensity of all the isotopic patterns in the label cluster.
Intensity KO1	Summed up eXtracted Ion Current (XIC) of all isotopic clusters associated with the identified AA sequence. In case of a labeled experiment this is the total intensity of all the isotopic patterns in the label cluster.
Intensity KO2	Summed up eXtracted Ion Current (XIC) of all isotopic clusters associated with the identified AA sequence. In case of a labeled experiment this is the total intensity of all the isotopic patterns in the label cluster.
Intensity KO3	Summed up eXtracted Ion Current (XIC) of all isotopic clusters associated with the identified AA sequence. In case of a labeled experiment this is the total intensity of all the isotopic patterns in the label cluster.
Intensity YFP1	Summed up eXtracted Ion Current (XIC) of all isotopic clusters associated with the identified AA sequence. In case of a labeled experiment this is the total intensity of all the isotopic patterns in the label cluster.
Intensity YFP2	Summed up eXtracted Ion Current (XIC) of all isotopic clusters associated with the identified AA sequence. In case of a labeled experiment this is the total intensity of all the isotopic patterns in the label cluster.
Intensity YFP3	Summed up eXtracted Ion Current (XIC) of all isotopic clusters associated with the identified AA sequence. In case of a labeled experiment this is the total intensity of all the isotopic patterns in the label cluster.
LFQ intensity KO1
LFQ intensity KO2
LFQ intensity KO3
LFQ intensity YFP1
LFQ intensity YFP2
LFQ intensity YFP3
MS/MS Count KO1
MS/MS Count KO2
MS/MS Count KO3
MS/MS Count YFP1
MS/MS Count YFP2
MS/MS Count YFP3
MS/MS Count
Only identified by site	When marked with '+', this particular protein group was identified only by a modification site.
Reverse	When marked with '+', this particular protein group contains no protein, made up of at least 50% of the peptides of the leading protein, with a peptide derived from the reversed part of the decoy database. These should be removed for further data analysis. The 50% rule is in place to prevent spurious protein hits to erroneously flag the protein group as reverse.
Potential contaminant	When marked with '+', this particular protein group was found to be a commonly occurring contaminant. These should be removed for further data analysis.
id	A unique (consecutive) identifier for each row in the proteinGroups table, which is used to cross-link the information in this file with the information stored in the other files.
Peptide IDs	Identifier(s) of the associated peptide sequence(s) summary, which can be found in the file 'peptides.txt'.
Peptide is razor	Indicates for each peptide ID if it is a razor or group unique peptide (true) or a non unique non razor peptide (false).
Mod. peptide IDs
Evidence IDs
MS/MS IDs
Best MS/MS	The identifier of the best (in terms of quality) MS/MS scans identifying the peptides of this protein, referenced against the msms table.
CAMthiopropanoyl site IDs	Identifier(s) for site(s) associated with the protein group, which show(s) evidence of the modification, referenced against the appropriate modification site file.
Deamidation (NQ) site IDs	Identifier(s) for site(s) associated with the protein group, which show(s) evidence of the modification, referenced against the appropriate modification site file.
DSP cleaved and reduced site IDs	Identifier(s) for site(s) associated with the protein group, which show(s) evidence of the modification, referenced against the appropriate modification site file.
DSP intact crosslinker site IDs	Identifier(s) for site(s) associated with the protein group, which show(s) evidence of the modification, referenced against the appropriate modification site file.
DSP water quenched monolink site IDs	Identifier(s) for site(s) associated with the protein group, which show(s) evidence of the modification, referenced against the appropriate modification site file.
Oxidation (M) site IDs	Identifier(s) for site(s) associated with the protein group, which show(s) evidence of the modification, referenced against the appropriate modification site file.
CAMthiopropanoyl site positions	Positions of the sites in the leading protein of this group.
Deamidation (NQ) site positions	Positions of the sites in the leading protein of this group.
DSP cleaved and reduced site positions	Positions of the sites in the leading protein of this group.
DSP intact crosslinker site positions	Positions of the sites in the leading protein of this group.
DSP water quenched monolink site positions	Positions of the sites in the leading protein of this group.
Oxidation (M) site positions	Positions of the sites in the leading protein of this group.

## Sheet: MaxQuant_Output
Gene Name	Averaged ratio knkA+/knkA-	Exp.1 ratio knkA+/knkA- abundance	Exp.2 ratio knkA+/knkA- abundance	Exp.3 ratio knkA+/knkA- abundance	Protein.IDs	Majority.protein.IDs	Peptide.counts..all.	Peptide.counts..razor.unique.	Peptide.counts..unique.	Fasta.headers	Number.of.proteins	Peptides	Razor...unique.peptides	Unique.peptides	Peptides.KO1	Peptides.KO2	Peptides.KO3	Peptides.YFP1	Peptides.YFP2	Peptides.YFP3	Razor...unique.peptides.KO1	Razor...unique.peptides.KO2	Razor...unique.peptides.KO3	Razor...unique.peptides.YFP1	Razor...unique.peptides.YFP2	Razor...unique.peptides.YFP3	Unique.peptides.KO1	Unique.peptides.KO2	Unique.peptides.KO3	Unique.peptides.YFP1	Unique.peptides.YFP2	Unique.peptides.YFP3	Sequence.coverage....	Unique...razor.sequence.coverage....	Unique.sequence.coverage....	Mol..weight..kDa.	Sequence.length	Sequence.lengths	Fraction.average	Fraction.1	Experiment.KO1	Experiment.KO2	Experiment.KO3	Experiment.YFP1	Experiment.YFP2	Experiment.YFP3	PEP	Sequence.coverage.KO1....	Sequence.coverage.KO2....
knkA	27.5041	27.3939	27.7907	27.3278	DDB0237850|DDB_G0271880	DDB0237850|DDB_G0271880	40	40	40	>DDB0237850|DDB_G0271880 |Protein|gene: DDB_G0271880 on chromosome: 2 position 930648 to 932648	1	40	40	40	1	7	2	22	39	31	1	7	2	22	39	31	1	7	2	22	39	31	61.5	61.5	61.5	59.546	519	519	1	467	1	9	3	130	195	129	0	2.5	17.7
bcas3	25.3685	24.1931	26.8048	25.1076	DDB0307189|DDB_G0272949	DDB0307189|DDB_G0272949	64	64	64	>DDB0307189|DDB_G0272949 |Protein|gene: DDB_G0272949 on chromosome: 2 position 1889671 to 1893522	1	64	64	64	0	1	0	16	63	42	0	1	0	16	63	42	0	1	0	16	63	42	59.1	59.1	59.1	131.37	1209	1209	1	325	NA	1	NA	77	150	97	0	0	1.5
ndrA	22.1421	22.3714	23.4194	20.6354	DDB0216241|DDB_G0278457	DDB0216241|DDB_G0278457	18	18	18	>DDB0216241|DDB_G0278457 |Protein|gene: ndrA on chromosome: 3 position 907158 to 908849	1	18	18	18	0	1	0	5	17	7	0	1	0	5	17	7	0	1	0	5	17	7	40.8	40.8	40.8	61.02	530	530	1	44	NA	1	NA	5	24	14	1.79e-155	0	2.1
DDB_G0285363	21.2677	21.9416	21.2743	20.5871	DDB0309051|DDB_G0285363	DDB0309051|DDB_G0285363	13	13	13	>DDB0309051|DDB_G0285363 |Protein|gene: DDB_G0285363 on chromosome: 4 position 3170836 to 3171882	1	13	13	13	0	0	0	6	12	4	0	0	0	6	12	4	0	0	0	6	12	4	46.8	46.8	46.8	39.249	348	348	1	28	NA	NA	NA	8	15	5	1.29e-111	0	0
DDB_G0278499	21.1225	20.9153	22.9104	19.5417	DDB0306216|DDB_G0278499	DDB0306216|DDB_G0278499	18	18	18	>DDB0306216|DDB_G0278499 |Protein|gene: DDB_G0278499 on chromosome: 3 position 971318 to 975668	1	18	18	18	0	0	0	4	18	4	0	0	0	4	18	4	0	0	0	4	18	4	42.4	42.4	42.4	76.971	691	691	1	29	NA	NA	NA	5	20	4	1.46e-119	0	0
phlp1	20.8854	21.1723	21.1642	20.3197	DDB0201654|DDB_G0292850	DDB0201654|DDB_G0292850	9	9	9	>DDB0201654|DDB_G0292850 |Protein|gene: phlp1 on chromosome: 6 position 2267210 to 2268332	1	9	9	9	0	0	0	3	7	4	0	0	0	3	7	4	0	0	0	3	7	4	33.2	33.2	33.2	36.852	316	316	1	14	NA	NA	NA	3	7	4	2.33e-29	0	0
DDB_G0285341	20.8387	21.8521	20.4892	20.1749	DDB0307080|DDB_G0285341	DDB0307080|DDB_G0285341	5	5	5	>DDB0307080|DDB_G0285341 |Protein|gene: DDB_G0285341 on chromosome: 4 position 3105820 to 3107493	1	5	5	5	0	0	0	2	5	3	0	0	0	2	5	3	0	0	0	2	5	3	15.7	15.7	15.7	59.557	527	527	1	12	NA	NA	NA	2	7	3	4.86e-26	0	0
DDB_G0287281	20.5293	19.6973	21.7453	20.1454	DDB0220637|DDB_G0287281	DDB0220637|DDB_G0287281	9	9	9	>DDB0220637|DDB_G0287281 |Protein|gene: DDB_G0287281 on chromosome: 5 position 84160 to 85529	1	9	9	9	0	0	0	3	7	5	0	0	0	3	7	5	0	0	0	3	7	5	33.6	33.6	33.6	47.706	417	417	1	16	NA	NA	NA	3	7	6	7.16e-67	0	0
DDB_G0275365	20.2765	20.6591	20.7423	19.4282	DDB0307262|DDB_G0275365	DDB0307262|DDB_G0275365	15	15	15	>DDB0307262|DDB_G0275365 |Protein|gene: DDB_G0275365 on chromosome: 2 position 5428576 to 5430860	1	15	15	15	0	3	2	6	13	3	0	3	2	6	13	3	0	3	2	6	13	3	28.1	28.1	28.1	75.876	695	695	1	28	NA	3	2	6	14	3	4.72e-48	0	8.1
DDB_G0268884	20.2008	19.9915	20.9012	19.7097	DDB0238780|DDB_G0268884	DDB0238780|DDB_G0268884	7	7	7	>DDB0238780|DDB_G0268884 |Protein|gene: DDB_G0268884 on chromosome: 1 position 2309454 to 2310009	1	7	7	7	0	1	0	2	7	4	0	1	0	2	7	4	0	1	0	2	7	4	36.5	36.5	36.5	16.688	156	156	1	20	NA	1	NA	4	9	6	7.35e-21	0	10.9
DDB_G0275227	20.1532	20.5405	20.2441	19.6751	DDB0233549|DDB_G0275227	DDB0233549|DDB_G0275227	3	3	3	>DDB0233549|DDB_G0275227 |Protein|gene: DDB_G0275227 on chromosome: 2 position 4935740 to 4936447	1	3	3	3	0	0	0	3	3	2	0	0	0	3	3	2	0	0	0	3	3	2	26.2	26.2	26.2	11.242	107	107	1	8	NA	NA	NA	3	3	2	9.77e-11	0	0
DDB_G0286603	19.9148	19.1735	21.7136	18.8574	DDB0234128|DDB_G0286603	DDB0234128|DDB_G0286603	14	14	14	>DDB0234128|DDB_G0286603 |Protein|gene: DDB_G0286603 on chromosome: 4 position 4689118 to 4691291	1	14	14	14	0	0	0	3	13	2	0	0	0	3	13	2	0	0	0	3	13	2	28.7	28.7	28.7	71.053	649	649	1	19	NA	NA	NA	3	14	2	7.08e-54	0	0
cbpD1	19.8927	19.7471	19.6079	20.3232	DDB0219925|DDB_G0283153	DDB0219925|DDB_G0283153	4	4	4	>DDB0219925|DDB_G0283153 |Protein|gene: cbpD1 on chromosome: 4 position 347658 to 348447	1	4	4	4	0	1	1	2	3	3	0	1	1	2	3	3	0	1	1	2	3	3	38.3	38.3	38.3	18.704	162	162	1	12	NA	1	2	2	3	4	9.23e-36	0	8.6
ubqB	17.0991	24.5925	24.098	2.60694	DDB0214925|DDB_G0280755;DDB0214929|DDB_G0286907;DDB0238742|DDB_G0269458;DDB0233885|DDB_G0291928;DDB0238741|DDB_G0279721;DDB0214921|DDB_G0282295;DDB0214920|DDB_G0282369;DDB0201651|DDB_G0289449	DDB0214925|DDB_G0280755;DDB0214929|DDB_G0286907;DDB0238742|DDB_G0269458;DDB0233885|DDB_G0291928;DDB0238741|DDB_G0279721;DDB0214921|DDB_G0282295;DDB0214920|DDB_G0282369;DDB0201651|DDB_G0289449	9;9;9;9;9;9;9;9	9;9;9;9;9;9;9;9	1;1;1;1;1;1;1;1	>DDB0214925|DDB_G0280755 |Protein|gene: ubqB on chromosome: 3 position 3722395 to 3722781;>DDB0214929|DDB_G0286907 |Protein|gene: ubqD on chromosome: 4 position 5083931 to 5084620;>DDB0238742|DDB_G0269458 |Protein|gene: ubqJ on chromosome: 1 position 28113	8	9	9	1	1	4	4	5	9	7	1	4	4	5	9	7	0	1	0	0	1	1	54.7	54.7	8.6	14.671	128	128;229;305;305;381;381;381;533	1	68	1	4	6	16	17	24	1.05e-132	9.4	35.2
asns	13.8654	20.3623	2.34623	18.8878	DDB0230140|DDB_G0286059	DDB0230140|DDB_G0286059	10	10	10	>DDB0230140|DDB_G0286059 |Protein|gene: asns on chromosome: 4 position 4007481 to 4009238	1	10	10	10	0	2	0	4	9	3	0	2	0	4	9	3	0	2	0	4	9	3	21.4	21.4	21.4	63.486	557	557	1	19	NA	2	NA	4	10	3	1.45e-28	0	4.5
eif2s2	13.4839	19.8849	2.28668	18.28	DDB0234112|DDB_G0282035	DDB0234112|DDB_G0282035	12	12	12	>DDB0234112|DDB_G0282035 |Protein|gene: eif2s2 on chromosome: 3 position 5298628 to 5299779	1	12	12	12	0	2	1	2	12	2	0	2	1	2	12	2	0	2	1	2	12	2	46.1	46.1	46.1	35.887	317	317	1	19	NA	2	1	2	12	2	6.62e-33	0	12
DDB_G0276473	14.1368	20.3034	1.90643	20.2006	DDB0234265|DDB_G0276473	DDB0234265|DDB_G0276473	15	15	15	>DDB0234265|DDB_G0276473 |Protein|gene: DDB_G0276473 on chromosome: 2 position 7015380 to 7016617	1	15	15	15	1	7	2	3	15	3	1	7	2	3	15	3	1	7	2	3	15	3	53.7	53.7	53.7	40.047	363	363	1	37	1	8	4	3	18	3	8.61e-69	3	25.9
DDB_G0279309	13.4319	19.7912	1.85294	18.6514	DDB0305076|DDB_G0279309	DDB0305076|DDB_G0279309	17	17	17	>DDB0305076|DDB_G0279309 |Protein|gene: DDB_G0279309 on chromosome: 3 position 1913378 to 1917128	1	17	17	17	0	5	0	4	16	2	0	5	0	4	16	2	0	5	0	4	16	2	21.1	21.1	21.1	137.18	1208	1208	1	28	NA	5	NA	5	16	2	5.64e-76	0	7.4
phr2aB	14.9943	21.3368	1.68163	21.9644	DDB0191428|DDB_G0283905	DDB0191428|DDB_G0283905	11	11	11	>DDB0191428|DDB_G0283905 |Protein|gene: phr2aB on chromosome: 4 position 1423354 to 1425584	1	11	11	11	0	3	1	4	9	4	0	3	1	4	9	4	0	3	1	4	9	4	34.6	34.6	34.6	55.204	483	483	1	23	NA	3	1	4	10	5	1.76e-33	0	6.8
pdi2	8.92615	22.2616	1.63996	2.87687	DDB0231409|DDB_G0291434	DDB0231409|DDB_G0291434	25	25	25	>DDB0231409|DDB_G0291434 |Protein|gene: pdi2 on chromosome: 6 position 299936 to 301894	1	25	25	25	1	9	2	6	22	8	1	9	2	6	22	8	1	9	2	6	22	8	55.2	55.2	55.2	57.752	513	513	1	53	1	9	2	6	24	11	7.16e-68	2.9	19.5
pkaR	13.9361	20.1744	1.22469	20.4092	DDB0214950|DDB_G0279413	DDB0214950|DDB_G0279413	10	10	10	>DDB0214950|DDB_G0279413 |Protein|gene: pkaR on chromosome: 3 position 2222668 to 2223895	1	10	10	10	0	3	2	2	7	5	0	3	2	2	7	5	0	3	2	2	7	5	40.1	40.1	40.1	36.835	327	327	1	20	NA	3	2	2	8	5	4.07e-41	0	14.4
rab1A	13.668	20.0501	1.15112	19.8029	DDB0191476|DDB_G0283757	DDB0191476|DDB_G0283757	5	4	4	>DDB0191476|DDB_G0283757 |Protein|gene: rab1A on chromosome: 4 position 1241175 to 1242406	1	5	4	4	0	4	1	3	4	2	0	4	1	2	3	2	0	4	1	2	3	2	25.2	19.8	19.8	22.563	202	202	1	12	NA	4	1	2	3	2	8.72e-24	0	19.8
rapA	14.9176	22.3949	0.98256	21.3752	DDB0216229|DDB_G0291237	DDB0216229|DDB_G0291237	7	7	7	>DDB0216229|DDB_G0291237 |Protein|gene: rapA on chromosome: 6 position 98914 to 99707	1	7	7	7	0	3	1	2	6	2	0	3	1	2	6	2	0	3	1	2	6	2	45.7	45.7	45.7	21.006	186	186	1	24	NA	3	2	2	7	10	6.19e-31	0	17.7
nxnA	14.32	20.3972	0.977336	21.5856	DDB0191502|DDB_G0269160;DDB0232009|DDB_G0269160	DDB0191502|DDB_G0269160;DDB0232009|DDB_G0269160	12;12	12;12	12;12	>DDB0191502|DDB_G0269160 |Protein|gene: nxnA on chromosome: 1 position 2864584 to 2866468;>DDB0232009|DDB_G0269160 |Protein|gene: nxnA on chromosome: 1 position 2864584 to 2866468	2	12	12	12	0	6	0	2	11	6	0	6	0	2	11	6	0	6	0	2	11	6	29.8	29.8	29.8	46.505	419	419;462	1	27	NA	6	NA	2	13	6	8.78e-30	0	15.3
rplP0	14.1	21.6238	0.831124	19.8451	DDB0219977|DDB_G0286501	DDB0219977|DDB_G0286501	8	8	8	>DDB0219977|DDB_G0286501 |Protein|gene: rplP0 on chromosome: 4 position 4590677 to 4591594	1	8	8	8	1	3	1	2	8	2	1	3	1	2	8	2	1	3	1	2	8	2	39.7	39.7	39.7	32.853	305	305	1	27	1	4	3	2	11	6	1.25e-48	7.2	15.1
cnrI	13.7669	20.8081	0.199259	20.2932	DDB0229864|DDB_G0269768	DDB0229864|DDB_G0269768	13	13	13	>DDB0229864|DDB_G0269768 |Protein|gene: cnrI on chromosome: 1 position 3520960 to 3522817	1	13	13	13	0	6	2	3	10	2	0	6	2	3	10	2	0	6	2	3	10	2	28.2	28.2	28.2	64.307	567	567	1	25	NA	6	2	3	12	2	5.27e-39	0	12
rpl18a	14.6539	22.2328	-0.0599388	21.7888	DDB0233692|DDB_G0285881	DDB0233692|DDB_G0285881	11	11	11	>DDB0233692|DDB_G0285881 |Protein|gene: rpl18a on chromosome: 4 position 3775456 to 3776276	1	11	11	11	1	6	2	3	9	5	1	6	2	3	9	5	1	6	2	3	9	5	59.1	59.1	59.1	20.045	171	171	1	31	1	6	2	4	11	7	7.35e-26	5.8	35.7
rpl28	13.3394	20.6952	-0.0804912	19.4034	DDB0214936|DDB_G0282379	DDB0214936|DDB_G0282379	7	7	7	>DDB0214936|DDB_G0282379 |Protein|gene: rpl28 on chromosome: 3 position 6061184 to 6061582	1	7	7	7	1	5	0	3	5	2	1	5	0	3	5	2	1	5	0	3	5	2	47	47	47	14.352	132	132	1	16	1	5	NA	3	5	2	2.04e-23	8.3	43.9
ctxB	13.7755	20.8411	-0.544043	21.0294	DDB0185031|DDB_G0276893	DDB0185031|DDB_G0276893	13	12	12	>DDB0185031|DDB_G0276893 |Protein|gene: ctxB on chromosome: 2 position 7304770 to 7306212	1	13	12	12	1	8	2	4	10	2	1	7	2	3	9	2	1	7	2	3	9	2	34.7	32.4	32.4	50.46	441	441	1	24	1	7	2	3	9	2	1.07e-43	2.9	21.1
rps13	14.6372	22.3475	-0.627961	22.1922	DDB0230055|DDB_G0284533	DDB0230055|DDB_G0284533	7	7	7	>DDB0230055|DDB_G0284533 |Protein|gene: rps13 on chromosome: 4 position 2127182 to 2127908	1	7	7	7	1	5	1	2	5	4	1	5	1	2	5	4	1	5	1	2	5	4	56.3	56.3	56.3	16.875	151	151	1	19	1	5	1	2	5	5	5.91e-25	6	37.1
rpl27a	14.6433	22.3417	-0.630765	22.2188	DDB0201638|DDB_G0292388	DDB0201638|DDB_G0292388	7	7	7	>DDB0201638|DDB_G0292388 |Protein|gene: rpl27a on chromosome: 6 position 1592145 to 1592902	1	7	7	7	0	5	2	2	7	5	0	5	2	2	7	5	0	5	2	2	7	5	44.6	44.6	44.6	16.408	148	148	1	23	NA	6	2	2	7	6	3.31e-46	0	36.5
rpl3	14.205	21.9954	-0.964554	21.584	DDB0191094|DDB_G0291862	DDB0191094|DDB_G0291862	12	12	12	>DDB0191094|DDB_G0291862 |Protein|gene: rpl3 on chromosome: 6 position 954736 to 956486	1	12	12	12	0	8	0	5	9	4	0	8	0	5	9	4	0	8	0	5	9	4	29.4	29.4	29.4	45.059	398	398	1	30	NA	10	NA	5	10	5	1.62e-31	0	17.6
rpl11	7.74026	22.2608	-1.06911	2.02909	DDB0214853|DDB_G0279189	DDB0214853|DDB_G0279189	12	12	12	>DDB0214853|DDB_G0279189 |Protein|gene: rpl11 on chromosome: 3 position 1766422 to 1767386	1	12	12	12	1	8	3	7	9	3	1	8	3	7	9	3	1	8	3	7	9	3	39.6	39.6	39.6	22.396	202	202	1	39	1	8	5	7	10	8	3.45e-73	5.4	31.7
zipA	12.7091	19.3435	-1.63287	20.4168	DDB0191488|DDB_G0286985	DDB0191488|DDB_G0286985	14	14	14	>DDB0191488|DDB_G0286985 |Protein|gene: zipA on chromosome: 4 position 5171363 to 5174437	1	14	14	14	0	6	1	4	4	8	0	6	1	4	4	8	0	6	1	4	4	8	16.4	16.4	16.4	116.39	1024	1024	1	24	NA	6	1	4	4	9	5.28e-33	0	6.6
colC	9.64726	24.4591	2.48804	1.99467	DDB0237870|DDB_G0281507	DDB0237870|DDB_G0281507	32	32	32	>DDB0237870|DDB_G0281507 |Protein|gene: colC on chromosome: 3 position 4643635 to 4646580	1	32	32	32	0	12	7	11	32	19	0	12	7	11	32	19	0	12	7	11	32	19	40.6	40.6	40.6	106.07	981	981	1	122	NA	13	7	12	46	44	1.15e-202	0	15
rps20	1.75428	2.22349	1.21222	1.82713	DDB0231060|DDB_G0278429	DDB0231060|DDB_G0278429	11	11	11	>DDB0231060|DDB_G0278429 |Protein|gene: rps20 on chromosome: 3 position 871775 to 872149	1	11	11	11	2	3	3	5	10	4	2	3	3	5	10	4	2	3	3	5	10	4	60.5	60.5	60.5	13.9	124	124	1	32	2	3	3	7	12	5	2.94e-30	17.7	18.5
D7	8.81763	23.4314	1.21459	1.80694	DDB0191433|DDB_G0284613	DDB0191433|DDB_G0284613	22	22	22	>DDB0191433|DDB_G0284613 |Protein|gene: D7 on chromosome: 4 position 2275277 to 2278014	1	22	22	22	0	11	3	12	21	6	0	11	3	12	21	6	0	11	3	12	21	6	43.3	43.3	43.3	95.358	850	850	1	59	NA	11	3	14	24	7	1.7e-213	0	18.8
ifdA	8.28899	22.2167	1.12414	1.52616	DDB0191262|DDB_G0269146	DDB0191262|DDB_G0269146	24	24	23	>DDB0191262|DDB_G0269146 |Protein|gene: ifdA on chromosome: 1 position 2640023 to 2641648	1	24	24	23	0	14	8	5	24	12	0	14	8	5	24	12	0	13	7	4	23	11	63.8	63.8	61.8	44.343	395	395	1	78	NA	14	10	5	29	20	5.52e-90	0	42
rps18	7.54051	21.935	-0.717699	1.40421	DDB0231058|DDB_G0276415	DDB0231058|DDB_G0276415	10	10	10	>DDB0231058|DDB_G0276415 |Protein|gene: rps18 on chromosome: 2 position 6891141 to 6891920	1	10	10	10	1	7	4	4	7	7	1	7	4	4	7	7	1	7	4	4	7	7	59.7	59.7	59.7	17.92	154	154	1	37	1	8	4	5	9	10	1.44e-31	5.8	46.8
nsfA	8.06114	21.703	1.23349	1.24688	DDB0185052|DDB_G0276153	DDB0185052|DDB_G0276153	16	16	16	>DDB0185052|DDB_G0276153 |Protein|gene: nsfA on chromosome: 2 position 6318754 to 6321098	1	16	16	16	0	6	2	8	12	5	0	6	2	8	12	5	0	6	2	8	12	5	25.5	25.5	25.5	82.232	738	738	1	34	NA	6	2	9	12	5	1.13e-83	0	9.9
rps16	7.15172	21.1176	-0.894603	1.23221	DDB0231057|DDB_G0284093	DDB0231057|DDB_G0284093	11	11	11	>DDB0231057|DDB_G0284093 |Protein|gene: rps16 on chromosome: 4 position 1558362 to 1559293	1	11	11	11	0	6	2	5	7	4	0	6	2	5	7	4	0	6	2	5	7	4	63.9	63.9	63.9	16.439	147	147	1	32	NA	7	3	7	9	6	4.9e-36	0	47.6
efaAI	1.92375	2.89413	1.68887	1.18827	DDB0191135|DDB_G0269134;DDB0191134|DDB_G0269136	DDB0191135|DDB_G0269134;DDB0191134|DDB_G0269136	34;34	34;34	34;34	>DDB0191135|DDB_G0269134 |Protein|gene: efaAI on chromosome: 1 position 2795744 to 2797105;>DDB0191134|DDB_G0269136 |Protein|gene: efaAII on chromosome: 1 position 2431765 to 2433276	2	34	34	34	9	16	11	16	32	18	9	16	11	16	32	18	9	16	11	16	32	18	57.4	57.4	57.4	49.662	453	453;453	1	205	10	23	27	39	70	36	5.27e-169	22.3	34.9
tubA	7.95968	20.8564	1.87406	1.14861	DDB0191380|DDB_G0287689	DDB0191380|DDB_G0287689	22	22	20	>DDB0191380|DDB_G0287689 |Protein|gene: tubA on chromosome: 5 position 707217 to 708704	1	22	22	20	0	5	5	5	20	5	0	5	5	5	20	5	0	4	5	4	19	4	48.4	48.4	44	50.96	457	457	1	46	NA	6	6	5	24	5	5.06e-92	0	11.8
chcA	8.09264	20.839	2.29989	1.13903	DDB0185029|DDB_G0277221	DDB0185029|DDB_G0277221	55	55	55	>DDB0185029|DDB_G0277221 |Protein|gene: chcA on chromosome: 2 position 7717198 to 7722630	1	55	55	55	0	15	10	4	50	23	0	15	10	4	50	23	0	15	10	4	50	23	37.8	37.8	37.8	193.6	1694	1694	1	106	NA	15	12	4	51	24	1.36e-182	0	11.3
rps14	8.86745	24.1656	1.46843	0.968311	DDB0230056|DDB_G0291526	DDB0230056|DDB_G0291526	13	13	13	>DDB0230056|DDB_G0291526 |Protein|gene: rps14 on chromosome: 6 position 481211 to 482065	1	13	13	13	0	5	3	3	13	4	0	5	3	3	13	4	0	5	3	3	13	4	57.9	57.9	57.9	16.139	152	152	1	39	NA	6	4	4	18	7	1.46e-50	0	36.8
gxcC	7.9816	22.6887	0.297963	0.958123	DDB0191188|DDB_G0284845	DDB0191188|DDB_G0284845	45	45	45	>DDB0191188|DDB_G0284845 |Protein|gene: gxcC on chromosome: 4 position 2552011 to 2555903	1	45	45	45	0	15	3	11	38	11	0	15	3	11	38	11	0	15	3	11	38	11	37.8	37.8	37.8	138.76	1215	1215	1	84	NA	15	4	12	41	12	2.34e-154	0	12.3
acpB	7.60146	20.6359	1.28257	0.885885	DDB0191243|DDB_G0272104	DDB0191243|DDB_G0272104	12	12	12	>DDB0191243|DDB_G0272104 |Protein|gene: acpB on chromosome: 2 position 1562720 to 1564080	1	12	12	12	1	6	3	2	11	5	1	6	3	2	11	5	1	6	3	2	11	5	61.2	61.2	61.2	31.163	281	281	1	35	1	6	3	4	12	9	2.01e-80	6.4	31
cotD	7.17916	19.063	1.6624	0.812042	DDB0191431|DDB_G0283149	DDB0191431|DDB_G0283149	14	14	14	>DDB0191431|DDB_G0283149 |Protein|gene: cotD on chromosome: 4 position 411746 to 413523	1	14	14	14	0	4	3	2	13	5	0	4	3	2	13	5	0	4	3	2	13	5	31.2	31.2	31.2	58.617	555	555	1	29	NA	4	3	2	15	5	3.34e-37	0	9
psmD1	7.27009	20.5924	0.413477	0.804398	DDB0232977|DDB_G0287953	DDB0232977|DDB_G0287953	33	33	33	>DDB0232977|DDB_G0287953 |Protein|gene: psmD1 on chromosome: 5 position 881632 to 884917	1	33	33	33	0	15	7	3	28	14	0	15	7	3	28	14	0	15	7	3	28	14	39.6	39.6	39.6	107.94	975	975	1	76	NA	16	11	3	30	16	1.23e-114	0	17.1
cct3	6.83506	18.802	0.928133	0.775023	DDB0233990|DDB_G0281741	DDB0233990|DDB_G0281741	12	12	12	>DDB0233990|DDB_G0281741 |Protein|gene: cct3 on chromosome: 3 position 4903167 to 4904990	1	12	12	12	0	6	3	2	10	4	0	6	3	2	10	4	0	6	3	2	10	4	28.1	28.1	28.1	58.599	530	530	1	27	NA	6	4	2	11	4	2.25e-84	0	12.8
pdhA	7.88071	21.6853	1.21073	0.746102	DDB0230193|DDB_G0292994	DDB0230193|DDB_G0292994	20	20	20	>DDB0230193|DDB_G0292994 |Protein|gene: pdhA on chromosome: 6 position 2563001 to 2564757	1	20	20	20	0	5	4	2	16	7	0	5	4	2	16	7	0	5	4	2	16	7	61.5	61.5	61.5	41.987	377	377	1	40	NA	6	4	2	21	7	4.95e-61	0	16.7
ileS	7.11375	19.9076	0.704329	0.729382	DDB0231258|DDB_G0278293	DDB0231258|DDB_G0278293	16	16	16	>DDB0231258|DDB_G0278293 |Protein|gene: ileS on chromosome: 3 position 632971 to 636359	1	16	16	16	0	7	4	3	14	4	0	7	4	3	14	4	0	7	4	3	14	4	16.7	16.7	16.7	122.6	1067	1067	1	33	NA	7	4	3	15	4	2.19e-38	0	6.7
psmC2	7.753	21.8212	0.78605	0.651753	DDB0232966|DDB_G0276917	DDB0232966|DDB_G0276917	17	16	16	>DDB0232966|DDB_G0276917 |Protein|gene: psmC2 on chromosome: 2 position 7234040 to 7235588	1	17	16	16	1	5	3	3	11	9	1	4	3	3	11	9	1	4	3	3	11	9	45.6	42.8	42.8	47.396	428	428	1	33	1	4	3	3	11	11	1.42e-52	3	12.1
ancA	2.01967	3.45752	1.95118	0.650314	DDB0201558|DDB_G0267454	DDB0201558|DDB_G0267454	35	35	35	>DDB0201558|DDB_G0267454 |Protein|gene: ancA on chromosome: 1 position 424007 to 425518	1	35	35	35	2	15	16	12	34	25	2	15	16	12	34	25	2	15	16	12	34	25	72.5	72.5	72.5	33.468	309	309	1	155	2	15	21	20	57	40	0	7.8	48.5
tubB	7.73204	21.0133	1.60352	0.579285	DDB0191169|DDB_G0269196	DDB0191169|DDB_G0269196	24	24	24	>DDB0191169|DDB_G0269196 |Protein|gene: tubB on chromosome: 1 position 3261649 to 3263130	1	24	24	24	1	8	4	3	23	9	1	8	4	3	23	9	1	8	4	3	23	9	58.2	58.2	58.2	51.335	455	455	1	64	1	8	6	4	34	11	2.68e-161	2.2	19.6
lysS	7.60021	20.7693	1.49214	0.539215	DDB0231263|DDB_G0281437	DDB0231263|DDB_G0281437	21	21	21	>DDB0231263|DDB_G0281437 |Protein|gene: lysS on chromosome: 3 position 4498697 to 4500739	1	21	21	21	0	6	3	3	19	7	0	6	3	3	19	7	0	6	3	3	19	7	47	47	47	62.001	551	551	1	44	NA	6	3	3	20	12	7.07e-71	0	13.8
rac1A	7.58423	21.181	1.06164	0.510101	DDB0214822|DDB_G0277869;DDB0219941|DDB_G0268622;DDB0214823|DDB_G0282365;DDB0215399|DDB_G0269176;DDB0191352|DDB_G0276967	DDB0214822|DDB_G0277869;DDB0219941|DDB_G0268622;DDB0214823|DDB_G0282365	9;6;5;1;1	9;6;5;1;1	9;6;5;1;1	>DDB0214822|DDB_G0277869 |Protein|gene: rac1A on chromosome: 3 position 441220 to 442067;>DDB0219941|DDB_G0268622 |Protein|gene: rac1B on chromosome: 1 position 2364212 to 2365034;>DDB0214823|DDB_G0282365 |Protein|gene: rac1C on chromosome: 3 position 6045	5	9	9	9	0	5	2	4	9	2	0	5	2	4	9	2	0	5	2	4	9	2	46.9	46.9	46.9	21.572	194	194;194;193;193;193	1	22	NA	5	2	4	9	2	3.49e-26	0	22.2
psmC4	7.04609	20.5363	0.10682	0.495137	DDB0191435|DDB_G0289003	DDB0191435|DDB_G0289003	11	10	10	>DDB0191435|DDB_G0289003 |Protein|gene: psmC4 on chromosome: 5 position 2227887 to 2229274	1	11	10	10	0	3	4	2	8	6	0	3	3	2	7	5	0	3	3	2	7	5	27	24.1	24.1	45.542	403	403	1	20	NA	3	3	2	7	5	3.52e-26	0	8.2
rps5	7.69261	21.9105	0.695598	0.471749	DDB0230022|DDB_G0286075	DDB0230022|DDB_G0286075	13	13	13	>DDB0230022|DDB_G0286075 |Protein|gene: rps5 on chromosome: 4 position 4031568 to 4032398	1	13	13	13	1	10	4	5	12	6	1	10	4	5	12	6	1	10	4	5	12	6	46.8	46.8	46.8	21.213	190	190	1	42	1	10	6	5	13	7	6.62e-63	5.3	46.8
rpl13	7.36426	22.6806	-1.05161	0.463783	DDB0229951|DDB_G0291870	DDB0229951|DDB_G0291870	11	11	11	>DDB0229951|DDB_G0291870 |Protein|gene: rpl13 on chromosome: 6 position 852689 to 853474	1	11	11	11	1	7	2	6	7	3	1	7	2	6	7	3	1	7	2	6	7	3	44.5	44.5	44.5	23.676	209	209	1	27	1	7	2	6	7	4	2.76e-43	4.8	33
rsc12	7.65515	21.7627	0.793737	0.409042	DDB0214855|DDB_G0277871	DDB0214855|DDB_G0277871	19	19	19	>DDB0214855|DDB_G0277871 |Protein|gene: rsc12 on chromosome: 3 position 845743 to 848931	1	19	19	19	0	8	10	4	14	11	0	8	10	4	14	11	0	8	10	4	14	11	29.1	29.1	29.1	106.17	1062	1062	1	53	NA	8	11	4	18	12	6.61e-118	0	10.5
hipA	7.01156	19.0866	1.54575	0.402332	DDB0232318|DDB_G0285703	DDB0232318|DDB_G0285703	17	17	17	>DDB0232318|DDB_G0285703 |Protein|gene: hipA on chromosome: 4 position 3610989 to 3614073	1	17	17	17	0	3	3	3	15	2	0	3	3	3	15	2	0	3	3	3	15	2	23.5	23.5	23.5	106.8	960	960	1	26	NA	3	3	3	15	2	6.72e-55	0	3.6
tufM	8.34225	21.7376	2.95179	0.337301	DDB0235257|DDB_G0289593	DDB0235257|DDB_G0289593	22	22	22	>DDB0235257|DDB_G0289593 |Protein|gene: tufM on chromosome: 5 position 2977521 to 2978795	1	22	22	22	2	8	7	6	20	10	2	8	7	6	20	10	2	8	7	6	20	10	68.2	68.2	68.2	46.025	424	424	1	82	2	8	12	13	31	16	8.65e-155	8	26.4
atxn2	6.73506	20.215	-0.345043	0.335206	DDB0237977|DDB_G0269682	DDB0237977|DDB_G0269682	16	16	16	>DDB0237977|DDB_G0269682 |Protein|gene: atxn2 on chromosome: 1 position 3309660 to 3313064	1	16	16	16	0	6	3	3	13	5	0	6	3	3	13	5	0	6	3	3	13	5	25.5	25.5	25.5	121.13	1103	1103	1	30	NA	6	3	3	13	5	2.87e-111	0	9.1
rpl10	7.53503	21.9642	0.321803	0.319088	DDB0231191|DDB_G0288273	DDB0231191|DDB_G0288273	9	9	9	>DDB0231191|DDB_G0288273 |Protein|gene: rpl10 on chromosome: 5 position 1312496 to 1313528	1	9	9	9	1	7	3	3	7	2	1	7	3	3	7	2	1	7	3	3	7	2	42.4	42.4	42.4	24.544	217	217	1	29	1	8	3	3	8	6	3.66e-24	5.5	34.1
psmC6	7.27738	21.3073	0.215785	0.309059	DDB0232968|DDB_G0284517	DDB0232968|DDB_G0284517	15	15	14	>DDB0232968|DDB_G0284517 |Protein|gene: psmC6 on chromosome: 4 position 2090141 to 2091556	1	15	15	14	0	5	6	4	12	4	0	5	6	4	12	4	0	5	5	4	11	3	48.3	48.3	45.3	44.275	393	393	1	36	NA	5	8	4	12	7	6.5e-51	0	15.3
gefC	6.34405	19.0826	-0.354572	0.304088	DDB0215004|DDB_G0282381	DDB0215004|DDB_G0282381	8	8	8	>DDB0215004|DDB_G0282381 |Protein|gene: gefC on chromosome: 3 position 6243320 to 6247805	1	8	8	8	0	3	2	3	6	4	0	3	2	3	6	4	0	3	2	3	6	4	7.1	7.1	7.1	163.23	1457	1457	1	18	NA	3	2	3	6	4	2.97e-33	0	3
paxB	7.89858	21.5395	1.8626	0.293613	DDB0185208|DDB_G0274109	DDB0185208|DDB_G0274109	15	15	15	>DDB0185208|DDB_G0274109 |Protein|gene: paxB on chromosome: 2 position 4174381 to 4176090	1	15	15	15	1	6	3	8	15	4	1	6	3	8	15	4	1	6	3	8	15	4	39.2	39.2	39.2	62.329	569	569	1	44	1	6	3	11	19	4	1.56e-63	2.6	17.8
pdi1	14.1943	19.7658	22.5531	0.264042	DDB0185040|DDB_G0276141	DDB0185040|DDB_G0276141	19	19	19	>DDB0185040|DDB_G0276141 |Protein|gene: pdi1 on chromosome: 2 position 6548168 to 6549349	1	19	19	19	1	3	3	5	14	4	1	3	3	5	14	4	1	3	3	5	14	4	58.4	58.4	58.4	39.905	363	363	1	35	1	3	4	6	16	5	6.15e-91	3.9	8.3
odc	7.13695	20.4798	0.695259	0.235769	DDB0237755|DDB_G0281109	DDB0237755|DDB_G0281109	20	20	20	>DDB0237755|DDB_G0281109 |Protein|gene: odc on chromosome: 3 position 4069177 to 4070741	1	20	20	20	0	8	5	4	17	6	0	8	5	4	17	6	0	8	5	4	17	6	45.3	45.3	45.3	51.694	461	461	1	53	NA	9	8	5	19	12	3.88e-65	0	21.3
grp94	6.57823	20.0359	-0.39032	0.0890924	DDB0215015|DDB_G0280057	DDB0215015|DDB_G0280057	10	8	8	>DDB0215015|DDB_G0280057 |Protein|gene: grp94 on chromosome: 3 position 3124645 to 3127046	1	10	8	8	1	6	4	5	9	4	0	4	4	4	7	3	0	4	4	4	7	3	14.5	12.6	12.6	87.113	767	767	1	22	NA	4	4	4	7	3	3.66e-41	1.8	9
pgmA	7.18411	20.5423	0.948743	0.0613171	DDB0191348|DDB_G0288483	DDB0191348|DDB_G0288483	13	13	13	>DDB0191348|DDB_G0288483 |Protein|gene: pgmA on chromosome: 5 position 1620141 to 1621859	1	13	13	13	1	4	4	3	13	3	1	4	4	3	13	3	1	4	4	3	13	3	31.5	31.5	31.5	63.229	572	572	1	29	1	4	4	3	14	3	1.54e-53	2.1	9.6
DDB_G0276445	7.44627	21.8486	0.453851	0.036348	DDB0233663|DDB_G0276445	DDB0233663|DDB_G0276445	21	20	20	>DDB0233663|DDB_G0276445 |Protein|gene: DDB_G0276445 on chromosome: 2 position 6984336 to 6986396	1	21	20	20	1	8	5	6	16	6	1	8	4	6	16	6	1	8	4	6	16	6	35.9	34.8	34.8	72.537	658	658	1	46	1	8	4	7	19	7	5.94e-66	1.4	13.4
metK	7.2654	20.9654	0.813324	0.0174392	DDB0230070|DDB_G0291179	DDB0230070|DDB_G0291179	22	22	22	>DDB0230070|DDB_G0291179 |Protein|gene: metK on chromosome: 5 position 5102281 to 5103838	1	22	22	22	0	7	3	3	19	7	0	7	3	3	19	7	0	7	3	3	19	7	67.7	67.7	67.7	41.763	384	384	1	50	NA	9	5	3	25	8	2.54e-75	0	20.3
ogdh	7.34654	21.8945	0.216474	-0.0713929	DDB0234117|DDB_G0288127	DDB0234117|DDB_G0288127	30	30	30	>DDB0234117|DDB_G0288127 |Protein|gene: ogdh on chromosome: 5 position 1102242 to 1105954	1	30	30	30	0	13	9	4	22	18	0	13	9	4	22	18	0	13	9	4	22	18	38.4	38.4	38.4	114.07	1013	1013	1	75	NA	13	12	4	25	21	1.4e-120	0	15.7
chtC	6.17059	19.7991	-1.16862	-0.118686	DDB0191519|DDB_G0290959	DDB0191519|DDB_G0290959	6	6	6	>DDB0191519|DDB_G0290959 |Protein|gene: chtC on chromosome: 5 position 4833259 to 4835306	1	6	6	6	0	5	2	2	5	2	0	5	2	2	5	2	0	5	2	2	5	2	11.1	11.1	11.1	74.638	651	651	1	16	NA	5	2	2	5	2	7.62e-18	0	10
tcp1	7.08819	21.0609	0.389605	-0.185873	DDB0191128|DDB_G0269190	DDB0191128|DDB_G0269190	22	22	22	>DDB0191128|DDB_G0269190 |Protein|gene: tcp1 on chromosome: 1 position 4885046 to 4886981	1	22	22	22	0	12	7	4	19	7	0	12	7	4	19	7	0	12	7	4	19	7	47.4	47.4	47.4	59.405	548	548	1	52	NA	12	8	4	21	7	5.09e-72	0	23.9
rpl15-2	6.97439	22.2391	-1.11598	-0.199942	DDB0234225|DDB_G0273983;DDB0229953|DDB_G0272893	DDB0234225|DDB_G0273983;DDB0229953|DDB_G0272893	6;6	6;6	6;6	>DDB0234225|DDB_G0273983 |Protein|gene: rpl15-2 on chromosome: 2 position 3635653 to 3636524;>DDB0229953|DDB_G0272893 |Protein|gene: rpl15-1 on chromosome: 2 position 2395262 to 2396133	2	6	6	6	1	5	2	4	6	3	1	5	2	4	6	3	1	5	2	4	6	3	32.2	32.2	32.2	24.27	205	205;205	1	27	1	6	4	4	7	5	1.59e-31	6.8	27.3
mhcA	-0.251083	20.6661	-21.215	-0.204343	DDB0191444|DDB_G0286355	DDB0191444|DDB_G0286355	41	41	41	>DDB0191444|DDB_G0286355 |Protein|gene: mhcA on chromosome: 4 position 4451077 to 4457427	1	41	41	41	1	14	24	8	0	21	1	14	24	8	0	21	1	14	24	8	0	21	19	19	19	243.78	2116	2116	1	73	1	14	29	8	NA	21	1.24e-144	0.9	6.8
hspH	6.71465	20.6211	-0.205095	-0.272097	DDB0191276|DDB_G0290187	DDB0191276|DDB_G0290187	20	20	20	>DDB0191276|DDB_G0290187 |Protein|gene: hspH on chromosome: 5 position 3818443 to 3820972	1	20	20	20	0	8	4	3	17	2	0	8	4	3	17	2	0	8	4	3	17	2	38.3	38.3	38.3	86.007	772	772	1	36	NA	8	4	3	19	2	1.03e-67	0	13
cand1	13.2812	19.7566	20.3883	-0.301259	DDB0234116|DDB_G0274167	DDB0234116|DDB_G0274167	17	17	17	>DDB0234116|DDB_G0274167 |Protein|gene: cand1 on chromosome: 2 position 4865578 to 4869561	1	17	17	17	0	2	6	3	12	3	0	2	6	3	12	3	0	2	6	3	12	3	17.9	17.9	17.9	138.93	1238	1238	1	27	NA	2	6	3	13	3	1.22e-109	0	1.9
asnS1	6.45126	20.0177	-0.317975	-0.345923	DDB0231333|DDB_G0275263	DDB0231333|DDB_G0275263	26	26	26	>DDB0231333|DDB_G0275263 |Protein|gene: asnS1 on chromosome: 2 position 5075841 to 5078052	1	26	26	26	0	10	5	3	21	6	0	10	5	3	21	6	0	10	5	3	21	6	45.3	45.3	45.3	74.554	653	653	1	51	NA	11	5	3	26	6	1.06e-106	0	13.6
psmC3	7.13675	21.0712	0.734887	-0.395796	DDB0232967|DDB_G0284415	DDB0232967|DDB_G0284415	18	18	16	>DDB0232967|DDB_G0284415 |Protein|gene: psmC3 on chromosome: 4 position 1968066 to 1969603	1	18	18	16	1	4	7	6	12	9	1	4	7	6	12	9	0	3	6	5	11	9	53.4	53.4	48.2	46.869	421	421	1	43	1	4	7	7	13	11	4.02e-106	2.4	11.2
nagB1	-0.527736	19.4386	-20.5656	-0.45616	DDB0234127|DDB_G0286195	DDB0234127|DDB_G0286195	10	10	10	>DDB0234127|DDB_G0286195 |Protein|gene: nagB1 on chromosome: 4 position 4161180 to 4163443	1	10	10	10	0	7	2	3	4	2	0	7	2	3	4	2	0	7	2	3	4	2	17.1	17.1	17.1	82.696	724	724	1	18	NA	7	2	3	4	2	3.48e-35	0	11.3
rgaA	6.90326	20.2901	0.98695	-0.567248	DDB0191437|DDB_G0287585	DDB0191437|DDB_G0287585	21	21	21	>DDB0191437|DDB_G0287585 |Protein|gene: rgaA on chromosome: 5 position 498740 to 501372	1	21	21	21	1	9	5	4	16	5	1	9	5	4	16	5	1	9	5	4	16	5	32	32	32	94.924	822	822	1	46	1	9	6	5	19	6	5.46e-139	1.8	12.2
cct2	6.89618	19.8619	1.61898	-0.792355	DDB0233992|DDB_G0291358	DDB0233992|DDB_G0291358	17	17	17	>DDB0233992|DDB_G0291358 |Protein|gene: cct2 on chromosome: 6 position 177191 to 179304	1	17	17	17	0	4	5	2	13	4	0	4	5	2	13	4	0	4	5	2	13	4	47	47	47	57.954	532	532	1	31	NA	4	6	2	15	4	1.36e-72	0	9.8
sevA	6.37354	18.5209	1.42677	-0.827106	DDB0232954|DDB_G0289327	DDB0232954|DDB_G0289327	8	8	8	>DDB0232954|DDB_G0289327 |Protein|gene: sevA on chromosome: 5 position 2683596 to 2684940	1	8	8	8	0	3	2	2	8	2	0	3	2	2	8	2	0	3	2	2	8	2	32.6	32.6	32.6	39.87	362	362	1	18	NA	3	2	2	9	2	2.27e-36	0	12.7
aass	7.05508	21.6277	0.3899	-0.852357	DDB0237522|DDB_G0284835	DDB0237522|DDB_G0284835	38	38	38	>DDB0237522|DDB_G0284835 |Protein|gene: aass on chromosome: 4 position 2456087 to 2459084	1	38	38	38	1	22	13	7	30	12	1	22	13	7	30	12	1	22	13	7	30	12	49.5	49.5	49.5	102.98	909	909	1	99	1	25	18	8	35	12	1.39e-103	1.3	27.4
mvpA	0.035102	2.47437	-1.42438	-0.944688	DDB0191259|DDB_G0269156	DDB0191259|DDB_G0269156	48	48	46	>DDB0191259|DDB_G0269156 |Protein|gene: mvpA on chromosome: 1 position 3649783 to 3652408	1	48	48	46	5	33	23	11	39	20	5	33	23	11	39	20	5	31	21	11	37	18	63.8	63.8	61.7	94.129	843	843	1	177	5	34	46	13	44	35	1.79e-175	6.6	42.7
abpC	5.76002	20.2466	-1.66792	-1.29857	DDB0201554|DDB_G0269100	DDB0201554|DDB_G0269100	32	32	32	>DDB0201554|DDB_G0269100 |Protein|gene: abpC on chromosome: 1 position 4554019 to 4556699	1	32	32	32	0	24	18	4	26	7	0	24	18	4	26	7	0	24	18	4	26	7	46.9	46.9	46.9	92.206	857	857	1	96	NA	32	23	4	29	8	2.93e-132	0	34
psaA	5.74898	20.081	-1.35374	-1.48028	DDB0231238|DDB_G0270994	DDB0231238|DDB_G0270994	30	30	30	>DDB0231238|DDB_G0270994 |Protein|gene: psaA on chromosome: 1 position 3842009 to 3844717	1	30	30	30	0	20	18	4	18	7	0	20	18	4	18	7	0	20	18	4	18	7	40.9	40.9	40.9	98.572	861	861	1	72	NA	22	20	4	19	7	8.31e-163	0	26.7
mppA2	6.5136	20.7466	0.346174	-1.55195	DDB0237967|DDB_G0290997	DDB0237967|DDB_G0290997	15	15	15	>DDB0237967|DDB_G0290997 |Protein|gene: mppA2 on chromosome: 5 position 4869039 to 4870820	1	15	15	15	1	9	4	4	14	2	1	9	4	4	14	2	1	9	4	4	14	2	47.2	47.2	47.2	47.745	445	445	1	36	1	10	4	5	14	2	4.41e-72	2.2	22.5
serS	5.33248	18.7445	-1.08191	-1.66517	DDB0231305|DDB_G0272660	DDB0231305|DDB_G0272660	16	16	16	>DDB0231305|DDB_G0272660 |Protein|gene: serS on chromosome: 2 position 2243539 to 2245192	1	16	16	16	0	10	6	2	14	3	0	10	6	2	14	3	0	10	6	2	14	3	47.2	47.2	47.2	51.577	451	451	1	38	NA	11	6	2	16	3	1.07e-53	0	23.1
psmD11	-5.9822	19.8197	-18.9403	-18.826	DDB0232994|DDB_G0281315	DDB0232994|DDB_G0281315	7	7	7	>DDB0232994|DDB_G0281315 |Protein|gene: psmD11 on chromosome: 3 position 4153223 to 4155157	1	7	7	7	1	3	2	3	4	2	1	3	2	3	4	2	1	3	2	3	4	2	22.8	22.8	22.8	47.617	413	413	1	15	1	3	2	3	4	2	6.32e-31	2.7	7
vacA	-0.120515	19.6352	-0.100774	-19.896	DDB0191505|DDB_G0289485	DDB0191505|DDB_G0289485	9	9	8	>DDB0191505|DDB_G0289485 |Protein|gene: vacA on chromosome: 5 position 2888908 to 2890870	1	9	9	8	0	5	3	2	8	1	0	5	3	2	8	1	0	4	3	1	7	1	17.7	17.7	15.4	66.287	598	598	1	19	NA	5	3	2	8	1	4.88e-28	0	9.2
rpl7	0.10059	20.7752	-0.0555618	-20.4178	DDB0185073|DDB_G0276441	DDB0185073|DDB_G0276441	11	11	11	>DDB0185073|DDB_G0276441 |Protein|gene: rpl7 on chromosome: 2 position 6956284 to 6957511	1	11	11	11	1	7	3	3	9	3	1	7	3	3	9	3	1	7	3	3	9	3	42.7	42.7	42.7	27.932	246	246	1	28	1	7	4	3	10	3	3.4e-41	5.7	34.1
aspS1	-0.258617	18.5277	0.290584	-19.5942	DDB0231308|DDB_G0272236	DDB0231308|DDB_G0272236	15	15	15	>DDB0231308|DDB_G0272236 |Protein|gene: aspS1 on chromosome: 2 position 1722204 to 1724012	1	15	15	15	1	9	4	2	13	2	1	9	4	2	13	2	1	9	4	2	13	2	34.5	34.5	34.5	64.934	576	576	1	32	1	9	4	2	14	2	8.11e-48	2.6	20.3
mppB	0.0493301	19.37	0.535427	-19.7575	DDB0231799|DDB_G0288777	DDB0231799|DDB_G0288777	12	12	12	>DDB0231799|DDB_G0288777 |Protein|gene: mppB on chromosome: 5 position 1942737 to 1944721	1	12	12	12	1	5	1	2	12	0	1	5	1	2	12	0	1	5	1	2	12	0	37.3	37.3	37.3	52.626	469	469	1	25	1	5	2	2	15	NA	6.32e-55	2.8	13.4
lpd	0.25289	20.1118	0.712616	-20.0658	DDB0216232|DDB_G0291648	DDB0216232|DDB_G0291648	10	10	10	>DDB0216232|DDB_G0291648 |Protein|gene: lpd on chromosome: 6 position 70728 to 72507	1	10	10	10	1	3	2	3	9	1	1	3	2	3	9	1	1	3	2	3	9	1	27	27	27	51.794	488	488	1	19	1	3	2	3	9	1	5.39e-41	3.5	8.8
DDB_G0290465	1.00325	20.5885	2.98696	-20.5657	DDB0233781|DDB_G0290465;DDB0233782|DDB_G0293724	DDB0233781|DDB_G0290465	16;5	16;5	16;5	>DDB0233781|DDB_G0290465 |Protein|gene: DDB_G0290465 on chromosome: 5 position 4083295 to 4085606	2	16	16	16	1	2	5	4	15	1	1	2	5	4	15	1	1	2	5	4	15	1	28.5	28.5	28.5	80.23	695	695;695	1	32	1	2	7	4	17	1	4.8e-45	3.7	3
talB	-0.0573254	1.9389	-1.73146	-0.379415	DDB0191526|DDB_G0287505	DDB0191526|DDB_G0287505	53	53	53	>DDB0191526|DDB_G0287505 |Protein|gene: talB on chromosome: 5 position 376738 to 384911	1	53	53	53	3	36	13	16	19	18	3	36	13	16	19	18	3	36	13	16	19	18	28.6	28.6	28.6	277.73	2614	2614	1	109	3	38	14	16	19	19	4.24e-199	1.9	19.1
pyr1-3	0.298384	1.87315	0.137154	-1.11515	DDB0201646|DDB_G0276335	DDB0201646|DDB_G0276335	42	42	42	>DDB0201646|DDB_G0276335 |Protein|gene: pyr1-3 on chromosome: 2 position 6728694 to 6735498	1	42	42	42	3	17	17	10	33	12	3	17	17	10	33	12	3	17	17	10	33	12	23.5	23.5	23.5	246.02	2225	2225	1	102	3	17	21	10	36	15	3.57e-148	1.6	8.9
efbA	-0.0930892	1.84724	-0.6734	-1.45311	DDB0191363|DDB_G0288373;DDB0216236|DDB_G0287685	DDB0191363|DDB_G0288373	61;6	61;6	61;6	>DDB0191363|DDB_G0288373 |Protein|gene: efbA on chromosome: 5 position 1470619 to 1473138	2	61	61	61	10	34	31	18	53	28	10	34	31	18	53	28	10	34	31	18	53	28	64.1	64.1	64.1	92.658	839	839;853	1	278	10	45	70	23	70	60	3.22e-257	13	37.4
idhC	0.880526	1.7706	1.41826	-0.547285	DDB0231401|DDB_G0272208	DDB0231401|DDB_G0272208	25	25	22	>DDB0231401|DDB_G0272208 |Protein|gene: idhC on chromosome: 2 position 1670009 to 1671569	1	25	25	22	2	11	3	5	21	4	2	11	3	5	21	4	2	9	2	4	18	3	63.1	63.1	58.3	46.369	412	412	1	55	2	13	4	6	26	4	1.3e-80	7	31.8
rps3	1.00572	1.67324	0.67834	0.665586	DDB0201667|DDB_G0293000	DDB0201667|DDB_G0293000	29	29	29	>DDB0201667|DDB_G0293000 |Protein|gene: rps3 on chromosome: 6 position 2556040 to 2556944	1	29	29	29	3	13	8	6	26	15	3	13	8	6	26	15	3	13	8	6	26	15	82.6	82.6	82.6	24.219	218	218	1	104	3	16	18	7	34	26	5.93e-90	15.1	61
hspB	0.950076	1.56988	1.09837	0.181978	DDB0191168|DDB_G0269144	DDB0191168|DDB_G0269144	37	37	24	>DDB0191168|DDB_G0269144 |Protein|gene: hspB on chromosome: 1 position 4410084 to 4412006	1	37	37	24	5	20	11	12	34	15	5	20	11	12	34	15	3	11	4	7	22	8	56.1	56.1	34.8	70.414	640	640	1	165	7	27	20	29	55	27	2.12e-223	11.9	40.2
rps7	1.04366	1.51878	0.825805	0.786401	DDB0230024|DDB_G0289025	DDB0230024|DDB_G0289025	12	12	12	>DDB0230024|DDB_G0289025 |Protein|gene: rps7 on chromosome: 5 position 2252902 to 2253483	1	12	12	12	2	2	5	3	8	8	2	2	5	3	8	8	2	2	5	3	8	8	50.3	50.3	50.3	22.147	193	193	1	33	2	2	5	4	10	10	6.53e-33	9.8	9.8
mhsp70	0.50855	1.46149	0.659258	-0.595097	DDB0215366|DDB_G0293298	DDB0215366|DDB_G0293298	40	40	40	>DDB0215366|DDB_G0293298 |Protein|gene: mhsp70 on chromosome: 6 position 2761673 to 2763912	1	40	40	40	6	15	12	8	32	8	6	15	12	8	32	8	6	15	12	8	32	8	60.5	60.5	60.5	71.362	658	658	1	127	6	22	19	15	47	18	4.48e-146	14.1	25.1
rpl5	0.62242	1.43796	0.435824	-0.00651988	DDB0231242|DDB_G0278539	DDB0231242|DDB_G0278539	8	8	8	>DDB0231242|DDB_G0278539 |Protein|gene: rpl5 on chromosome: 3 position 1039561 to 1040650	1	8	8	8	2	5	4	4	8	6	2	5	4	4	8	6	2	5	4	4	8	6	38.4	38.4	38.4	32.804	292	292	1	41	2	6	6	5	10	12	5.25e-42	7.9	24.7
glnA3	1.12943	1.26628	1.81015	0.31186	DDB0231551|DDB_G0279591	DDB0231551|DDB_G0279591	31	31	31	>DDB0231551|DDB_G0279591 |Protein|gene: glnA3 on chromosome: 3 position 2109355 to 2111562	1	31	31	31	3	14	10	6	30	12	3	14	10	6	30	12	3	14	10	6	30	12	61.2	61.2	61.2	82.615	735	735	1	112	3	15	19	12	42	21	9.55e-182	6.3	24.4
act9	0.545794	1.25496	0.380031	0.00239227	DDB0220456|DDB_G0274601;DDB0220455|DDB_G0274137;DDB0220454|DDB_G0274599;DDB0220451|DDB_G0274561;DDB0220450|DDB_G0274285;DDB0220449|DDB_G0288879;DDB0220448|DDB_G0289005;DDB0220447|DDB_G0289663;DDB0220446|DDB_G0274727;DDB0220445|DDB_G0280545;DDB0220444|DDB_G0289553;DDB0216214|DDB_G0274129;DDB0216213|DDB_G0269234;DDB0185127|DDB_G0272248;DDB0185126|DDB_G0274135;DDB0185124|DDB_G0274133;DDB0185015|DDB_…	DDB0220456|DDB_G0274601;DDB0220455|DDB_G0274137;DDB0220454|DDB_G0274599;DDB0220451|DDB_G0274561;DDB0220450|DDB_G0274285;DDB0220449|DDB_G0288879;DDB0220448|DDB_G0289005;DDB0220447|DDB_G0289663;DDB0220446|DDB_G0274727;DDB0220445|DDB_G0280545;DDB0220444|DDB_G0289553;DDB0216214|DDB_G0274129;DDB0216213|DDB_G0269234;DDB0185127|DDB_G0272248;DDB0185126|DDB_G0274135;DDB0185124|DDB_G0274133;DDB0185015|DDB_…	28;28;28;28;28;28;28;28;28;28;28;28;28;28;28;28;28;21;17;16;11;6;1	28;28;28;28;28;28;28;28;28;28;28;28;28;28;28;28;28;21;17;16;11;6;1	1;1;1;1;1;1;1;1;1;1;1;1;1;1;1;1;1;1;0;0;0;0;0	>DDB0220456|DDB_G0274601 |Protein|gene: act9 on chromosome: 2 position 4455464 to 4456594;>DDB0220455|DDB_G0274137 |Protein|gene: act14 on chromosome: 2 position 4418543 to 4419673;>DDB0220454|DDB_G0274599 |Protein|gene: act13 on chromosome: 2 position 449	23	28	28	1	8	17	14	9	25	15	8	17	14	9	25	15	1	1	1	1	1	1	74.7	74.7	4.8	41.732	376	376;376;376;376;376;376;376;376;376;376;376;376;376;376;376;376;376;376;376;358;374;377;372	1	190	11	27	37	23	43	49	3.3e-244	23.1	45.7
hspE-2	0.290706	1.16536	0.0876204	-0.380858	DDB0238264|DDB_G0273623;DDB0185047|DDB_G0273249;DDB0192085|DDB_G0293672	DDB0238264|DDB_G0273623;DDB0185047|DDB_G0273249	33;33;1	22;22;0	21;21;0	>DDB0238264|DDB_G0273623 |Protein|gene: hspE-2 on chromosome: 2 position 3181158 to 3183056;>DDB0185047|DDB_G0273249 |Protein|gene: hspE-1 on chromosome: 2 position 2848730 to 2850628	3	33	22	21	4	21	12	10	30	12	2	13	5	5	20	5	2	13	5	5	19	5	56.6	37.7	36.1	69.789	632	632;632;94	1	75	2	13	16	5	24	15	1.84e-205	9.8	40.7
cdcD	-0.396398	0.909279	-0.625106	-1.47337	DDB0191154|DDB_G0288065	DDB0191154|DDB_G0288065	49	49	49	>DDB0191154|DDB_G0288065 |Protein|gene: cdcD on chromosome: 5 position 1118593 to 1121222	1	49	49	49	7	31	24	16	41	15	7	31	24	16	41	15	7	31	24	16	41	15	65.1	65.1	65.1	88.555	793	793	1	196	9	38	51	22	51	25	8.05e-252	11.6	40.2
gnd	-0.297629	0.852626	-1.00991	-0.7356	DDB0215011|DDB_G0277885	DDB0215011|DDB_G0277885	33	33	33	>DDB0215011|DDB_G0277885 |Protein|gene: gnd on chromosome: 3 position 273541 to 275022	1	33	33	33	5	18	18	10	29	19	5	18	18	10	29	19	5	18	18	10	29	19	71	71	71	53.89	493	493	1	148	5	28	36	11	38	30	8.61e-231	12.4	40.8
rpsA	1.27361	0.839397	2.20012	0.781324	DDB0230016|DDB_G0270316	DDB0230016|DDB_G0270316	17	17	17	>DDB0230016|DDB_G0270316 |Protein|gene: rpsA on chromosome: 1 position 4628419 to 4629156	1	17	17	17	4	7	5	6	16	7	4	7	5	6	16	7	4	7	5	6	16	7	55.9	55.9	55.9	27.118	245	245	1	77	4	8	7	18	31	9	4.67e-93	23.3	35.5
DDB_G0291301	-0.419818	0.827626	-0.599564	-1.48752	DDB0235252|DDB_G0291301	DDB0235252|DDB_G0291301	33	33	33	>DDB0235252|DDB_G0291301 |Protein|gene: DDB_G0291301 on chromosome: 6 position 87606 to 91138	1	33	33	33	3	15	6	5	29	2	3	15	6	5	29	2	3	15	6	5	29	2	45.1	45.1	45.1	120.67	1080	1080	1	71	3	18	11	5	32	2	4.09e-113	3.8	19.5
rps6	0.882294	0.764213	0.27589	1.60678	DDB0230023|DDB_G0280823	DDB0230023|DDB_G0280823	8	8	8	>DDB0230023|DDB_G0280823 |Protein|gene: rps6 on chromosome: 3 position 1442353 to 1443385	1	8	8	8	2	6	2	2	7	4	2	6	2	2	7	4	2	6	2	2	7	4	34.3	34.3	34.3	26.165	236	236	1	32	2	8	3	5	10	4	4.34e-28	16.1	30.1
cap	-1.04854	0.745563	-1.27842	-2.61276	DDB0191139|DDB_G0288769	DDB0191139|DDB_G0288769	16	16	16	>DDB0191139|DDB_G0288769 |Protein|gene: cap on chromosome: 5 position 1946096 to 1947490	1	16	16	16	5	12	9	6	11	3	5	12	9	6	11	3	5	12	9	6	11	3	42.5	42.5	42.5	49.641	464	464	1	51	5	13	11	7	11	4	7.79e-70	18.3	33.2
atp1	0.664335	0.720079	0.6837	0.589225	DDB0201592|DDB_G0294012	DDB0201592|DDB_G0294012	29	29	29	>DDB0201592|DDB_G0294012 |Protein|gene: atp1 on chromosome: M position 15103 to 16662	1	29	29	29	5	14	12	9	27	15	5	14	12	9	27	15	5	14	12	9	27	15	49.1	49.1	49.1	57.236	519	519	1	101	5	14	14	15	34	19	9e-137	9.4	27.2
purC/E	0.0650999	0.665619	0.691456	-1.16178	DDB0230088|DDB_G0283987	DDB0230088|DDB_G0283987	26	26	26	>DDB0230088|DDB_G0283987 |Protein|gene: purC/E on chromosome: 4 position 1280148 to 1283703	1	26	26	26	2	14	10	7	20	9	2	14	10	7	20	9	2	14	10	7	20	9	36.8	36.8	36.8	108.94	997	997	1	73	2	15	11	11	25	9	1.09e-98	3.1	20.9
rpl23a	0.891559	0.638532	0.805703	1.23044	DDB0230149|DDB_G0293502	DDB0230149|DDB_G0293502	7	7	7	>DDB0230149|DDB_G0293502 |Protein|gene: rpl23a on chromosome: 6 position 2967908 to 2968721	1	7	7	7	2	3	3	3	7	3	2	3	3	3	7	3	2	3	3	3	7	3	42	42	42	18.406	169	169	1	26	2	3	3	6	7	5	4.2e-30	16.6	21.3
purL	0.0291563	0.5131	-0.153234	-0.272398	DDB0230086|DDB_G0288145	DDB0230086|DDB_G0288145	63	63	63	>DDB0230086|DDB_G0288145 |Protein|gene: purL on chromosome: 5 position 1141268 to 1145420	1	63	63	63	11	34	25	15	52	34	11	34	25	15	52	34	11	34	25	15	52	34	61.5	61.5	61.5	149.83	1355	1355	1	247	12	42	45	20	62	66	4.03e-295	10.5	30.2
rps2	0.568417	0.390793	0.388601	0.925857	DDB0215391|DDB_G0293742	DDB0215391|DDB_G0293742	13	13	13	>DDB0215391|DDB_G0293742 |Protein|gene: rps2 on chromosome: 6 position 3277669 to 3278466	1	13	13	13	3	6	5	6	12	7	3	6	5	6	12	7	3	6	5	6	12	7	43.8	43.8	43.8	28.717	265	265	1	55	3	7	10	7	16	12	5.93e-74	16.6	23.4
uae1	-0.0939	0.361543	0.387121	-1.03036	DDB0220497|DDB_G0270272	DDB0220497|DDB_G0270272	31	31	31	>DDB0220497|DDB_G0270272 |Protein|gene: uae1 on chromosome: 1 position 4544769 to 4548249	1	31	31	31	2	15	8	2	26	9	2	15	8	2	26	9	2	15	8	2	26	9	38.8	38.8	38.8	113.74	1017	1017	1	65	2	17	9	2	26	9	4.57e-129	2.6	17
rps8	-0.255953	0.353423	-0.885931	-0.235352	DDB0230025|DDB_G0291864	DDB0230025|DDB_G0291864	8	8	8	>DDB0230025|DDB_G0291864 |Protein|gene: rps8 on chromosome: 6 position 844628 to 845631	1	8	8	8	3	6	4	5	4	6	3	6	4	5	4	6	3	6	4	5	4	6	42.2	42.2	42.2	23.889	211	211	1	42	3	8	10	9	5	7	4.21e-51	19.4	34.6
efa1G	-0.280023	0.288536	-0.0171496	-1.11146	DDB0234059|DDB_G0282979	DDB0234059|DDB_G0282979	18	18	18	>DDB0234059|DDB_G0282979 |Protein|gene: efa1G on chromosome: 4 position 88701 to 90098	1	18	18	18	4	12	10	4	15	10	4	12	10	4	15	10	4	12	10	4	15	10	47.8	47.8	47.8	46.945	410	410	1	70	4	14	16	4	21	11	8.77e-96	12	32.2
hspD	0.279696	0.248947	0.0992674	0.490873	DDB0191163|DDB_G0267400	DDB0191163|DDB_G0267400	40	40	38	>DDB0191163|DDB_G0267400 |Protein|gene: hspD on chromosome: 1 position 1280990 to 1283391	1	40	40	38	6	23	8	13	34	8	6	23	8	13	34	8	5	21	8	12	32	7	51.4	51.4	49.4	79.865	700	700	1	142	6	30	22	18	47	19	2.71e-231	11.6	29.4
rps4	-6.82841	0.22921	-0.505968	-20.2085	DDB0185063|DDB_G0272825	DDB0185063|DDB_G0272825	14	14	14	>DDB0185063|DDB_G0272825 |Protein|gene: rps4 on chromosome: 2 position 2019070 to 2020303	1	14	14	14	3	6	4	2	12	3	3	6	4	2	12	3	3	6	4	2	12	3	55.8	55.8	55.8	30.036	267	267	1	38	3	8	4	3	16	4	5.81e-44	17.2	22.5
rpl4	-0.0211361	0.222937	-0.748734	0.462389	DDB0231241|DDB_G0277803	DDB0231241|DDB_G0277803	18	18	18	>DDB0231241|DDB_G0277803 |Protein|gene: rpl4 on chromosome: 2 position 8431684 to 8432899	1	18	18	18	4	13	7	9	12	9	4	13	7	9	12	9	4	13	7	9	12	9	51.8	51.8	51.8	40.245	369	369	1	90	4	19	18	14	17	18	5.33e-127	16.8	43.6
atp5b	-0.0656974	0.18115	0.173079	-0.551322	DDB0233951|DDB_G0269916	DDB0233951|DDB_G0269916	36	36	36	>DDB0233951|DDB_G0269916 |Protein|gene: atp5b on chromosome: 1 position 3855247 to 3857504	1	36	36	36	6	21	13	9	31	12	6	21	13	9	31	12	6	21	13	9	31	12	71.1	71.1	71.1	70.844	651	651	1	138	7	29	26	12	41	23	1.49e-249	13.5	45
rpl8	-0.355892	0.0432585	-1.32625	0.215312	DDB0185202|DDB_G0274113	DDB0185202|DDB_G0274113	9	9	9	>DDB0185202|DDB_G0274113 |Protein|gene: rpl8 on chromosome: 2 position 4593609 to 4595098	1	9	9	9	6	7	6	4	8	6	6	7	6	4	8	6	6	7	6	4	8	6	34.5	34.5	34.5	27.52	255	255	1	43	6	7	9	4	8	9	4.99e-50	28.2	28.6
vatA	0.269145	0.0392483	0.329599	0.438587	DDB0201563|DDB_G0287127	DDB0201563|DDB_G0287127	13	13	13	>DDB0201563|DDB_G0287127 |Protein|gene: vatA on chromosome: 4 position 5370324 to 5372643	1	13	13	13	2	7	2	2	13	4	2	7	2	2	13	4	2	7	2	2	13	4	32.5	32.5	32.5	68.2	618	618	1	31	2	7	2	2	13	5	1.35e-84	4.2	14.4
gpdA	0.398383	-0.219545	1.02403	0.390662	DDB0185087|DDB_G0275153	DDB0185087|DDB_G0275153	17	17	17	>DDB0185087|DDB_G0275153 |Protein|gene: gpdA on chromosome: 2 position 5324765 to 5325948	1	17	17	17	3	8	12	6	14	7	3	8	12	6	14	7	3	8	12	6	14	7	52.8	52.8	52.8	36.551	335	335	1	85	3	9	22	13	27	11	1.65e-153	11.9	27.8
mvpB	-0.876404	-0.22945	-0.890664	-1.5091	DDB0191337|DDB_G0291127	DDB0191337|DDB_G0291127	44	42	42	>DDB0191337|DDB_G0291127 |Protein|gene: mvpB on chromosome: 5 position 5070813 to 5073466	1	44	42	42	6	31	23	6	37	18	6	29	21	6	35	16	6	29	21	6	35	16	53.8	52.6	52.6	95.072	846	846	1	161	6	34	43	6	44	28	1.72e-264	9.3	43.1
acly	-0.651119	-0.265262	-0.899549	-0.788546	DDB0235360|DDB_G0278345	DDB0235360|DDB_G0278345	24	24	24	>DDB0235360|DDB_G0278345 |Protein|gene: acly on chromosome: 3 position 726196 to 728064	1	24	24	24	4	13	9	3	20	7	4	13	9	3	20	7	4	13	9	3	20	7	55.3	55.3	55.3	67.319	622	622	1	65	4	16	12	3	23	7	1.98e-72	8.2	24.8
DDB_G0278341	-0.261608	-0.350551	-0.16916	-0.265115	DDB0235361|DDB_G0278341	DDB0235361|DDB_G0278341	14	14	14	>DDB0235361|DDB_G0278341 |Protein|gene: DDB_G0278341 on chromosome: 3 position 722601 to 724035	1	14	14	14	4	10	9	5	12	8	4	10	9	5	12	8	4	10	9	5	12	8	37.6	37.6	37.6	50.266	450	450	1	55	4	10	12	5	13	11	9.37e-57	11.6	26.7
rpl12	1.40043	-0.484653	2.88888	1.79707	DDB0229950|DDB_G0288295	DDB0229950|DDB_G0288295	6	6	6	>DDB0229950|DDB_G0288295 |Protein|gene: rpl12 on chromosome: 5 position 1359447 to 1360234	1	6	6	6	2	4	2	2	6	4	2	4	2	2	6	4	2	4	2	2	6	4	42.2	42.2	42.2	17.781	166	166	1	36	2	6	3	3	14	8	3.06e-67	19.3	36.1
manG	-0.796094	-0.58874	-0.235215	-1.56433	DDB0231611|DDB_G0287577	DDB0231611|DDB_G0287577	36	36	36	>DDB0231611|DDB_G0287577 |Protein|gene: manG on chromosome: 5 position 413359 to 416933	1	36	36	36	4	22	12	2	24	9	4	22	12	2	24	9	4	22	12	2	24	9	39.3	39.3	39.3	123.69	1087	1087	1	81	4	25	15	2	26	9	4.8e-126	4.6	21.7
pyk	-0.791319	-1.00506	-1.13735	-0.23155	DDB0231421|DDB_G0283247	DDB0231421|DDB_G0283247	22	22	22	>DDB0231421|DDB_G0283247 |Protein|gene: pyk on chromosome: 4 position 344914 to 346711	1	22	22	22	3	12	10	4	15	8	3	12	10	4	15	8	3	12	10	4	15	8	49.1	49.1	49.1	54.998	507	507	1	70	3	15	16	7	17	12	2.63e-119	7.1	26.2
glud2	-0.83108	-1.17484	-0.486173	-0.832228	DDB0233691|DDB_G0280319	DDB0233691|DDB_G0280319	44	44	44	>DDB0233691|DDB_G0280319 |Protein|gene: glud2 on chromosome: 3 position 3249762 to 3253025	1	44	44	44	9	29	14	4	35	5	9	29	14	4	35	5	9	29	14	4	35	5	52.2	52.2	52.2	117.14	1042	1042	1	110	9	32	20	4	39	6	1.06e-162	13	34.3
abpA	-0.999781	-1.50082	-0.300359	-1.19816	DDB0191133|DDB_G0268632	DDB0191133|DDB_G0268632	46	46	46	>DDB0191133|DDB_G0268632 |Protein|gene: abpA on chromosome: 1 position 2137156 to 2139957	1	46	46	46	10	29	23	9	35	18	10	29	23	9	35	18	10	29	23	9	35	18	64.1	64.1	64.1	97.357	861	861	1	177	10	39	36	21	40	31	0	17.2	39.5
guaB	-1.12356	-1.56714	-0.427256	-1.37628	DDB0230098|DDB_G0283701	DDB0230098|DDB_G0283701	34	34	34	>DDB0230098|DDB_G0283701 |Protein|gene: guaB on chromosome: 4 position 1000722 to 1002269	1	34	34	34	10	25	19	5	27	21	10	25	19	5	27	21	10	25	19	5	27	21	73.4	73.4	73.4	56.31	515	515	1	155	10	38	35	7	41	24	9.6e-175	21.7	49.9
rps3a	1.13344	-20.7584	2.53081	21.6279	DDB0230021|DDB_G0277345	DDB0230021|DDB_G0277345	17	17	17	>DDB0230021|DDB_G0277345 |Protein|gene: rps3a on chromosome: 2 position 7795600 to 7797187	1	17	17	17	2	7	1	1	15	4	2	7	1	1	15	4	2	7	1	1	15	4	58.6	58.6	58.6	30.357	273	273	1	42	2	8	2	3	21	6	5.04e-64	14.7	37.4
rps15a	0.5221	-21.0148	1.1669	21.4142	DDB0185069|DDB_G0276457	DDB0185069|DDB_G0276457	11	11	11	>DDB0185069|DDB_G0276457 |Protein|gene: rps15a on chromosome: 2 position 6809160 to 6809552	1	11	11	11	2	6	3	3	9	4	2	6	3	3	9	4	2	6	3	3	9	4	82.3	82.3	82.3	14.846	130	130	1	34	2	7	7	4	10	4	3.2e-32	20	50
DDB_G0279941	-8.57936	-21.6132	-2.4146	-1.71025	DDB0308249|DDB_G0279941	DDB0308249|DDB_G0279941	32	32	32	>DDB0308249|DDB_G0279941 |Protein|gene: DDB_G0279941 on chromosome: 3 position 2718242 to 2721164	1	32	32	32	4	23	6	3	23	2	4	23	6	3	23	2	4	23	6	3	23	2	37.5	37.5	37.5	102.32	880	880	1	70	4	23	14	3	24	2	2.51e-136	6.4	25.9
sahA	-7.28955	-19.2958	-1.83426	-0.738561	DDB0191108|DDB_G0267418	DDB0191108|DDB_G0267418	15	15	15	>DDB0191108|DDB_G0267418 |Protein|gene: sahA on chromosome: 1 position 1662307 to 1663602	1	15	15	15	2	13	5	1	10	3	2	13	5	1	10	3	2	13	5	1	10	3	33.6	33.6	33.6	47.28	431	431	1	42	2	16	7	1	12	4	4.05e-45	5.8	26.7
dnpep	-8.25112	-22.1235	-1.54877	-1.08111	DDB0266791|DDB_G0286149	DDB0266791|DDB_G0286149	27	27	27	>DDB0266791|DDB_G0286149 |Protein|gene: dnpep on chromosome: 4 position 4132917 to 4134488	1	27	27	27	4	21	17	1	20	9	4	21	17	1	20	9	4	21	17	1	20	9	59.1	59.1	59.1	53.353	484	484	1	110	5	28	29	1	33	14	1.14e-102	11.2	48.3
pyr56	-7.52376	-19.806	-1.03612	-1.72918	DDB0214958|DDB_G0280041	DDB0214958|DDB_G0280041	16	16	16	>DDB0214958|DDB_G0280041 |Protein|gene: pyr56 on chromosome: 3 position 3010631 to 3012067	1	16	16	16	2	9	5	0	12	3	2	9	5	0	12	3	2	9	5	0	12	3	34.7	34.7	34.7	52.518	478	478	1	33	2	9	6	NA	12	4	5.29e-64	4.6	17.8
rpl19	-6.9463	-20.5777	-0.0936479	-0.16751	DDB0214854|DDB_G0281565	DDB0214854|DDB_G0281565	5	5	5	>DDB0214854|DDB_G0281565 |Protein|gene: rpl19 on chromosome: 3 position 4825161 to 4825826	1	5	5	5	2	4	2	2	3	2	2	4	2	2	3	2	2	4	2	2	3	2	24.2	24.2	24.2	21.612	186	186	1	19	3	4	3	2	4	3	1.07e-15	14	19.9
efa1B	0.902126	-19.666	22.2479	0.124443	DDB0191174|DDB_G0284035	DDB0191174|DDB_G0284035	12	12	12	>DDB0191174|DDB_G0284035 |Protein|gene: efa1B on chromosome: 4 position 1535647 to 1536451	1	12	12	12	2	2	2	1	11	3	2	2	2	1	11	3	2	2	2	1	11	3	72.7	72.7	72.7	24.121	216	216	1	27	2	2	4	1	13	5	9.93e-99	14.4	11.1
dcsA	12.8711	0	18.5233	20.09	DDB0191159|DDB_G0269124	DDB0191159|DDB_G0269124	8	8	8	>DDB0191159|DDB_G0269124 |Protein|gene: dcsA on chromosome: 1 position 3500588 to 3503767	1	8	8	8	0	3	1	1	6	2	0	3	1	1	6	2	0	3	1	1	6	2	11.5	11.5	11.5	121.41	1059	1059	1	13	NA	3	1	1	6	2	5.63e-35	0	3.8
DDB_G0276461	11.376	0	16.351	17.777	DDB0229347|DDB_G0276461	DDB0229347|DDB_G0276461	2	2	2	>DDB0229347|DDB_G0276461 |Protein|gene: DDB_G0276461 on chromosome: 2 position 6904331 to 6906829	1	2	2	2	0	0	0	0	2	2	0	0	0	0	2	2	0	0	0	0	2	2	3.4	3.4	3.4	88.839	798	798	1	4	NA	NA	NA	NA	2	2	1.63e-07	0	0
udpB	13.4461	0	20.2101	20.1283	DDB0230170|DDB_G0280985	DDB0230170|DDB_G0280985	10	10	10	>DDB0230170|DDB_G0280985 |Protein|gene: udpB on chromosome: 3 position 3914149 to 3915176	1	10	10	10	0	1	1	1	9	3	0	1	1	1	9	3	0	1	1	1	9	3	36.7	36.7	36.7	32.375	289	289	1	15	NA	1	1	1	9	3	4.66e-39	0	3.8
glyS	12.3386	0	17.8351	19.1806	DDB0231313|DDB_G0284583	DDB0231313|DDB_G0284583	6	6	6	>DDB0231313|DDB_G0284583 |Protein|gene: glyS on chromosome: 4 position 2181616 to 2183756	1	6	6	6	0	2	1	0	5	3	0	2	1	0	5	3	0	2	1	0	5	3	9.4	9.4	9.4	76.216	678	678	1	11	NA	2	1	NA	5	3	1.16e-18	0	2.8
pcna	13.5597	0	20.412	20.2671	DDB0231779|DDB_G0287607	DDB0231779|DDB_G0287607	9	9	9	>DDB0231779|DDB_G0287607 |Protein|gene: pcna on chromosome: 5 position 463300 to 464157	1	9	9	9	0	1	0	1	8	4	0	1	0	1	8	4	0	1	0	1	8	4	48.1	48.1	48.1	28.314	258	258	1	15	NA	1	NA	1	8	5	1.44e-59	0	4.3
gtr2	13.0229	0	19.6485	19.4202	DDB0231973|DDB_G0276105	DDB0231973|DDB_G0276105	14	14	14	>DDB0231973|DDB_G0276105 |Protein|gene: gtr2 on chromosome: 2 position 6292325 to 6299746	1	14	14	14	0	1	1	1	10	4	0	1	1	1	10	4	0	1	1	1	10	4	6.8	6.8	6.8	274.97	2473	2473	1	17	NA	1	1	1	10	4	1.88e-50	0	0.7
hspK	14.6248	0	21.2339	22.6406	DDB0232129|DDB_G0275525	DDB0232129|DDB_G0275525	10	10	10	>DDB0232129|DDB_G0275525 |Protein|gene: hspK on chromosome: 2 position 5922492 to 5923304	1	10	10	10	0	0	0	2	5	7	0	0	0	2	5	7	0	0	0	2	5	7	44.1	44.1	44.1	19.959	179	179	1	16	NA	NA	NA	2	5	9	7.77e-40	0	0
uap56	13.5633	0	21.7909	18.8991	DDB0233387|DDB_G0269932	DDB0233387|DDB_G0269932	12	12	12	>DDB0233387|DDB_G0269932 |Protein|gene: uap56 on chromosome: 1 position 3893359 to 3895841	1	12	12	12	0	1	0	1	12	2	0	1	0	1	12	2	0	1	0	1	12	2	40.2	40.2	40.2	48.309	428	428	1	17	NA	1	NA	1	13	2	1.42e-42	0	4.9
agl	12.1274	0	17.4427	18.9395	DDB0234114|DDB_G0287569	DDB0234114|DDB_G0287569	5	5	5	>DDB0234114|DDB_G0287569 |Protein|gene: agl on chromosome: 5 position 354336 to 359323	1	5	5	5	0	2	0	1	3	2	0	2	0	1	3	2	0	2	0	1	3	2	3.5	3.5	3.5	183.57	1608	1608	1	8	NA	2	NA	1	3	2	2.3e-13	0	1.4
ddx6	13.9561	0	21.8151	20.0531	DDB0234196|DDB_G0291804	DDB0234196|DDB_G0291804	11	11	11	>DDB0234196|DDB_G0291804 |Protein|gene: ddx6 on chromosome: 6 position 773358 to 774746	1	11	11	11	0	1	0	2	10	3	0	1	0	2	10	3	0	1	0	2	10	3	38.1	38.1	38.1	48.17	423	423	1	19	NA	1	NA	3	12	3	9.85e-48	0	4.3
DDB_G0272318	11.9696	0	17.3898	18.5189	DDB0302555|DDB_G0272318	DDB0302555|DDB_G0272318	5	5	5	>DDB0302555|DDB_G0272318 |Protein|gene: DDB_G0272318 on chromosome: 2 position 1278811 to 1280712	1	5	5	5	0	1	1	0	4	2	0	1	1	0	4	2	0	1	1	0	4	2	9.1	9.1	9.1	57.556	516	516	1	8	NA	1	1	NA	4	2	9.61e-12	0	3.7
suox	12.379	0	17.7069	19.43	DDB0305743|DDB_G0278893	DDB0305743|DDB_G0278893	5	5	5	>DDB0305743|DDB_G0278893 |Protein|gene: suox on chromosome: 3 position 1346298 to 1347566	1	5	5	5	0	0	0	1	5	2	0	0	0	1	5	2	0	0	0	1	5	2	13.8	13.8	13.8	45.099	398	398	1	8	NA	NA	NA	1	5	2	2.04e-12	0	0
DDB_G0275865	14.8681	0	23.4492	21.155	DDB0307583|DDB_G0275865	DDB0307583|DDB_G0275865	23	23	23	>DDB0307583|DDB_G0275865 |Protein|gene: DDB_G0275865 on chromosome: 2 position 5772751 to 5774334	1	23	23	23	0	1	0	3	22	6	0	1	0	3	22	6	0	1	0	3	22	6	50.3	50.3	50.3	61.432	527	527	1	41	NA	1	NA	3	29	8	6.71e-92	0	2.1
DDB_G0278953	7.90894	0	2.66359	21.0632	DDB0231602|DDB_G0278953	DDB0231602|DDB_G0278953	19	19	19	>DDB0231602|DDB_G0278953 |Protein|gene: DDB_G0278953 on chromosome: 3 position 1335145 to 1336477	1	19	19	19	0	5	0	1	18	5	0	5	0	1	18	5	0	5	0	1	18	5	59.3	59.3	59.3	41.136	359	359	1	31	NA	5	NA	1	20	5	8.67e-58	0	15.6
cofA	7.463	0	2.46279	19.9262	DDB0214987|DDB_G0277833;DDB0201631|DDB_G0291970	DDB0214987|DDB_G0277833;DDB0201631|DDB_G0291970	8;8	8;8	8;8	>DDB0214987|DDB_G0277833 |Protein|gene: cofA on chromosome: 3 position 608653 to 609434;>DDB0201631|DDB_G0291970 |Protein|gene: cofB on chromosome: 6 position 1044327 to 1044740	2	8	8	8	1	5	1	2	7	3	1	5	1	2	7	3	1	5	1	2	7	3	64.2	64.2	64.2	15.224	137	137;137	1	22	1	5	1	4	8	3	2.26e-54	13.1	57.7
DDB_G0277615	6.85941	0	1.33848	19.2397	DDB0232276|DDB_G0277615	DDB0232276|DDB_G0277615	13	13	13	>DDB0232276|DDB_G0277615 |Protein|gene: DDB_G0277615 on chromosome: 2 position 8184492 to 8186149	1	13	13	13	0	3	0	2	9	4	0	3	0	2	9	4	0	3	0	2	9	4	33.9	33.9	33.9	56.303	522	522	1	18	NA	3	NA	2	9	4	5.37e-58	0	6.9
thfA	6.80117	0	1.07201	19.3315	DDB0230118|DDB_G0277725	DDB0230118|DDB_G0277725	6	6	6	>DDB0230118|DDB_G0277725 |Protein|gene: thfA on chromosome: 2 position 8379878 to 8380941	1	6	6	6	0	2	0	1	6	2	0	2	0	1	6	2	0	2	0	1	6	2	19.8	19.8	19.8	35.068	313	313	1	11	NA	2	NA	1	6	2	2.15e-28	0	7.7
serA	6.84402	0	0.931254	19.6008	DDB0230052|DDB_G0281071	DDB0230052|DDB_G0281071	14	14	14	>DDB0230052|DDB_G0281071 |Protein|gene: serA on chromosome: 3 position 4007757 to 4009455	1	14	14	14	0	4	1	0	12	2	0	4	1	0	12	2	0	4	1	0	12	2	39.6	39.6	39.6	44.748	407	407	1	19	NA	4	1	NA	12	2	1.64e-64	0	11.1
rasD	6.89379	0	0.904328	19.777	DDB0216195|DDB_G0292996	DDB0216195|DDB_G0292996	7	7	5	>DDB0216195|DDB_G0292996 |Protein|gene: rasD on chromosome: 6 position 2530991 to 2531851	1	7	7	5	0	2	1	2	6	2	0	2	1	2	6	2	0	1	1	1	4	1	48.1	48.1	28.9	21.202	187	187	1	13	NA	2	1	2	6	2	1.17e-26	0	11.2
rps12	7.21481	0	0.779652	20.8648	DDB0230044|DDB_G0284237	DDB0230044|DDB_G0284237	6	6	6	>DDB0230044|DDB_G0284237 |Protein|gene: rps12 on chromosome: 4 position 1729814 to 1730224	1	6	6	6	1	3	1	2	6	4	1	3	1	2	6	4	1	3	1	2	6	4	56.6	56.6	56.6	14.906	136	136	1	17	1	3	1	2	6	4	1.35e-26	11	25.7
gpbB	6.74869	0	0.742029	19.504	DDB0185122|DDB_G0275045	DDB0185122|DDB_G0275045	10	10	10	>DDB0185122|DDB_G0275045 |Protein|gene: gpbB on chromosome: 2 position 5266629 to 5267764	1	10	10	10	1	5	1	0	10	3	1	5	1	0	10	3	1	5	1	0	10	3	44.4	44.4	44.4	36.23	329	329	1	21	1	5	1	NA	11	3	5.08e-48	4.9	22.8
psiK	6.7154	0	0.635975	19.5102	DDB0232404|DDB_G0292014	DDB0232404|DDB_G0292014	16	16	16	>DDB0232404|DDB_G0292014 |Protein|gene: psiK on chromosome: 6 position 1018381 to 1020982	1	16	16	16	0	8	2	0	14	2	0	8	2	0	14	2	0	8	2	0	14	2	29.8	29.8	29.8	80.087	728	728	1	28	NA	9	2	NA	15	2	7.3e-64	0	16.6
rpl23	7.50777	0	0.529358	21.994	DDB0230148|DDB_G0290315	DDB0230148|DDB_G0290315	13	13	13	>DDB0230148|DDB_G0290315 |Protein|gene: rpl23 on chromosome: 5 position 3946402 to 3947228	1	13	13	13	1	8	2	2	10	5	1	8	2	2	10	5	1	8	2	2	10	5	79.4	79.4	79.4	14.543	136	136	1	38	2	9	4	2	14	7	1.82e-44	14.7	57.4
forA	6.69355	0	-0.0310595	20.1117	DDB0214996|DDB_G0279607	DDB0214996|DDB_G0279607	17	17	17	>DDB0214996|DDB_G0279607 |Protein|gene: forA on chromosome: 3 position 2388583 to 2393474	1	17	17	17	0	8	3	3	11	3	0	8	3	3	11	3	0	8	3	3	11	3	15.8	15.8	15.8	135.33	1218	1218	1	28	NA	8	3	3	11	3	6.75e-44	0	7.3
canA	6.46964	0	-0.0568988	19.4658	DDB0185021|DDB_G0276883	DDB0185021|DDB_G0276883	8	8	8	>DDB0185021|DDB_G0276883 |Protein|gene: canA on chromosome: 2 position 7189408 to 7191733	1	8	8	8	0	3	0	0	7	3	0	3	0	0	7	3	0	3	0	0	7	3	16.2	16.2	16.2	71.392	623	623	1	13	NA	3	NA	NA	7	3	2.35e-19	0	5
DDB_G0279539	6.13604	0	-0.175872	18.584	DDB0234241|DDB_G0279539	DDB0234241|DDB_G0279539	6	6	6	>DDB0234241|DDB_G0279539 |Protein|gene: DDB_G0279539 on chromosome: 3 position 2228944 to 2231145	1	6	6	6	0	2	0	1	5	2	0	2	0	1	5	2	0	2	0	1	5	2	17.7	17.7	17.7	42.112	373	373	1	10	NA	2	NA	1	5	2	8.03e-18	0	6.2
DDB_G0283971	6.3432	0	-0.431065	19.4607	DDB0306981|DDB_G0283971	DDB0306981|DDB_G0283971	6	6	6	>DDB0306981|DDB_G0283971 |Protein|gene: DDB_G0283971 on chromosome: 4 position 1401996 to 1405050	1	6	6	6	0	2	1	1	5	4	0	2	1	1	5	4	0	2	1	1	5	4	8.1	8.1	8.1	92.103	854	854	1	13	NA	2	1	1	5	4	1.85e-16	0	3.2
rps17	6.73659	0	-0.574849	20.7846	DDB0191513|DDB_G0290141	DDB0191513|DDB_G0290141	6	6	6	>DDB0191513|DDB_G0290141 |Protein|gene: rps17 on chromosome: 5 position 3706333 to 3707026	1	6	6	6	0	2	0	1	6	2	0	2	0	1	6	2	0	2	0	1	6	2	43	43	43	15.925	135	135	1	12	NA	2	NA	1	7	2	4.94e-17	0	15.6
rps23	6.22091	0	-0.825354	19.4881	DDB0231062|DDB_G0272250	DDB0231062|DDB_G0272250	7	7	7	>DDB0231062|DDB_G0272250 |Protein|gene: rps23 on chromosome: 2 position 1373618 to 1374599	1	7	7	7	0	3	0	0	4	5	0	3	0	0	4	5	0	3	0	0	4	5	52.4	52.4	52.4	15.625	143	143	1	13	NA	4	NA	NA	4	5	5.55e-19	0	28
rpl7a	6.84854	0	-1.14412	21.6897	DDB0231339|DDB_G0277629	DDB0231339|DDB_G0277629	13	13	13	>DDB0231339|DDB_G0277629 |Protein|gene: rpl7a on chromosome: 2 position 8280728 to 8282193	1	13	13	13	0	10	2	0	9	3	0	10	2	0	9	3	0	10	2	0	9	3	44.6	44.6	44.6	31.88	285	285	1	27	NA	11	2	NA	11	3	5.08e-50	0	35.1
cotA	6.53775	0	-1.23511	20.8484	DDB0185032|DDB_G0276941	DDB0185032|DDB_G0276941	5	5	5	>DDB0185032|DDB_G0276941 |Protein|gene: cotA on chromosome: 2 position 7449284 to 7451310	1	5	5	5	0	3	2	0	4	2	0	3	2	0	4	2	0	3	2	0	4	2	11.5	11.5	11.5	59.591	600	600	1	11	NA	3	2	NA	4	2	5.69e-13	0	4.8
rpl35	-0.43507	0	-20.1831	18.8779	DDB0231152|DDB_G0288349	DDB0231152|DDB_G0288349	3	3	3	>DDB0231152|DDB_G0288349 |Protein|gene: rpl35 on chromosome: 5 position 1418812 to 1419513	1	3	3	3	0	3	1	1	1	2	0	3	1	1	1	2	0	3	1	1	1	2	19.8	19.8	19.8	14.445	126	126	1	8	NA	3	1	1	1	2	1.62e-07	0	19.8
fbxA	5.56652	0	0	16.6995	DDB0185042|DDB_G0276887	DDB0185042|DDB_G0276887	1	1	1	>DDB0185042|DDB_G0276887 |Protein|gene: fbxA on chromosome: 2 position 7333559 to 7337443	1	1	1	1	0	0	1	0	0	1	0	0	1	0	0	1	0	0	1	0	0	1	1	1	1	142.39	1247	1247	1	2	NA	NA	1	NA	NA	1	0.0041615	0	0
myoI	6.23913	0	0	18.7174	DDB0185049|DDB_G0274455	DDB0185049|DDB_G0274455	2	2	2	>DDB0185049|DDB_G0274455 |Protein|gene: myoI on chromosome: 2 position 4534415 to 4541848	1	2	2	2	0	0	0	0	0	2	0	0	0	0	0	2	0	0	0	0	0	2	0.9	0.9	0.9	268.28	2357	2357	1	2	NA	NA	NA	NA	NA	2	2.98e-07	0	0
ionA	5.77445	0	0	17.3233	DDB0185106|DDB_G0277269	DDB0185106|DDB_G0277269	1	1	1	>DDB0185106|DDB_G0277269 |Protein|gene: ionA on chromosome: 2 position 7864423 to 7868216	1	1	1	1	0	0	0	0	0	1	0	0	0	0	0	1	0	0	0	0	0	1	1.1	1.1	1.1	135.95	1232	1232	1	1	NA	NA	NA	NA	NA	1	0.00023195	0	0
adprt3	6.25959	0	0	18.7788	DDB0185173|DDB_G0291788	DDB0185173|DDB_G0291788	6	6	6	>DDB0185173|DDB_G0291788 |Protein|gene: adprt3 on chromosome: 6 position 795337 to 803296	1	6	6	6	0	1	0	0	2	3	0	1	0	0	2	3	0	1	0	0	2	3	3.8	3.8	3.8	283.8	2536	2536	1	6	NA	1	NA	NA	2	3	2.46e-13	0	0.6
mhkB	5.63253	0	0	16.8976	DDB0191333|DDB_G0289115	DDB0191333|DDB_G0289115	1	1	1	>DDB0191333|DDB_G0289115 |Protein|gene: mhkB on chromosome: 5 position 2375954 to 2378600	1	1	1	1	0	1	1	0	0	1	0	1	1	0	0	1	0	1	1	0	0	1	1.5	1.5	1.5	83.167	732	732	1	3	NA	1	1	NA	NA	1	0.0013481	0	1.5
secG	5.99347	0	0	17.9804	DDB0191439|DDB_G0287459	DDB0191439|DDB_G0287459	1	1	1	>DDB0191439|DDB_G0287459 |Protein|gene: secG on chromosome: 5 position 318028 to 320988	1	1	1	1	0	0	1	0	1	1	0	0	1	0	1	1	0	0	1	0	1	1	1.9	1.9	1.9	107.52	986	986	1	3	NA	NA	1	NA	1	1	0.002742	0	0
top2mt	5.446	0	0	16.338	DDB0214907|DDB_G0279737	DDB0214907|DDB_G0279737	1	1	1	>DDB0214907|DDB_G0279737 |Protein|gene: top2mt on chromosome: 3 position 2512313 to 2516167	1	1	1	1	0	0	0	0	0	1	0	0	0	0	0	1	0	0	0	0	0	1	1.3	1.3	1.3	146.4	1284	1284	1	1	NA	NA	NA	NA	NA	1	0.0038416	0	0
rpb1	6.74027	0	0	20.2208	DDB0215406|DDB_G0279193	DDB0215406|DDB_G0279193	7	7	7	>DDB0215406|DDB_G0279193 |Protein|gene: rpb1 on chromosome: 3 position 1783778 to 1789076	1	7	7	7	0	2	2	0	0	6	0	2	2	0	0	6	0	2	2	0	0	6	5.4	5.4	5.4	192.74	1727	1727	1	10	NA	2	2	NA	NA	6	6.62e-27	0	1.6
mhkA	5.87328	0	0	17.6198	DDB0216274|DDB_G0291231	DDB0216274|DDB_G0291231	3	3	3	>DDB0216274|DDB_G0291231 |Protein|gene: mhkA on chromosome: 6 position 65139 to 68579	1	3	3	3	0	0	0	1	1	1	0	0	0	1	1	1	0	0	0	1	1	1	3.8	3.8	3.8	128.96	1146	1146	1	3	NA	NA	NA	1	1	1	2.38e-06	0	0
mybQ	6.25654	0	0	18.7696	DDB0216341|DDB_G0289319	DDB0216341|DDB_G0289319	1	1	1	>DDB0216341|DDB_G0289319 |Protein|gene: mybQ on chromosome: 5 position 2641022 to 2643751	1	1	1	1	0	0	0	1	1	1	0	0	0	1	1	1	0	0	0	1	1	1	1.5	1.5	1.5	103.81	909	909	1	3	NA	NA	NA	1	1	1	2.04e-06	0	0
agnE	5.99377	0	0	17.9813	DDB0220439|DDB_G0289367	DDB0220439|DDB_G0289367	2	2	2	>DDB0220439|DDB_G0289367 |Protein|gene: agnE on chromosome: 5 position 2710003 to 2713807	1	2	2	2	0	0	0	0	0	2	0	0	0	0	0	2	0	0	0	0	0	2	2.5	2.5	2.5	136.66	1200	1200	1	2	NA	NA	NA	NA	NA	2	6.46e-06	0	0
act10	6.14577	0	0	18.4373	DDB0220457|DDB_G0289811	DDB0220457|DDB_G0289811	28	1	1	>DDB0220457|DDB_G0289811 |Protein|gene: act10 on chromosome: 5 position 3337403 to 3338533	1	28	1	1	7	17	14	8	25	15	0	1	1	0	1	1	0	1	1	0	1	1	74.7	4.8	4.8	41.746	376	376	1	4	NA	1	1	NA	1	1	2.89e-185	18.4	45.7
rpl22a	6.26644	0	0	18.7993	DDB0230147|DDB_G0290091	DDB0230147|DDB_G0290091	5	1	1	>DDB0230147|DDB_G0290091 |Protein|gene: rpl22a on chromosome: 5 position 3652594 to 3653029	1	5	1	1	1	4	3	1	4	4	0	1	1	0	0	1	0	1	1	0	0	1	46.6	10.3	10.3	13.403	116	116	1	3	NA	1	1	NA	NA	1	7.57e-16	7.8	38.8
rpl26	5.81876	0	0	17.4563	DDB0230152|DDB_G0283741	DDB0230152|DDB_G0283741	2	2	2	>DDB0230152|DDB_G0283741 |Protein|gene: rpl26 on chromosome: 4 position 1048980 to 1049683	1	2	2	2	0	2	0	1	2	1	0	2	0	1	2	1	0	2	0	1	2	1	20.9	20.9	20.9	15.658	139	139	1	8	NA	3	NA	1	3	1	7.28e-07	0	20.9
rps15	6.94157	0	0	20.8247	DDB0231047|DDB_G0285561	DDB0231047|DDB_G0285561	3	3	3	>DDB0231047|DDB_G0285561 |Protein|gene: rps15 on chromosome: 4 position 3385002 to 3385755	1	3	3	3	0	2	0	2	2	2	0	2	0	2	2	2	0	2	0	2	2	2	25	25	25	16.291	144	144	1	11	NA	3	NA	2	3	3	1.91e-12	0	11.8
rps21	6.93086	0	0	20.7926	DDB0231061|DDB_G0293700	DDB0231061|DDB_G0293700	2	2	2	>DDB0231061|DDB_G0293700 |Protein|gene: rps21 on chromosome: 6 position 3013335 to 3014141	1	2	2	2	1	1	0	1	2	1	1	1	0	1	2	1	1	1	0	1	2	1	24.4	24.4	24.4	8.6336	78	78	1	13	1	1	NA	1	2	8	5.63e-05	10.3	10.3
DDB_G0283555	6.48679	0	0	19.4604	DDB0231653|DDB_G0283555	DDB0231653|DDB_G0283555	3	3	3	>DDB0231653|DDB_G0283555 |Protein|gene: DDB_G0283555 on chromosome: 4 position 824798 to 826280	1	3	3	3	0	1	0	0	1	2	0	1	0	0	1	2	0	1	0	0	1	2	6.9	6.9	6.9	50.583	465	465	1	4	NA	1	NA	NA	1	2	1.24e-08	0	2.4
isw	6.02871	0	0	18.0861	DDB0231763|DDB_G0292948	DDB0231763|DDB_G0292948	4	4	4	>DDB0231763|DDB_G0292948 |Protein|gene: isw on chromosome: 6 position 2254360 to 2258387	1	4	4	4	0	0	1	0	1	2	0	0	1	0	1	2	0	0	1	0	1	2	3.8	3.8	3.8	140.84	1221	1221	1	4	NA	NA	1	NA	1	2	2.41e-07	0	0
hspG7	6.15221	0	0	18.4566	DDB0232124|DDB_G0276951;DDB0232127|DDB_G0277119;DDB0232126|DDB_G0276875;DDB0232125|DDB_G0276949	DDB0232124|DDB_G0276951;DDB0232127|DDB_G0277119	3;2;1;1	3;2;1;1	3;2;1;1	>DDB0232124|DDB_G0276951 |Protein|gene: hspG7 on chromosome: 2 position 7575967 to 7576590;>DDB0232127|DDB_G0277119 |Protein|gene: hspG8 on chromosome: 2 position 7578926 to 7579561	4	3	3	3	0	0	0	0	0	3	0	0	0	0	0	3	0	0	0	0	0	3	17.9	17.9	17.9	23.422	207	207;211;202;210	1	3	NA	NA	NA	NA	NA	3	2.3e-06	0	0
fam91	5.43183	0	0	16.2955	DDB0232150|DDB_G0274247	DDB0232150|DDB_G0274247	1	1	1	>DDB0232150|DDB_G0274247 |Protein|gene: fam91 on chromosome: 2 position 4146331 to 4149291	1	1	1	1	0	0	0	0	0	1	0	0	0	0	0	1	0	0	0	0	0	1	1.2	1.2	1.2	105.88	930	930	1	1	NA	NA	NA	NA	NA	1	0.0084635	0	0
psmD12	5.97111	0	0	17.9133	DDB0232995|DDB_G0281051	DDB0232995|DDB_G0281051	5	5	5	>DDB0232995|DDB_G0281051 |Protein|gene: psmD12 on chromosome: 3 position 3979792 to 3981586	1	5	5	5	0	2	0	2	2	2	0	2	0	2	2	2	0	2	0	2	2	2	15.2	15.2	15.2	51.592	447	447	1	8	NA	2	NA	2	2	2	2.49e-12	0	7.4
ascc3l	6.59545	0	0	19.7863	DDB0233131|DDB_G0270042	DDB0233131|DDB_G0270042	2	2	2	>DDB0233131|DDB_G0270042 |Protein|gene: ascc3l on chromosome: 1 position 4082408 to 4089294	1	2	2	2	0	0	0	0	1	1	0	0	0	0	1	1	0	0	0	0	1	1	1.1	1.1	1.1	256.43	2237	2237	1	2	NA	NA	NA	NA	1	1	0.00029402	0	0
DDB_G0291155	5.36041	0	0	16.0812	DDB0233343|DDB_G0291155	DDB0233343|DDB_G0291155	1	1	1	>DDB0233343|DDB_G0291155 |Protein|gene: DDB_G0291155 on chromosome: 5 position 5058540 to 5059585	1	1	1	1	0	0	0	0	0	1	0	0	0	0	0	1	0	0	0	0	0	1	4.5	4.5	4.5	34.475	311	311	1	1	NA	NA	NA	NA	NA	1	0.000253	0	0
ncbp1	5.59327	0	0	16.7798	DDB0233457|DDB_G0269814	DDB0233457|DDB_G0269814	1	1	1	>DDB0233457|DDB_G0269814 |Protein|gene: ncbp1 on chromosome: 1 position 3661674 to 3664325	1	1	1	1	0	0	0	0	0	1	0	0	0	0	0	1	0	0	0	0	0	1	1.6	1.6	1.6	88.629	772	772	1	1	NA	NA	NA	NA	NA	1	0.0042741	0	0
zizC	5.46128	0	0	16.3838	DDB0233621|DDB_G0275239	DDB0233621|DDB_G0275239	1	1	1	>DDB0233621|DDB_G0275239 |Protein|gene: zizC on chromosome: 2 position 4945321 to 4953278	1	1	1	1	0	0	0	0	0	1	0	0	0	0	0	1	0	0	0	0	0	1	0.4	0.4	0.4	293.68	2621	2621	1	1	NA	NA	NA	NA	NA	1	0.0027647	0	0
myoH	6.01279	0	0	18.0384	DDB0233685|DDB_G0289447	DDB0233685|DDB_G0289447	1	1	1	>DDB0233685|DDB_G0289447 |Protein|gene: myoH on chromosome: 5 position 2840200 to 2846157	1	1	1	1	0	0	0	0	0	1	0	0	0	0	0	1	0	0	0	0	0	1	0.5	0.5	0.5	200.7	1771	1771	1	1	NA	NA	NA	NA	NA	1	0.0036242	0	0
adrm1-2	6.02926	0	0	18.0878	DDB0238204|DDB_G0274093;DDB0233908|DDB_G0272624	DDB0238204|DDB_G0274093;DDB0233908|DDB_G0272624	1;1	1;1	1;1	>DDB0238204|DDB_G0274093 |Protein|gene: adrm1-2 on chromosome: 2 position 3759990 to 3761568;>DDB0233908|DDB_G0272624 |Protein|gene: adrm1-1 on chromosome: 2 position 2270218 to 2271796	2	1	1	1	0	0	0	1	0	1	0	0	0	1	0	1	0	0	0	1	0	1	3.8	3.8	3.8	32.349	287	287;287	1	2	NA	NA	NA	1	NA	1	0.0034918	0	0
DDB_G0279487	6.41202	0	0	19.2361	DDB0234065|DDB_G0279487	DDB0234065|DDB_G0279487	2	2	2	>DDB0234065|DDB_G0279487 |Protein|gene: DDB_G0279487 on chromosome: 3 position 2132450 to 2140696	1	2	2	2	0	0	0	0	1	1	0	0	0	0	1	1	0	0	0	0	1	1	0.9	0.9	0.9	298.58	2667	2667	1	2	NA	NA	NA	NA	1	1	0.00026461	0	0
DDB_G0270990	6.06959	0	0	18.2088	DDB0234155|DDB_G0270990	DDB0234155|DDB_G0270990	1	1	1	>DDB0234155|DDB_G0270990 |Protein|gene: DDB_G0270990 on chromosome: 1 position 3834760 to 3836838	1	1	1	1	0	0	0	0	1	1	0	0	0	0	1	1	0	0	0	0	1	1	1.7	1.7	1.7	77.587	692	692	1	2	NA	NA	NA	NA	1	1	0.00031026	0	0
stlA	6.62241	0	0	19.8672	DDB0234164|DDB_G0269364	DDB0234164|DDB_G0269364	8	8	8	>DDB0234164|DDB_G0269364 |Protein|gene: stlA on chromosome: 1 position 2612482 to 2622117	1	8	8	8	0	0	0	2	3	5	0	0	0	2	3	5	0	0	0	2	3	5	3	3	3	352.19	3147	3147	1	11	NA	NA	NA	2	3	6	2.06e-21	0	0
vps13A	5.4878	0	0	16.4634	DDB0234198|DDB_G0286725	DDB0234198|DDB_G0286725	2	2	2	>DDB0234198|DDB_G0286725 |Protein|gene: vps13A on chromosome: 4 position 4889609 to 4899939	1	2	2	2	0	1	0	0	0	1	0	1	0	0	0	1	0	1	0	0	0	1	0.5	0.5	0.5	379.78	3373	3373	1	2	NA	1	NA	NA	NA	1	0.00036039	0	0.2
eif2b5	5.61618	0	0	16.8485	DDB0234243|DDB_G0283163	DDB0234243|DDB_G0283163	1	1	1	>DDB0234243|DDB_G0283163 |Protein|gene: eif2b5 on chromosome: 4 position 349612 to 351949	1	1	1	1	0	0	0	0	1	1	0	0	0	0	1	1	0	0	0	0	1	1	1.8	1.8	1.8	80.252	707	707	1	2	NA	NA	NA	NA	1	1	0.001196	0	0
eif3K	5.43655	0	0	16.3097	DDB0234246|DDB_G0291404	DDB0234246|DDB_G0291404	2	2	2	>DDB0234246|DDB_G0291404 |Protein|gene: eif3K on chromosome: 6 position 259277 to 260112	1	2	2	2	0	1	1	1	0	1	0	1	1	1	0	1	0	1	1	1	0	1	10.2	10.2	10.2	28.655	246	246	1	4	NA	1	1	1	NA	1	9.08e-07	0	4.5
pks18	5.84832	0	0	17.5449	DDB0235183|DDB_G0281475	DDB0235183|DDB_G0281475	2	2	2	>DDB0235183|DDB_G0281475 |Protein|gene: pks18 on chromosome: 3 position 4556537 to 4565616	1	2	2	2	0	0	0	0	0	2	0	0	0	0	0	2	0	0	0	0	0	2	0.7	0.7	0.7	339.54	2999	2999	1	2	NA	NA	NA	NA	NA	2	0.00022122	0	0
DDB_G0285345	6.04759	0	0	18.1428	DDB0235202|DDB_G0285345	DDB0235202|DDB_G0285345	2	2	2	>DDB0235202|DDB_G0285345 |Protein|gene: DDB_G0285345 on chromosome: 4 position 3116252 to 3116615	1	2	2	2	0	0	1	1	2	1	0	0	1	1	2	1	0	0	1	1	2	1	33.3	33.3	33.3	8.4727	75	75	1	5	NA	NA	1	1	2	1	2.6e-07	0	0
mcfC	5.89817	0	0	17.6945	DDB0237599|DDB_G0287009	DDB0237599|DDB_G0287009	1	1	1	>DDB0237599|DDB_G0287009 |Protein|gene: mcfC on chromosome: 4 position 5197882 to 5199603	1	1	1	1	0	0	0	1	1	1	0	0	0	1	1	1	0	0	0	1	1	1	2.5	2.5	2.5	53.1	472	472	1	3	NA	NA	NA	1	1	1	0.0006995	0	0
DDB_G0269614	6.55922	0	0	19.6777	DDB0237971|DDB_G0269614	DDB0237971|DDB_G0269614	3	3	3	>DDB0237971|DDB_G0269614 |Protein|gene: DDB_G0269614 on chromosome: 1 position 3146250 to 3147915	1	3	3	3	0	0	0	1	1	3	0	0	0	1	1	3	0	0	0	1	1	3	7.6	7.6	7.6	49.283	436	436	1	5	NA	NA	NA	1	1	3	4.85e-11	0	0
DDB_G0292742	5.58807	0	0	16.7642	DDB0238132|DDB_G0292742	DDB0238132|DDB_G0292742	1	1	1	>DDB0238132|DDB_G0292742 |Protein|gene: DDB_G0292742 on chromosome: 6 position 2074742 to 2077686	1	1	1	1	0	0	0	0	0	1	0	0	0	0	0	1	0	0	0	0	0	1	1.5	1.5	1.5	99.297	879	879	1	1	NA	NA	NA	NA	NA	1	2.28e-15	0	0
DDB_G0282255	5.86713	0	0	17.6014	DDB0238288|DDB_G0282255	DDB0238288|DDB_G0282255	1	1	1	>DDB0238288|DDB_G0282255 |Protein|gene: DDB_G0282255 on chromosome: 3 position 5579876 to 5581670	1	1	1	1	0	0	0	0	0	1	0	0	0	0	0	1	0	0	0	0	0	1	3.4	3.4	3.4	42.366	383	383	1	1	NA	NA	NA	NA	NA	1	0.0059374	0	0
DDB_G0269462	5.80164	0	0	17.4049	DDB0238758|DDB_G0269462	DDB0238758|DDB_G0269462	2	2	2	>DDB0238758|DDB_G0269462 |Protein|gene: DDB_G0269462 on chromosome: 1 position 2825931 to 2833171	1	2	2	2	0	0	1	0	0	2	0	0	1	0	0	2	0	0	1	0	0	2	1	1	1	264.39	2337	2337	1	6	NA	NA	1	NA	NA	5	7.91e-07	0	0
DDB_G0268850	5.9008	0	0	17.7024	DDB0252600|DDB_G0268850	DDB0252600|DDB_G0268850	3	3	1	>DDB0252600|DDB_G0268850 |Protein|gene: DDB_G0268850 on chromosome: 1 position 2235139 to 2243566	1	3	3	1	0	0	1	1	0	2	0	0	1	1	0	2	0	0	0	0	0	1	1.6	1.6	0.5	307.35	2661	2661	1	4	NA	NA	1	1	NA	2	6.39e-09	0	0
ssr2	6.0938	0	0	18.2814	DDB0266464|DDB_G0280313	DDB0266464|DDB_G0280313	1	1	1	>DDB0266464|DDB_G0280313 |Protein|gene: ssr2 on chromosome: 3 position 3245211 to 3246276	1	1	1	1	0	0	0	0	1	1	0	0	0	0	1	1	0	0	0	0	1	1	4.9	4.9	4.9	20.672	184	184	1	2	NA	NA	NA	NA	1	1	0.0034272	0	0
epnA	5.39907	0	0	16.1972	DDB0266727|DDB_G0291512	DDB0266727|DDB_G0291512	1	1	1	>DDB0266727|DDB_G0291512 |Protein|gene: epnA on chromosome: 6 position 459846 to 462386	1	1	1	1	0	0	0	0	1	1	0	0	0	0	1	1	0	0	0	0	1	1	1.3	1.3	1.3	75.836	686	686	1	2	NA	NA	NA	NA	1	1	0.0016682	0	0
fip-2	5.54152	0	0	16.6246	DDB0266885|DDB_G0273839;DDB0266884|DDB_G0273107	DDB0266885|DDB_G0273839;DDB0266884|DDB_G0273107	2;2	2;2	2;2	>DDB0266885|DDB_G0273839 |Protein|gene: fip-2 on chromosome: 2 position 3471006 to 3477456;>DDB0266884|DDB_G0273107 |Protein|gene: fip-1 on chromosome: 2 position 2554330 to 2560780	2	2	2	2	0	0	0	1	0	1	0	0	0	1	0	1	0	0	0	1	0	1	1.2	1.2	1.2	230.75	2046	2046;2046	1	2	NA	NA	NA	1	NA	1	0.00012716	0	0
DDB_G0277745	5.9043	0	0	17.7129	DDB0302492|DDB_G0277745	DDB0302492|DDB_G0277745	2	2	2	>DDB0302492|DDB_G0277745 |Protein|gene: DDB_G0277745 on chromosome: 2 position 8419128 to 8420009	1	2	2	2	0	0	1	0	1	1	0	0	1	0	1	1	0	0	1	0	1	1	9.9	9.9	9.9	32.7	293	293	1	3	NA	NA	1	NA	1	1	5.92e-08	0	0
tgrR2	5.60709	0	0	16.8213	DDB0304808|DDB_G0277627	DDB0304808|DDB_G0277627	1	1	1	>DDB0304808|DDB_G0277627 |Protein|gene: tgrR2 on chromosome: 2 position 8277760 to 8280433	1	1	1	1	0	0	0	0	0	1	0	0	0	0	0	1	0	0	0	0	0	1	1.3	1.3	1.3	94.541	851	851	1	1	NA	NA	NA	NA	NA	1	0.00197	0	0
DDB_G0289041	5.73495	0	0	17.2049	DDB0304899|DDB_G0289041	DDB0304899|DDB_G0289041	1	1	1	>DDB0304899|DDB_G0289041 |Protein|gene: DDB_G0289041 on chromosome: 5 position 2287957 to 2290485	1	1	1	1	0	0	0	0	0	1	0	0	0	0	0	1	0	0	0	0	0	1	2.8	2.8	2.8	89.863	777	777	1	1	NA	NA	NA	NA	NA	1	0.0032662	0	0
tpt1	5.41895	0	0	16.2569	DDB0305046|DDB_G0282853	DDB0305046|DDB_G0282853	2	2	2	>DDB0305046|DDB_G0282853 |Protein|gene: tpt1 on chromosome: 3 position 6303739 to 6304648	1	2	2	2	0	0	0	0	2	1	0	0	0	0	2	1	0	0	0	0	2	1	6.9	6.9	6.9	19.541	174	174	1	3	NA	NA	NA	NA	2	1	0.00013152	0	0
iliM	5.95858	0	0	17.8757	DDB0305374|DDB_G0292328	DDB0305374|DDB_G0292328	1	1	1	>DDB0305374|DDB_G0292328 |Protein|gene: iliM on chromosome: 6 position 1489407 to 1490889	1	1	1	1	0	0	0	0	1	1	0	0	0	0	1	1	0	0	0	0	1	1	2.8	2.8	2.8	48.096	423	423	1	2	NA	NA	NA	NA	1	1	0.00019206	0	0
talA	5.62495	0	0	16.8748	DDB0305711|DDB_G0290481	DDB0305711|DDB_G0290481	1	1	1	>DDB0305711|DDB_G0290481 |Protein|gene: talA on chromosome: 5 position 4257563 to 4261596	1	1	1	1	0	0	1	0	0	1	0	0	1	0	0	1	0	0	1	0	0	1	0.9	0.9	0.9	139.48	1279	1279	1	2	NA	NA	1	NA	NA	1	0.0041836	0	0
DDB_G0290153	5.64891	0	0	16.9467	DDB0305950|DDB_G0290153	DDB0305950|DDB_G0290153	1	1	1	>DDB0305950|DDB_G0290153 |Protein|gene: DDB_G0290153 on chromosome: 5 position 3712218 to 3713933	1	1	1	1	0	0	0	0	0	1	0	0	0	0	0	1	0	0	0	0	0	1	2.1	2.1	2.1	56.541	514	514	1	1	NA	NA	NA	NA	NA	1	0.0027309	0	0
DDB_G0292530	5.62674	0	0	16.8802	DDB0306076|DDB_G0292530	DDB0306076|DDB_G0292530	2	2	2	>DDB0306076|DDB_G0292530 |Protein|gene: DDB_G0292530 on chromosome: 6 position 1625548 to 1628836	1	2	2	2	0	0	0	0	0	2	0	0	0	0	0	2	0	0	0	0	0	2	1.9	1.9	1.9	113.24	988	988	1	2	NA	NA	NA	NA	NA	2	0.00011705	0	0
DDB_G0287985	5.69815	0	0	17.0944	DDB0306427|DDB_G0287985	DDB0306427|DDB_G0287985	2	2	2	>DDB0306427|DDB_G0287985 |Protein|gene: DDB_G0287985 on chromosome: 5 position 933669 to 934580	1	2	2	2	0	0	0	1	1	1	0	0	0	1	1	1	0	0	0	1	1	1	12.5	12.5	12.5	34.013	303	303	1	3	NA	NA	NA	1	1	1	6.01e-06	0	0
DDB_G0268140	5.66079	0	0	16.9824	DDB0306527|DDB_G0268140	DDB0306527|DDB_G0268140	1	1	1	>DDB0306527|DDB_G0268140 |Protein|gene: DDB_G0268140 on chromosome: 1 position 1529143 to 1531470	1	1	1	1	0	0	0	0	0	1	0	0	0	0	0	1	0	0	0	0	0	1	1.4	1.4	1.4	86.036	775	775	1	1	NA	NA	NA	NA	NA	1	0.00038177	0	0
DDB_G0270026	5.65474	0	0	16.9642	DDB0306605|DDB_G0270026	DDB0306605|DDB_G0270026	1	1	1	>DDB0306605|DDB_G0270026 |Protein|gene: DDB_G0270026 on chromosome: 1 position 4051948 to 4052745	1	1	1	1	0	0	0	0	0	1	0	0	0	0	0	1	0	0	0	0	0	1	4.5	4.5	4.5	31.308	265	265	1	1	NA	NA	NA	NA	NA	1	0.00064734	0	0
DDB_G0293596	5.50678	0	0	16.5203	DDB0306805|DDB_G0293596	DDB0306805|DDB_G0293596	3	3	3	>DDB0306805|DDB_G0293596 |Protein|gene: DDB_G0293596 on chromosome: 6 position 3106575 to 3109048	1	3	3	3	0	1	0	0	1	1	0	1	0	0	1	1	0	1	0	0	1	1	6.3	6.3	6.3	86.179	792	792	1	3	NA	1	NA	NA	1	1	6.78e-07	0	1.5
DDB_G0280471	5.66164	0	0	16.9849	DDB0306970|DDB_G0280471	DDB0306970|DDB_G0280471	1	1	1	>DDB0306970|DDB_G0280471 |Protein|gene: DDB_G0280471 on chromosome: 3 position 3403854 to 3409622	1	1	1	1	0	0	0	0	0	1	0	0	0	0	0	1	0	0	0	0	0	1	0.9	0.9	0.9	200.4	1828	1828	1	1	NA	NA	NA	NA	NA	1	0.0011007	0	0
DDB_G0283557	5.85756	0	0	17.5727	DDB0307015|DDB_G0283557	DDB0307015|DDB_G0283557	1	1	1	>DDB0307015|DDB_G0283557 |Protein|gene: DDB_G0283557 on chromosome: 4 position 827565 to 829532	1	1	1	1	0	0	1	1	1	1	0	0	1	1	1	1	0	0	1	1	1	1	1.8	1.8	1.8	71.215	615	615	1	4	NA	NA	1	1	1	1	0.0010358	0	0
DDB_G0271816	6.18683	0	0	18.5605	DDB0307132|DDB_G0271816	DDB0307132|DDB_G0271816	3	3	3	>DDB0307132|DDB_G0271816 |Protein|gene: DDB_G0271816 on chromosome: 2 position 825354 to 829079	1	3	3	3	0	1	0	1	1	2	0	1	0	1	1	2	0	1	0	1	1	2	3.5	3.5	3.5	137.44	1241	1241	1	5	NA	1	NA	1	1	2	2.94e-09	0	1.1
DDB_G0275359	6.2715	0	0	18.8145	DDB0307261|DDB_G0275359	DDB0307261|DDB_G0275359	4	4	4	>DDB0307261|DDB_G0275359 |Protein|gene: DDB_G0275359 on chromosome: 2 position 5424566 to 5425954	1	4	4	4	0	0	0	0	2	2	0	0	0	0	2	2	0	0	0	0	2	2	9.1	9.1	9.1	51.478	462	462	1	4	NA	NA	NA	NA	2	2	1.01e-10	0	0
DDB_G0278333	5.99023	0	0	17.9707	DDB0307892|DDB_G0278333	DDB0307892|DDB_G0278333	2	2	2	>DDB0307892|DDB_G0278333 |Protein|gene: DDB_G0278333 on chromosome: 3 position 713907 to 716110	1	2	2	2	0	1	0	0	1	1	0	1	0	0	1	1	0	1	0	0	1	1	3.4	3.4	3.4	71.624	649	649	1	3	NA	1	NA	NA	1	1	0.00019207	0	2.2
DDB_G0282961	5.81446	0	0	17.4434	DDB0308995|DDB_G0282961	DDB0308995|DDB_G0282961	1	1	1	>DDB0308995|DDB_G0282961 |Protein|gene: DDB_G0282961 on chromosome: 4 position 57054 to 58860	1	1	1	1	0	0	0	0	0	1	0	0	0	0	0	1	0	0	0	0	0	1	2.1	2.1	2.1	67.414	571	571	1	1	NA	NA	NA	NA	NA	1	0.0070849	0	0
DDB_G0290505	5.65582	0	0	16.9675	DDB0347224|DDB_G0290505	DDB0347224|DDB_G0290505	2	2	2	>DDB0347224|DDB_G0290505 |Protein|gene: DDB_G0290505 on chromosome: 5 position 4164699 to 4166676	1	2	2	2	0	0	0	0	1	1	0	0	0	0	1	1	0	0	0	0	1	1	6.8	6.8	6.8	72.004	635	635	1	2	NA	NA	NA	NA	1	1	1.24e-06	0	0
DDB_G0281775	5.54875	0	0	16.6462	DDB0347240|DDB_G0281775	DDB0347240|DDB_G0281775	1	1	1	>DDB0347240|DDB_G0281775 |Protein|gene: DDB_G0281775 on chromosome: 3 position 4948067 to 4949528	1	1	1	1	0	0	0	0	0	1	0	0	0	0	0	1	0	0	0	0	0	1	2.4	2.4	2.4	46.408	415	415	1	1	NA	NA	NA	NA	NA	1	0.0014448	0	0
DDB_G0289807	5.88893	0	0	17.6668	DDB0347816|DDB_G0289807	DDB0347816|DDB_G0289807	4	4	4	>DDB0347816|DDB_G0289807 |Protein|gene: DDB_G0289807 on chromosome: 5 position 3270257 to 3272844	1	4	4	4	0	0	0	0	1	3	0	0	0	0	1	3	0	0	0	0	1	3	5.8	5.8	5.8	91.54	800	800	1	4	NA	NA	NA	NA	1	3	2.52e-13	0	0
DDB_G0280801	5.64993	0	0	16.9498	DDB0349035|DDB_G0280801	DDB0349035|DDB_G0280801	2	2	2	>DDB0349035|DDB_G0280801 |Protein|gene: DDB_G0280801 on chromosome: 3 position 3766917 to 3770724	1	2	2	2	0	0	0	0	2	1	0	0	0	0	2	1	0	0	0	0	2	1	1.6	1.6	1.6	148.5	1268	1268	1	3	NA	NA	NA	NA	2	1	5e-06	0	0
DDB_G0287221	7.39573	0	0	22.1872	DDB0349134|DDB_G0287221	DDB0349134|DDB_G0287221	4	4	4	>DDB0349134|DDB_G0287221 |Protein|gene: DDB_G0287221 on chromosome: 5 position 10149 to 17304	1	4	4	4	0	1	0	1	1	2	0	1	0	1	1	2	0	1	0	1	1	2	2.2	2.2	2.2	230.49	2097	2097	1	5	NA	1	NA	1	1	2	3.91e-09	0	0.8
DDB_G0278271	5.33915	0	0	16.0175	DDB0349220|DDB_G0278271	DDB0349220|DDB_G0278271	2	2	2	>DDB0349220|DDB_G0278271 |Protein|gene: DDB_G0278271 on chromosome: 3 position 599596 to 601031	1	2	2	2	0	0	0	0	1	1	0	0	0	0	1	1	0	0	0	0	1	1	10.1	10.1	10.1	36.517	328	328	1	2	NA	NA	NA	NA	1	1	8.9e-06	0	0
pks33	7.08116	0	0	21.2435	DDB0349774|DDB_G0290729;DDB0235264|DDB_G0290703;DDB0235263|DDB_G0290701;DDB0235303|DDB_G0290737;DDB0235258|DDB_G0290709;DDB0235262|DDB_G0290699;DDB0237714|DDB_G0290943;DDB0235304|DDB_G0290937;DDB0235228|DDB_G0295479;DDB0235222|DDB_G0290469	DDB0349774|DDB_G0290729;DDB0235264|DDB_G0290703;DDB0235263|DDB_G0290701;DDB0235303|DDB_G0290737;DDB0235258|DDB_G0290709;DDB0235262|DDB_G0290699;DDB0237714|DDB_G0290943;DDB0235304|DDB_G0290937	4;2;2;2;2;2;2;2;1;1	4;2;2;2;2;2;2;2;1;1	3;1;1;1;1;1;1;1;0;0	>DDB0349774|DDB_G0290729 |Protein|gene: pks33 on chromosome: 5 position 4507516 to 4517670;>DDB0235264|DDB_G0290703 |Protein|gene: pks31 on chromosome: 5 position 4460222 to 4468561;>DDB0235263|DDB_G0290701 |Protein|gene: pks30 on chromosome: 5 position 44	10	4	4	3	0	0	0	0	0	4	0	0	0	0	0	4	0	0	0	0	0	3	1.1	1.1	0.7	353.87	3109	3109;2623;3075;3078;3101;3106;3108;3133;178;2690	1	6	NA	NA	NA	NA	NA	6	3.07e-08	0	0
atp4	6.12181	0	0	18.3654	DDB0350620|DDB_G0350617	DDB0350620|DDB_G0350617	2	2	2	>DDB0350620|DDB_G0350617 |Protein|gene: atp4 on chromosome: M position 24361 to 24774	1	2	2	2	0	1	0	1	1	1	0	1	0	1	1	1	0	1	0	1	1	1	19.7	19.7	19.7	14.981	137	137	1	4	NA	1	NA	1	1	1	7.68e-08	0	9.5
psaB	-7.64665	0	-3.2945	-19.6455	DDB0231240|DDB_G0270670	DDB0231240|DDB_G0270670	26	26	26	>DDB0231240|DDB_G0270670 |Protein|gene: psaB on chromosome: 1 position 3731263 to 3734083	1	26	26	26	0	16	6	1	12	0	0	16	6	1	12	0	0	16	6	1	12	0	39.7	39.7	39.7	97.613	856	856	1	36	NA	16	7	1	12	NA	1.75e-65	0	23.1
vatM	-0.839907	0	-1.87503	-0.644687	DDB0216215|DDB_G0291858	DDB0216215|DDB_G0291858	14	14	14	>DDB0216215|DDB_G0291858 |Protein|gene: vatM on chromosome: 6 position 889796 to 892606	1	14	14	14	2	10	4	1	8	2	2	10	4	1	8	2	2	10	4	1	8	2	21.5	21.5	21.5	93.431	817	817	1	29	2	12	4	1	8	2	6.05e-49	3.3	15.3
DDB_G0287851	-0.785377	0	-1.56873	-0.787405	DDB0305600|DDB_G0287851	DDB0305600|DDB_G0287851	17	17	17	>DDB0305600|DDB_G0287851 |Protein|gene: DDB_G0287851 on chromosome: 5 position 822730 to 825733	1	17	17	17	0	10	5	0	9	4	0	10	5	0	9	4	0	10	5	0	9	4	20.7	20.7	20.7	112.07	962	962	1	29	NA	10	6	NA	9	4	2.87e-44	0	12.3
valS1	-0.0815659	0	-1.38959	1.14489	DDB0231269|DDB_G0277733	DDB0231269|DDB_G0277733	28	28	28	>DDB0231269|DDB_G0277733 |Protein|gene: valS1 on chromosome: 2 position 8402743 to 8406060	1	28	28	28	1	17	3	1	20	6	1	17	3	1	20	6	1	17	3	1	20	6	33.8	33.8	33.8	122.83	1072	1072	1	50	1	18	3	1	21	6	9e-93	0.7	18
ctnnA	-7.26134	0	-1.29683	-20.4872	DDB0232320|DDB_G0285939	DDB0232320|DDB_G0285939	11	11	11	>DDB0232320|DDB_G0285939 |Protein|gene: ctnnA on chromosome: 4 position 3870921 to 3873575	1	11	11	11	0	7	5	0	5	0	0	7	5	0	5	0	0	7	5	0	5	0	17.5	17.5	17.5	92.838	842	842	1	18	NA	7	6	NA	5	NA	6.48e-44	0	10.3
tdo	-6.78144	0	-1.28162	-19.0627	DDB0231363|DDB_G0269714	DDB0231363|DDB_G0269714	7	7	7	>DDB0231363|DDB_G0269714 |Protein|gene: tdo on chromosome: 1 position 3391649 to 3393035	1	7	7	7	0	5	2	0	4	0	0	5	2	0	4	0	0	5	2	0	4	0	23.5	23.5	23.5	46.607	400	400	1	11	NA	5	2	NA	4	NA	3.72e-20	0	18
DDB_G0292188	-1.61864	0	-1.27518	-3.58075	DDB0234030|DDB_G0292188;DDB0234031|DDB_G0292188	DDB0234030|DDB_G0292188;DDB0234031|DDB_G0292188	15;14	15;14	14;13	>DDB0234030|DDB_G0292188 |Protein|gene: DDB_G0292188 on chromosome: 6 position 1253197 to 1255449;>DDB0234031|DDB_G0292188 |Protein|gene: DDB_G0292188 on chromosome: 6 position 1253197 to 1255329	2	15	15	14	0	12	7	0	9	2	0	12	7	0	9	2	0	12	7	0	8	2	24.5	24.5	23.5	83.698	750	750;710	1	39	NA	14	11	NA	11	3	3.83e-86	0	21.1
proB	-0.192188	0	-1.0347	0.458135	DDB0191249|DDB_G0286187	DDB0191249|DDB_G0286187	4	4	4	>DDB0191249|DDB_G0286187 |Protein|gene: proB on chromosome: 4 position 4278216 to 4278708	1	4	4	4	0	3	2	1	3	2	0	3	2	1	3	2	0	3	2	1	3	2	37.1	37.1	37.1	12.729	124	124	1	12	NA	4	2	1	3	2	5.42e-19	0	27.4
alaS	-0.393174	0	-0.918946	-0.260576	DDB0214894|DDB_G0277823	DDB0214894|DDB_G0277823	21	21	21	>DDB0214894|DDB_G0277823 |Protein|gene: alaS on chromosome: 3 position 919657 to 922497	1	21	21	21	1	16	5	0	13	4	1	16	5	0	13	4	1	16	5	0	13	4	25.8	25.8	25.8	106.28	946	946	1	43	1	17	8	NA	13	4	3.99e-78	1.3	20
cysB	-0.474315	0	-0.825431	-0.597514	DDB0191292|DDB_G0267386	DDB0191292|DDB_G0267386	24	24	24	>DDB0191292|DDB_G0267386 |Protein|gene: cysB on chromosome: 1 position 1329298 to 1331157	1	24	24	24	0	12	4	0	21	2	0	12	4	0	21	2	0	12	4	0	21	2	59.2	59.2	59.2	54.457	498	498	1	46	NA	14	8	NA	22	2	1.55e-90	0	30.3
DDB_G0273017	-0.221687	0	-0.810228	0.145167	DDB0230179|DDB_G0273017	DDB0230179|DDB_G0273017	10	10	10	>DDB0230179|DDB_G0273017 |Protein|gene: DDB_G0273017 on chromosome: 2 position 2236569 to 2237975	1	10	10	10	1	6	2	0	8	3	1	6	2	0	8	3	1	6	2	0	8	3	28.4	28.4	28.4	52.489	468	468	1	21	1	6	2	NA	9	3	5.67e-38	3.2	15.4
DDB_G0279211	-7.38505	0	-0.642606	-21.5125	DDB0230069|DDB_G0279211	DDB0230069|DDB_G0279211	18	18	18	>DDB0230069|DDB_G0279211 |Protein|gene: DDB_G0279211 on chromosome: 3 position 1762684 to 1765261	1	18	18	18	0	13	2	1	10	2	0	13	2	1	10	2	0	13	2	1	10	2	23.5	23.5	23.5	94.517	825	825	1	32	NA	16	2	1	11	2	4.35e-78	0	18.9
DDB_G0288521	-0.587934	0	-0.627785	-1.13602	DDB0231476|DDB_G0288521	DDB0231476|DDB_G0288521	7	7	7	>DDB0231476|DDB_G0288521 |Protein|gene: DDB_G0288521 on chromosome: 5 position 1636790 to 1638483	1	7	7	7	0	2	5	0	5	2	0	2	5	0	5	2	0	2	5	0	5	2	17.5	17.5	17.5	55.294	503	503	1	15	NA	2	6	NA	5	2	5.32e-26	0	5.2
ap2a1-2	-0.0144176	0	-0.5446	0.501347	DDB0302453|DDB_G0273501;DDB0234235|DDB_G0273439	DDB0302453|DDB_G0273501;DDB0234235|DDB_G0273439	8;8	8;8	8;8	>DDB0302453|DDB_G0273501 |Protein|gene: ap2a1-2 on chromosome: 2 position 3027162 to 3030844;>DDB0234235|DDB_G0273439 |Protein|gene: ap2a1-1 on chromosome: 2 position 3000942 to 3004624	2	8	8	8	0	3	3	0	6	3	0	3	3	0	6	3	0	3	3	0	6	3	8.6	8.6	8.6	110.61	989	989;989	1	15	NA	3	3	NA	6	3	1.16e-21	0	3.2
DDB_G0290537	-6.9597	0	-0.52445	-20.3547	DDB0231475|DDB_G0290537	DDB0231475|DDB_G0290537	13	13	7	>DDB0231475|DDB_G0290537 |Protein|gene: DDB_G0290537 on chromosome: 5 position 4235159 to 4236795	1	13	13	7	0	9	4	1	12	4	0	9	4	1	12	4	0	4	2	1	7	2	36.6	36.6	22.1	54.459	494	494	1	34	NA	10	5	1	13	5	5.41e-50	0	22.7
purD	-0.693182	0	-0.445249	-1.6343	DDB0230084|DDB_G0290121	DDB0230084|DDB_G0290121	29	29	29	>DDB0230084|DDB_G0290121 |Protein|gene: purD on chromosome: 5 position 3683216 to 3685745	1	29	29	29	0	16	10	1	17	3	0	16	10	1	17	3	0	16	10	1	17	3	43.3	43.3	43.3	87.705	815	815	1	48	NA	16	11	1	17	3	3.97e-87	0	25.8
mmsdh	-0.197824	0	-0.331539	-0.261932	DDB0231483|DDB_G0289085	DDB0231483|DDB_G0289085	10	10	10	>DDB0231483|DDB_G0289085 |Protein|gene: mmsdh on chromosome: 5 position 2337171 to 2339014	1	10	10	10	0	7	2	1	8	2	0	7	2	1	8	2	0	7	2	1	8	2	25.9	25.9	25.9	56.695	528	528	1	20	NA	7	2	1	8	2	8.64e-29	0	17.4
DDB_G0277245	-6.96189	0	-0.297934	-20.5877	DDB0230210|DDB_G0277245	DDB0230210|DDB_G0277245	8	8	8	>DDB0230210|DDB_G0277245 |Protein|gene: DDB_G0277245 on chromosome: 2 position 7799232 to 7802965	1	8	8	8	0	5	3	0	5	2	0	5	3	0	5	2	0	5	3	0	5	2	9.8	9.8	9.8	130.85	1173	1173	1	15	NA	5	3	NA	5	2	5.03e-30	0	6.1
argS1	-6.81893	0	-0.216865	-20.2399	DDB0231324|DDB_G0272867	DDB0231324|DDB_G0272867	13	13	13	>DDB0231324|DDB_G0272867 |Protein|gene: argS1 on chromosome: 2 position 2065311 to 2067345	1	13	13	13	1	7	2	1	10	0	1	7	2	1	10	0	1	7	2	1	10	0	28.2	28.2	28.2	67.043	589	589	1	27	1	8	5	1	12	NA	1.47e-34	4.4	16.3
ap1b1	-0.0859475	0	-0.0707056	-0.187137	DDB0234067|DDB_G0279141	DDB0234067|DDB_G0279141	13	13	13	>DDB0234067|DDB_G0279141 |Protein|gene: ap1b1 on chromosome: 3 position 1680228 to 1683328	1	13	13	13	0	6	3	1	10	3	0	6	3	1	10	3	0	6	3	1	10	3	15	15	15	106.61	942	942	1	23	NA	6	3	1	10	3	1.3e-36	0	7.3
vatE	-6.61083	0	-0.0429134	-19.7896	DDB0185070|DDB_G0275701	DDB0185070|DDB_G0275701	7	7	7	>DDB0185070|DDB_G0275701 |Protein|gene: vatE on chromosome: 2 position 5679309 to 5680331	1	7	7	7	0	2	2	3	5	1	0	2	2	3	5	1	0	2	2	3	5	1	36.5	36.5	36.5	26.571	233	233	1	14	NA	2	2	3	6	1	2.17e-33	0	8.2
glud1	-0.347658	0	0.0981042	-1.14108	DDB0231438|DDB_G0287469	DDB0231438|DDB_G0287469	19	19	19	>DDB0231438|DDB_G0287469 |Protein|gene: glud1 on chromosome: 5 position 298748 to 300499	1	19	19	19	0	8	4	1	14	3	0	8	4	1	14	3	0	8	4	1	14	3	52.2	52.2	52.2	55.041	502	502	1	34	NA	9	5	1	16	3	2.43e-69	0	21.1
cct4	0.0341429	0	0.140838	-0.0384093	DDB0233993|DDB_G0292872	DDB0233993|DDB_G0292872	11	11	11	>DDB0233993|DDB_G0292872 |Protein|gene: cct4 on chromosome: 6 position 2188382 to 2190167	1	11	11	11	0	5	3	1	8	3	0	5	3	1	8	3	0	5	3	1	8	3	26.6	26.6	26.6	56.917	533	533	1	20	NA	5	3	1	8	3	8.46e-34	0	10.7
leuS	-0.184305	0	0.175327	-0.728243	DDB0231253|DDB_G0285451	DDB0231253|DDB_G0285451	24	24	24	>DDB0231253|DDB_G0285451 |Protein|gene: leuS on chromosome: 4 position 3240792 to 3244287	1	24	24	24	1	13	3	1	19	2	1	13	3	1	19	2	1	13	3	1	19	2	33.6	33.6	33.6	119.53	1058	1058	1	44	1	14	4	1	21	3	1.45e-80	1.4	15.8
cadA	-7.12102	0	0.203227	-21.5663	DDB0191175|DDB_G0285793;DDB0304515|DDB_G0285817	DDB0191175|DDB_G0285793	10;1	10;1	10;1	>DDB0191175|DDB_G0285793 |Protein|gene: cadA on chromosome: 4 position 3656149 to 3656978	2	10	10	10	0	4	5	0	9	1	0	4	5	0	9	1	0	4	5	0	9	1	64.3	64.3	64.3	23.926	213	213;213	1	25	NA	4	9	NA	11	1	3.01e-51	0	24.9
psmC5	-0.0716301	0	0.208152	-0.423042	DDB0216230|DDB_G0292382	DDB0216230|DDB_G0292382	12	10	10	>DDB0216230|DDB_G0292382 |Protein|gene: psmC5 on chromosome: 6 position 1673522 to 1674865	1	12	10	10	1	4	6	2	11	5	0	4	4	1	9	4	0	4	4	1	9	4	39.7	34.2	34.2	45.191	403	403	1	23	NA	4	4	1	9	5	1.64e-62	2.5	11.7
glpV	-0.000217496	0	0.24274	-0.243392	DDB0215010|DDB_G0281383	DDB0215010|DDB_G0281383	23	23	23	>DDB0215010|DDB_G0281383 |Protein|gene: glpV on chromosome: 3 position 4540912 to 4543611	1	23	23	23	0	13	3	1	15	2	0	13	3	1	15	2	0	13	3	1	15	2	30.4	30.4	30.4	98.276	853	853	1	34	NA	13	3	1	15	2	4.07e-54	0	14.9
DDB_G0283979	-0.29035	0	0.281306	-1.15236	DDB0307023|DDB_G0283979	DDB0307023|DDB_G0283979	38	38	38	>DDB0307023|DDB_G0283979 |Protein|gene: DDB_G0283979 on chromosome: 4 position 1413537 to 1417136	1	38	38	38	1	22	12	1	28	5	1	22	12	1	28	5	1	22	12	1	28	5	40.1	40.1	40.1	137.97	1199	1199	1	72	1	23	14	1	28	5	1.43e-129	1	22.4
DDB_G0287859	0.329471	0	0.287092	0.701323	DDB0238507|DDB_G0287859;DDB0238509|DDB_G0287799	DDB0238507|DDB_G0287859	16;1	16;1	16;1	>DDB0238507|DDB_G0287859 |Protein|gene: DDB_G0287859 on chromosome: 5 position 694189 to 699162	2	16	16	16	0	5	2	1	13	6	0	5	2	1	13	6	0	5	2	1	13	6	12.8	12.8	12.8	182.49	1580	1580;1814	1	27	NA	5	2	1	13	6	8.75e-42	0	4
purA	-0.297639	0	0.364254	-1.25717	DDB0201565|DDB_G0285429	DDB0201565|DDB_G0285429	10	10	10	>DDB0201565|DDB_G0285429 |Protein|gene: purA on chromosome: 4 position 3358729 to 3360093	1	10	10	10	0	2	4	2	9	3	0	2	4	2	9	3	0	2	4	2	9	3	24.4	24.4	24.4	47.285	427	427	1	21	NA	2	4	2	10	3	1.43e-39	0	6.1
ctxA	-6.50161	0	0.384347	-19.8892	DDB0191103|DDB_G0289483	DDB0191103|DDB_G0289483	19	19	18	>DDB0191103|DDB_G0289483 |Protein|gene: ctxA on chromosome: 5 position 2847194 to 2848641	1	19	19	18	0	10	2	1	14	3	0	10	2	1	14	3	0	9	2	0	13	3	40.1	40.1	37.8	50.504	444	444	1	32	NA	11	2	1	15	3	3.02e-49	0	26.8
rpl22	0.0778297	0	0.386436	-0.152947	DDB0230146|DDB_G0288101	DDB0230146|DDB_G0288101	5	5	1	>DDB0230146|DDB_G0288101 |Protein|gene: rpl22 on chromosome: 5 position 1106395 to 1107007	1	5	5	1	1	3	2	1	5	4	1	3	2	1	5	4	0	0	0	0	1	1	46.6	46.6	10.3	13.332	116	116	1	17	1	3	2	1	5	5	2.96e-16	7.8	28.4
pdhC	-6.41832	0	0.387486	-19.6424	DDB0215387|DDB_G0277847	DDB0215387|DDB_G0277847	14	14	14	>DDB0215387|DDB_G0277847 |Protein|gene: pdhC on chromosome: 3 position 1063899 to 1066276	1	14	14	14	0	7	2	3	12	1	0	7	2	3	12	1	0	7	2	3	12	1	34.3	34.3	34.3	68.985	635	635	1	32	NA	10	2	3	16	1	2.93e-86	0	18.6
gapA	-6.42367	0	0.387621	-19.6586	DDB0191293|DDB_G0269140	DDB0191293|DDB_G0269140	8	8	8	>DDB0191293|DDB_G0269140 |Protein|gene: gapA on chromosome: 1 position 3059126 to 3062012	1	8	8	8	0	4	2	0	8	1	0	4	2	0	8	1	0	4	2	0	8	1	10.1	10.1	10.1	98.824	860	860	1	15	NA	4	2	NA	8	1	2.59e-24	0	5.5
gmd	0.121008	0	0.490733	-0.12771	DDB0231676|DDB_G0284553	DDB0231676|DDB_G0284553	7	7	7	>DDB0231676|DDB_G0284553 |Protein|gene: gmd on chromosome: 4 position 2061934 to 2063304	1	7	7	7	0	2	2	1	7	3	0	2	2	1	7	3	0	2	2	1	7	3	28.1	28.1	28.1	41.06	356	356	1	18	NA	2	3	1	7	5	8.06e-22	0	7.6
cct7	0.348327	0	0.583403	0.461578	DDB0191096|DDB_G0291225	DDB0191096|DDB_G0291225	12	12	12	>DDB0191096|DDB_G0291225 |Protein|gene: cct7 on chromosome: 6 position 201367 to 203505	1	12	12	12	0	4	4	1	11	5	0	4	4	1	11	5	0	4	4	1	11	5	32.1	32.1	32.1	60.98	555	555	1	26	NA	4	4	1	12	5	8.06e-57	0	9.9
psmD2	0.00820931	0	0.694192	-0.669564	DDB0232978|DDB_G0293752	DDB0232978|DDB_G0293752	16	16	16	>DDB0232978|DDB_G0293752 |Protein|gene: psmD2 on chromosome: 6 position 3279468 to 3282352	1	16	16	16	1	6	3	2	10	6	1	6	3	2	10	6	1	6	3	2	10	6	27.2	27.2	27.2	98.365	893	893	1	32	1	7	4	3	11	6	1.06e-42	1.7	9.9
copB2	0.329094	0	0.735205	0.252076	DDB0233798|DDB_G0278285	DDB0233798|DDB_G0278285	10	10	10	>DDB0233798|DDB_G0278285 |Protein|gene: copB2 on chromosome: 3 position 618891 to 622611	1	10	10	10	0	3	2	0	10	2	0	3	2	0	10	2	0	3	2	0	10	2	16.3	16.3	16.3	113.22	1005	1005	1	17	NA	3	2	NA	10	2	2e-57	0	3.3
rps28	0.682049	0	0.881822	1.16432	DDB0231067|DDB_G0285597	DDB0231067|DDB_G0285597	6	6	6	>DDB0231067|DDB_G0285597 |Protein|gene: rps28 on chromosome: 4 position 3428530 to 3429424	1	6	6	6	1	3	3	1	6	2	1	3	3	1	6	2	1	3	3	1	6	2	63.9	63.9	63.9	8.0543	72	72	1	17	1	3	3	1	7	2	1.08e-124	18.1	41.7
cct8	0.612852	0	1.42744	0.411116	DDB0233996|DDB_G0276233	DDB0233996|DDB_G0276233	13	13	13	>DDB0233996|DDB_G0276233 |Protein|gene: cct8 on chromosome: 2 position 6265977 to 6267838	1	13	13	13	0	5	2	1	11	3	0	5	2	1	11	3	0	5	2	1	11	3	33.9	33.9	33.9	58.539	537	537	1	24	NA	5	2	1	12	4	2.25e-42	0	11.2
pyd1	0.298353	0	1.44054	-0.545484	DDB0231100|DDB_G0267966	DDB0231100|DDB_G0267966	17	17	17	>DDB0231100|DDB_G0267966 |Protein|gene: pyd1 on chromosome: 1 position 1202711 to 1205883	1	17	17	17	0	9	5	0	12	3	0	9	5	0	12	3	0	9	5	0	12	3	23.7	23.7	23.7	110.44	1009	1009	1	30	NA	9	5	NA	13	3	1.41e-77	0	11.5
rnrA	0.99602	0	1.75519	1.23287	DDB0230075|DDB_G0284071	DDB0230075|DDB_G0284071	25	25	25	>DDB0230075|DDB_G0284071 |Protein|gene: rnrA on chromosome: 4 position 1503516 to 1506219	1	25	25	25	0	4	4	1	20	8	0	4	4	1	20	8	0	4	4	1	20	8	38.7	38.7	38.7	98.018	870	870	1	38	NA	4	5	1	20	8	1.09e-74	0	6
cmfB	0.282308	0	2.08565	-1.23872	DDB0191095|DDB_G0289157	DDB0191095|DDB_G0289157	12	12	12	>DDB0191095|DDB_G0289157 |Protein|gene: cmfB on chromosome: 5 position 2432359 to 2434043	1	12	12	12	0	3	2	1	10	3	0	3	2	1	10	3	0	3	2	1	10	3	30	30	30	56.496	510	510	1	20	NA	3	2	1	11	3	4.44e-48	0	9.4
rpl9	1.09531	0	2.15733	1.12859	DDB0231259|DDB_G0278959	DDB0231259|DDB_G0278959	15	15	15	>DDB0231259|DDB_G0278959 |Protein|gene: rpl9 on chromosome: 3 position 1387306 to 1388202	1	15	15	15	0	7	3	2	13	4	0	7	3	2	13	4	0	7	3	2	13	4	63.8	63.8	63.8	21.218	188	188	1	41	NA	9	5	2	18	7	1.08e-152	0	43.6
rps19	0.900793	0	2.3255	0.376877	DDB0231059|DDB_G0279207	DDB0231059|DDB_G0279207	8	8	8	>DDB0231059|DDB_G0279207 |Protein|gene: rps19 on chromosome: 3 position 1760514 to 1760960	1	8	8	8	0	6	3	1	7	3	0	6	3	1	7	3	0	6	3	1	7	3	48.6	48.6	48.6	16.876	148	148	1	24	NA	7	4	1	9	3	1.47e-53	0	41.2
proS	1.17737	0	2.58258	0.949541	DDB0231317|DDB_G0284197	DDB0231317|DDB_G0284197	22	22	22	>DDB0231317|DDB_G0284197 |Protein|gene: proS on chromosome: 4 position 1680128 to 1681774	1	22	22	22	0	4	4	2	20	5	0	4	4	2	20	5	0	4	4	2	20	5	52.6	52.6	52.6	62.406	548	548	1	36	NA	4	4	2	21	5	3.91e-71	0	9.1
psmD3	0.861309	0	2.63395	-0.0500266	DDB0232980|DDB_G0288621	DDB0232980|DDB_G0288621	20	20	20	>DDB0232980|DDB_G0288621 |Protein|gene: psmD3 on chromosome: 5 position 1750413 to 1752480	1	20	20	20	0	4	3	2	17	5	0	4	3	2	17	5	0	4	3	2	17	5	46.4	46.4	46.4	57.439	504	504	1	34	NA	4	4	2	19	5	3.05e-89	0	10.9
dscC-2	-5.34499	0	2.67868	-18.7136	DDB0266624|DDB_G0273885;DDB0215401|DDB_G0273065	DDB0266624|DDB_G0273885;DDB0215401|DDB_G0273065	9;9	9;9	3;3	>DDB0266624|DDB_G0273885 |Protein|gene: dscC-2 on chromosome: 2 position 3519560 to 3520321;>DDB0215401|DDB_G0273065 |Protein|gene: dscC-1 on chromosome: 2 position 2511465 to 2512226	2	9	9	3	1	5	2	1	9	0	1	5	2	1	9	0	0	0	0	0	3	0	48.6	48.6	19.4	28.391	253	253;253	1	20	1	5	2	1	11	NA	1.85e-83	7.1	24.1
vatB	1.14028	0	2.78049	0.640358	DDB0185207|DDB_G0277401	DDB0185207|DDB_G0277401	23	23	23	>DDB0185207|DDB_G0277401 |Protein|gene: vatB on chromosome: 2 position 8008207 to 8010029	1	23	23	23	0	7	5	3	21	11	0	7	5	3	21	11	0	7	5	3	21	11	61.9	61.9	61.9	54.876	493	493	1	63	NA	7	7	4	30	15	3.35e-155	0	21.3
DDB_G0276821	0.719295	0	3.06015	-0.902265	DDB0231504|DDB_G0276821	DDB0231504|DDB_G0276821	16	16	16	>DDB0231504|DDB_G0276821 |Protein|gene: DDB_G0276821 on chromosome: 2 position 7397249 to 7399415	1	16	16	16	0	5	4	0	15	3	0	5	4	0	15	3	0	5	4	0	15	3	38.3	38.3	38.3	55.19	509	509	1	32	NA	5	7	NA	17	3	3.73e-60	0	13.8
sptB	5.82179	0	16.9838	0.481546	DDB0232041|DDB_G0291283	DDB0232041|DDB_G0291283	5	5	5	>DDB0232041|DDB_G0291283 |Protein|gene: sptB on chromosome: 6 position 51803 to 53476	1	5	5	5	0	2	2	1	3	2	0	2	2	1	3	2	0	2	2	1	3	2	10.8	10.8	10.8	54.784	490	490	1	10	NA	2	2	1	3	2	1.65e-14	0	4.9
psmC1	6.96803	0	20.8126	0.0914789	DDB0232964|DDB_G0270784	DDB0232964|DDB_G0270784	11	11	11	>DDB0232964|DDB_G0270784 |Protein|gene: psmC1 on chromosome: 1 position 4684536 to 4685855	1	11	11	11	1	1	4	2	8	7	1	1	4	2	8	7	1	1	4	2	8	7	31.2	31.2	31.2	49.191	439	439	1	25	1	1	5	2	8	8	1.05e-35	2.7	2.7
H2Bv3	5.93797	0	18.0365	-0.222592	DDB0231622|DDB_G0286509	DDB0231622|DDB_G0286509	4	4	4	>DDB0231622|DDB_G0286509 |Protein|gene: H2Bv3 on chromosome: 4 position 4575107 to 4575571	1	4	4	4	0	1	2	0	3	3	0	1	2	0	3	3	0	1	2	0	3	3	25.3	25.3	25.3	17.1	154	154	1	9	NA	1	2	NA	3	3	7.26e-09	0	4.5
vilA	6.11064	0	18.9956	-0.6637	DDB0191538|DDB_G0288557	DDB0191538|DDB_G0288557	10	10	10	>DDB0191538|DDB_G0288557 |Protein|gene: vilA on chromosome: 5 position 1709022 to 1714213	1	10	10	10	0	3	4	0	7	3	0	3	4	0	7	3	0	3	4	0	7	3	8.3	8.3	8.3	191.19	1704	1704	1	17	NA	3	4	NA	7	3	6.71e-27	0	2.2
dlrA	-0.209825	0	18.6027	-19.2322	DDB0220015|DDB_G0290485	DDB0220015|DDB_G0290485	4	4	4	>DDB0220015|DDB_G0290485 |Protein|gene: dlrA on chromosome: 5 position 4410371 to 4413091	1	4	4	4	0	0	2	1	4	1	0	0	2	1	4	1	0	0	2	1	4	1	6.1	6.1	6.1	89.59	818	818	1	8	NA	NA	2	1	4	1	1.13e-13	0	0
bkdC	-0.14843	0	18.8156	-19.2609	DDB0230195|DDB_G0281797	DDB0230195|DDB_G0281797	4	4	4	>DDB0230195|DDB_G0281797 |Protein|gene: bkdC on chromosome: 3 position 4689130 to 4690767	1	4	4	4	0	1	3	1	4	0	0	1	3	1	4	0	0	1	3	1	4	0	12.4	12.4	12.4	56.269	517	517	1	10	NA	1	4	1	4	NA	3.49e-11	0	3.7
psmD6	-0.222135	0	19.0407	-19.7071	DDB0232985|DDB_G0270188	DDB0232985|DDB_G0270188	4	4	4	>DDB0232985|DDB_G0270188 |Protein|gene: psmD6 on chromosome: 1 position 4382128 to 4383766	1	4	4	4	0	1	2	0	4	1	0	1	2	0	4	1	0	1	2	0	4	1	13.9	13.9	13.9	44.222	382	382	1	9	NA	1	2	NA	4	2	6.08e-35	0	3.1
rapgapB	0.468457	0	20.4018	-18.9964	DDB0233728|DDB_G0282247	DDB0233728|DDB_G0282247	8	8	8	>DDB0233728|DDB_G0282247 |Protein|gene: rapgapB on chromosome: 3 position 5570015 to 5571588	1	8	8	8	0	1	2	1	8	1	0	1	2	1	8	1	0	1	2	1	8	1	31.1	31.1	31.1	46.889	418	418	1	13	NA	1	2	1	8	1	1.5e-35	0	2.6
DDB_G0288009	-0.18735	0	18.6401	-19.2021	DDB0302517|DDB_G0288009	DDB0302517|DDB_G0288009	6	6	6	>DDB0302517|DDB_G0288009 |Protein|gene: DDB_G0288009 on chromosome: 5 position 970396 to 973445	1	6	6	6	0	2	2	1	5	1	0	2	2	1	5	1	0	2	2	1	5	1	11.2	11.2	11.2	103.72	905	905	1	12	NA	2	2	1	6	1	1.33e-16	0	3
DDB_G0285215	-0.0946282	0	18.8821	-19.166	DDB0304754|DDB_G0285215	DDB0304754|DDB_G0285215	7	7	7	>DDB0304754|DDB_G0285215 |Protein|gene: DDB_G0285215 on chromosome: 4 position 2987082 to 2988608	1	7	7	7	0	2	2	0	6	0	0	2	2	0	6	0	0	2	2	0	6	0	25	25	25	55.986	508	508	1	10	NA	2	2	NA	6	NA	1.54e-19	0	5.7
DDB_G0279823	0.100456	0	20.2308	-19.9294	DDB0306964|DDB_G0279823	DDB0306964|DDB_G0279823	12	12	12	>DDB0306964|DDB_G0279823 |Protein|gene: DDB_G0279823 on chromosome: 3 position 2588778 to 2591702	1	12	12	12	0	1	3	0	9	1	0	1	3	0	9	1	0	1	3	0	9	1	18.2	18.2	18.2	104.02	894	894	1	14	NA	1	3	NA	9	1	1.58e-32	0	1.3
DDB_G0268044	-0.139762	0	18.9251	-19.3444	DDB0349291|DDB_G0268044;DDB0349293|DDB_G0268044	DDB0349291|DDB_G0268044;DDB0349293|DDB_G0268044	7;7	7;7	7;7	>DDB0349291|DDB_G0268044 |Protein|gene: DDB_G0268044 on chromosome: 1 position 1347890 to 1350468;>DDB0349293|DDB_G0268044 |Protein|gene: DDB_G0268044 on chromosome: 1 position 1347890 to 1351635	2	7	7	7	0	1	3	1	4	2	0	1	3	1	4	2	0	1	3	1	4	2	15.9	15.9	15.9	71.516	617	617;620	1	11	NA	1	3	1	4	2	1.4e-22	0	2.1
tipA	-6.06706	0	0	-18.2012	DDB0214906|DDB_G0281561	DDB0214906|DDB_G0281561	2	2	2	>DDB0214906|DDB_G0281561 |Protein|gene: tipA on chromosome: 3 position 4845968 to 4848415	1	2	2	2	0	0	2	0	0	1	0	0	2	0	0	1	0	0	2	0	0	1	3.7	3.7	3.7	83.521	759	759	1	3	NA	NA	2	NA	NA	1	0.00023697	0	0
act25	-6.09595	0	0	-18.2878	DDB0220463|DDB_G0289507	DDB0220463|DDB_G0289507	7	1	1	>DDB0220463|DDB_G0289507 |Protein|gene: act25 on chromosome: 5 position 2878511 to 2879668	1	7	1	1	1	3	4	1	6	2	0	0	1	0	0	0	0	0	1	0	0	0	16.4	2.6	2.6	43.215	385	385	1	1	NA	NA	1	NA	NA	NA	3.82e-41	4.2	7.8
acat	-6.30768	0	0	-18.923	DDB0349796|DDB_G0271544;DDB0231621|DDB_G0271544	DDB0349796|DDB_G0271544;DDB0231621|DDB_G0271544	2;2	2;2	2;2	>DDB0349796|DDB_G0271544 |Protein|gene: acat on chromosome: 2 position 605879 to 607078;>DDB0231621|DDB_G0271544 |Protein|gene: acat on chromosome: 2 position 605879 to 607395	2	2	2	2	0	1	1	0	0	0	0	1	1	0	0	0	0	1	1	0	0	0	10.3	10.3	10.3	41.78	399	399;414	1	2	NA	1	1	NA	NA	NA	1.59e-05	0	4.3
pks3	-5.77415	0	0	-17.3225	DDB0235216|DDB_G0271000	DDB0235216|DDB_G0271000	1	1	1	>DDB0235216|DDB_G0271000 |Protein|gene: pks3 on chromosome: 1 position 3963577 to 3972340	1	1	1	1	0	0	1	0	0	0	0	0	1	0	0	0	0	0	1	0	0	0	0.6	0.6	0.6	320.93	2837	2837	1	1	NA	NA	1	NA	NA	NA	0.0079137	0	0
nae1	-5.88943	0	0	-17.6683	DDB0237981|DDB_G0287965	DDB0237981|DDB_G0287965	1	1	1	>DDB0237981|DDB_G0287965 |Protein|gene: nae1 on chromosome: 5 position 887341 to 889297	1	1	1	1	0	1	1	0	0	0	0	1	1	0	0	0	0	1	1	0	0	0	2.3	2.3	2.3	59.366	520	520	1	2	NA	1	1	NA	NA	NA	0.00069263	0	2.3
DDB_G0287005	-5.903	0	0	-17.709	DDB0238518|DDB_G0287005	DDB0238518|DDB_G0287005	2	2	2	>DDB0238518|DDB_G0287005 |Protein|gene: DDB_G0287005 on chromosome: 4 position 5193960 to 5195815	1	2	2	2	0	1	2	1	1	1	0	1	2	1	1	1	0	1	2	1	1	1	5.5	5.5	5.5	46.635	401	401	1	6	NA	1	2	1	1	1	4.7e-06	0	2.5
DDB_G0277761	-5.73006	0	0	-17.1902	DDB0305526|DDB_G0277761	DDB0305526|DDB_G0277761	1	1	1	>DDB0305526|DDB_G0277761 |Protein|gene: DDB_G0277761 on chromosome: 2 position 8470556 to 8471194	1	1	1	1	0	1	1	0	0	0	0	1	1	0	0	0	0	1	1	0	0	0	9.3	9.3	9.3	13.77	129	129	1	2	NA	1	1	NA	NA	NA	0.0008146	0	9.3
DDB_G0290415	-5.70872	0	0	-17.1262	DDB0306821|DDB_G0290415	DDB0306821|DDB_G0290415	2	2	2	>DDB0306821|DDB_G0290415 |Protein|gene: DDB_G0290415 on chromosome: 5 position 4053731 to 4057481	1	2	2	2	0	1	1	0	0	0	0	1	1	0	0	0	0	1	1	0	0	0	2.1	2.1	2.1	126.09	1100	1100	1	2	NA	1	1	NA	NA	NA	2.6e-05	0	1.1
DDB_G0286947	-6.02295	0	0	-18.0689	DDB0347409|DDB_G0286947	DDB0347409|DDB_G0286947	3	3	3	>DDB0347409|DDB_G0286947 |Protein|gene: DDB_G0286947 on chromosome: 4 position 5126978 to 5131999	1	3	3	3	0	0	2	0	2	0	0	0	2	0	2	0	0	0	2	0	2	0	2.7	2.7	2.7	190.99	1673	1673	1	4	NA	NA	2	NA	2	NA	2.15e-08	0	0
trxA	6.22285	0	18.6685	0	DDB0001984	DDB0001984	1	1	1	>DDB0001984 |DDB_G0294447|Protein| gene: trxA	1	1	1	1	0	1	0	1	1	0	0	1	0	1	1	0	0	1	0	1	1	0	12.4	12.4	12.4	11.925	105	105	1	3	NA	1	NA	1	1	NA	4.85e-06	0	12.4
capA-2	6.12081	0	18.3624	0	DDB0266499|DDB_G0274023;DDB0229383|DDB_G0272560;DDB0266498|DDB_G0274023;DDB0185022|DDB_G0272560	DDB0266499|DDB_G0274023;DDB0229383|DDB_G0272560;DDB0266498|DDB_G0274023;DDB0185022|DDB_G0272560	1;1;1;1	1;1;1;1	1;1;1;1	>DDB0266499|DDB_G0274023 |Protein|gene: capA-2 on chromosome: 2 position 3677221 to 3678222;>DDB0229383|DDB_G0272560 |Protein|gene: capA-1 on chromosome: 2 position 2353564 to 2354565;>DDB0266498|DDB_G0274023 |Protein|gene: capA-2 on chromosome: 2 position	4	1	1	1	0	0	0	1	1	0	0	0	0	1	1	0	0	0	0	1	1	0	3.7	3.7	3.7	31.342	296	296;296;333;333	1	2	NA	NA	NA	1	1	NA	0.0014107	0	0
cbpA	13.1897	19.834	19.735	0	DDB0185026|DDB_G0276759	DDB0185026|DDB_G0276759	6	6	6	>DDB0185026|DDB_G0276759 |Protein|gene: cbpA on chromosome: 2 position 7265714 to 7266282	1	6	6	6	0	1	0	2	6	1	0	1	0	2	6	1	0	1	0	2	6	1	45.5	45.5	45.5	17.741	156	156	1	11	NA	1	NA	2	7	1	3.06e-26	0	7.1
cdk1	5.97767	0	17.933	0	DDB0185028|DDB_G0272813	DDB0185028|DDB_G0272813	2	2	2	>DDB0185028|DDB_G0272813 |Protein|gene: cdk1 on chromosome: 2 position 2216835 to 2217926	1	2	2	2	0	1	0	0	2	0	0	1	0	0	2	0	0	1	0	0	2	0	11.1	11.1	11.1	33.773	296	296	1	3	NA	1	NA	NA	2	NA	6.05e-11	0	5.1
csbA	6.18141	18.5442	0	0	DDB0185034|DDB_G0272833;DDB0185093|DDB_G0272562	DDB0185034|DDB_G0272833;DDB0185093|DDB_G0272562	1;1	1;1	1;1	>DDB0185034|DDB_G0272833 |Protein|gene: csbA on chromosome: 2 position 2107219 to 2107628;>DDB0185093|DDB_G0272562 |Protein|gene: csbB on chromosome: 2 position 2105702 to 2106114	2	1	1	1	0	0	0	1	0	0	0	0	0	1	0	0	0	0	0	1	0	0	14.7	14.7	14.7	11.817	102	102;103	1	1	NA	NA	NA	1	NA	NA	0.00057759	0	0
cycB	0	0	0	0	DDB0185035|DDB_G0275493	DDB0185035|DDB_G0275493	1	1	1	>DDB0185035|DDB_G0275493 |Protein|gene: cycB on chromosome: 2 position 6000211 to 6001649	1	1	1	1	0	0	1	0	0	0	0	0	1	0	0	0	0	0	1	0	0	0	3	3	3	49.534	436	436	1	1	NA	NA	1	NA	NA	NA	0.0058048	0	0
trap1	-6.10145	0	-18.3043	0	DDB0185036|DDB_G0276947	DDB0185036|DDB_G0276947	3	3	3	>DDB0185036|DDB_G0276947 |Protein|gene: trap1 on chromosome: 2 position 7541980 to 7544115	1	3	3	3	0	2	1	0	1	1	0	2	1	0	1	1	0	2	1	0	1	1	5.6	5.6	5.6	80.178	711	711	1	5	NA	2	1	NA	1	1	6.95e-09	0	3.8
gpaG	5.61003	0	16.8301	0	DDB0185045|DDB_G0276455	DDB0185045|DDB_G0276455	2	2	2	>DDB0185045|DDB_G0276455 |Protein|gene: gpaG on chromosome: 2 position 6800222 to 6801839	1	2	2	2	0	0	0	0	2	0	0	0	0	0	2	0	0	0	0	0	2	0	7.4	7.4	7.4	44.005	390	390	1	2	NA	NA	NA	NA	2	NA	4.71e-06	0	0
piaA	5.45077	0	16.3523	0	DDB0185055|DDB_G0277399	DDB0185055|DDB_G0277399	2	2	2	>DDB0185055|DDB_G0277399 |Protein|gene: piaA on chromosome: 2 position 8027686 to 8031387	1	2	2	2	0	0	0	0	1	1	0	0	0	0	1	1	0	0	0	0	1	1	2.4	2.4	2.4	129.53	1148	1148	1	2	NA	NA	NA	NA	1	1	6.39e-06	0	0
pppB	5.94696	0	17.8409	0	DDB0185058|DDB_G0275619	DDB0185058|DDB_G0275619	3	3	3	>DDB0185058|DDB_G0275619 |Protein|gene: pppB on chromosome: 2 position 6106886 to 6107851	1	3	3	3	0	0	1	0	3	0	0	0	1	0	3	0	0	0	1	0	3	0	9.7	9.7	9.7	36.939	321	321	1	4	NA	NA	1	NA	3	NA	7.31e-09	0	0
pspB	6.33943	0	19.0183	0	DDB0185060|DDB_G0276939	DDB0185060|DDB_G0276939	7	7	7	>DDB0185060|DDB_G0276939 |Protein|gene: pspB on chromosome: 2 position 7418011 to 7419700	1	7	7	7	0	1	1	1	5	2	0	1	1	1	5	2	0	1	1	1	5	2	18	18	18	59.505	532	532	1	10	NA	1	1	1	5	2	1.11e-15	0	2.4
rabC	5.11753	0	15.3526	0	DDB0185061|DDB_G0271736;DDB0229392|DDB_G0268068	DDB0185061|DDB_G0271736;DDB0229392|DDB_G0268068	2;1	2;1	2;1	>DDB0185061|DDB_G0271736 |Protein|gene: rabC on chromosome: 2 position 718547 to 719569;>DDB0229392|DDB_G0268068 |Protein|gene: rab6 on chromosome: 1 position 1398472 to 1399280	2	2	2	2	0	1	0	1	1	0	0	1	0	1	1	0	0	1	0	1	1	0	13.3	13.3	13.3	22.182	196	196;208	1	4	NA	2	NA	1	1	NA	2.31e-07	0	5.6
rnrB-2	-5.90041	0	-17.7012	0	DDB0238222|DDB_G0274021;DDB0185062|DDB_G0272616	DDB0238222|DDB_G0274021;DDB0185062|DDB_G0272616	2;2	2;2	2;2	>DDB0238222|DDB_G0274021 |Protein|gene: rnrB-2 on chromosome: 2 position 3674573 to 3675875;>DDB0185062|DDB_G0272616 |Protein|gene: rnrB-1 on chromosome: 2 position 2355911 to 2357213	2	2	2	2	0	2	0	0	1	1	0	2	0	0	1	1	0	2	0	0	1	1	6.8	6.8	6.8	39.371	338	338;338	1	4	NA	2	NA	NA	1	1	1.82e-05	0	6.8
spnA	6.6583	0	19.9749	0	DDB0185064|DDB_G0276155	DDB0185064|DDB_G0276155	11	11	11	>DDB0185064|DDB_G0276155 |Protein|gene: spnA on chromosome: 2 position 6284187 to 6287507	1	11	11	11	0	4	0	0	8	0	0	4	0	0	8	0	0	4	0	0	8	0	14.8	14.8	14.8	109.01	975	975	1	12	NA	4	NA	NA	8	NA	3.22e-33	0	4.8
DG1112	-5.97804	0	-17.9341	0	DDB0185082|DDB_G0276463	DDB0185082|DDB_G0276463	2	2	2	>DDB0185082|DDB_G0276463 |Protein|gene: DG1112 on chromosome: 2 position 6915740 to 6918993	1	2	2	2	0	2	0	0	0	0	0	2	0	0	0	0	0	2	0	0	0	0	2.2	2.2	2.2	121.44	1057	1057	1	2	NA	2	NA	NA	NA	NA	1.5e-05	0	2.2
cotB	6.09375	0	18.2813	0	DDB0185091|DDB_G0276761	DDB0185091|DDB_G0276761	2	2	2	>DDB0185091|DDB_G0276761 |Protein|gene: cotB on chromosome: 2 position 7194376 to 7196288	1	2	2	2	0	0	0	0	2	0	0	0	0	0	2	0	0	0	0	0	2	0	7.6	7.6	7.6	56.584	537	537	1	2	NA	NA	NA	NA	2	NA	3.99e-09	0	0
DG1124	-5.96079	0	-17.8824	0	DDB0185095|DDB_G0274577	DDB0185095|DDB_G0274577	2	2	2	>DDB0185095|DDB_G0274577 |Protein|gene: DG1124 on chromosome: 2 position 3892978 to 3896936	1	2	2	2	0	2	0	0	1	0	0	2	0	0	1	0	0	2	0	0	1	0	3	3	3	143.03	1282	1282	1	3	NA	2	NA	NA	1	NA	2.3e-05	0	3
psmD8-2	5.85553	0	17.5666	0	DDB0266350|DDB_G0273979;DDB0185109|DDB_G0272564	DDB0266350|DDB_G0273979;DDB0185109|DDB_G0272564	2;2	2;2	2;2	>DDB0266350|DDB_G0273979 |Protein|gene: psmD8-2 on chromosome: 2 position 3633103 to 3634222;>DDB0185109|DDB_G0272564 |Protein|gene: psmD8-1 on chromosome: 2 position 2397564 to 2398683	2	2	2	2	0	0	0	0	2	0	0	0	0	0	2	0	0	0	0	0	2	0	9.5	9.5	9.5	30.363	263	263;263	1	2	NA	NA	NA	NA	2	NA	2.62e-06	0	0
psvA	5.55053	0	16.6516	0	DDB0185116|DDB_G0276869	DDB0185116|DDB_G0276869	2	2	2	>DDB0185116|DDB_G0276869 |Protein|gene: psvA on chromosome: 2 position 7537012 to 7538754	1	2	2	2	0	0	0	0	1	1	0	0	0	0	1	1	0	0	0	0	1	1	7.8	7.8	7.8	55.447	514	514	1	2	NA	NA	NA	NA	1	1	7.62e-05	0	0
ptpA1-2	6.06188	0	18.1856	0	DDB0238491|DDB_G0273817;DDB0185117|DDB_G0273097	DDB0238491|DDB_G0273817;DDB0185117|DDB_G0273097	3;3	3;3	3;3	>DDB0238491|DDB_G0273817 |Protein|gene: ptpA1-2 on chromosome: 2 position 3443306 to 3445076;>DDB0185117|DDB_G0273097 |Protein|gene: ptpA1-1 on chromosome: 2 position 2586710 to 2588480	2	3	3	3	0	0	0	0	3	0	0	0	0	0	3	0	0	0	0	0	3	0	8.8	8.8	8.8	59.553	522	522;522	1	3	NA	NA	NA	NA	3	NA	2.18e-06	0	0
catA	-0.285909	0	-0.857728	0	DDB0185123|DDB_G0274595	DDB0185123|DDB_G0274595	4	4	4	>DDB0185123|DDB_G0274595 |Protein|gene: catA on chromosome: 2 position 3823148 to 3824719	1	4	4	4	0	2	0	1	4	0	0	2	0	1	4	0	0	2	0	1	4	0	7.9	7.9	7.9	55.679	496	496	1	7	NA	2	NA	1	4	NA	1.03e-09	0	3.4
gskA	6.4975	0	19.4925	0	DDB0185150|DDB_G0272110	DDB0185150|DDB_G0272110	5	5	5	>DDB0185150|DDB_G0272110 |Protein|gene: gskA on chromosome: 2 position 1334436 to 1336255	1	5	5	5	0	2	0	1	4	1	0	2	0	1	4	1	0	2	0	1	4	1	12.2	12.2	12.2	51.483	467	467	1	8	NA	2	NA	1	4	1	1.52e-18	0	5.4
carmil	-0.293694	0	-0.881082	0	DDB0185176|DDB_G0292386	DDB0185176|DDB_G0292386	10	10	10	>DDB0185176|DDB_G0292386 |Protein|gene: carmil on chromosome: 6 position 1735919 to 1739473	1	10	10	10	0	4	0	1	8	1	0	4	0	1	8	1	0	4	0	1	8	1	15.1	15.1	15.1	113.89	1050	1050	1	14	NA	4	NA	1	8	1	5.78e-30	0	6.1
arpB	-0.172054	0	-0.516162	0	DDB0185179|DDB_G0272106	DDB0185179|DDB_G0272106	9	9	9	>DDB0185179|DDB_G0272106 |Protein|gene: arpB on chromosome: 2 position 1646887 to 1648400	1	9	9	9	0	4	0	0	8	0	0	4	0	0	8	0	0	4	0	0	8	0	36.5	36.5	36.5	44.238	392	392	1	14	NA	4	NA	NA	10	NA	5.64e-28	0	14
cak1-2	6.3467	0	19.0401	0	DDB0304672|DDB_G0273737;DDB0185182|DDB_G0273059	DDB0304672|DDB_G0273737;DDB0185182|DDB_G0273059	4;4	4;4	4;4	>DDB0304672|DDB_G0273737 |Protein|gene: cak1-2 on chromosome: 2 position 3341355 to 3342965;>DDB0185182|DDB_G0273059 |Protein|gene: cak1-1 on chromosome: 2 position 2688821 to 2690431	2	4	4	4	0	0	0	0	4	0	0	0	0	0	4	0	0	0	0	0	4	0	13.1	13.1	13.1	49.214	426	426;426	1	4	NA	NA	NA	NA	4	NA	5.42e-26	0	0
cbpE	6.41309	0	19.2393	0	DDB0185183|DDB_G0274099	DDB0185183|DDB_G0274099	3	3	3	>DDB0185183|DDB_G0274099 |Protein|gene: cbpE on chromosome: 2 position 4580344 to 4581051	1	3	3	3	0	2	0	1	2	0	0	2	0	1	2	0	0	2	0	1	2	0	23.9	23.9	23.9	21.168	180	180	1	5	NA	2	NA	1	2	NA	1.54e-11	0	12.2
comG	-0.183028	0	-0.549083	0	DDB0185188|DDB_G0292270	DDB0185188|DDB_G0292270	3	3	3	>DDB0185188|DDB_G0292270 |Protein|gene: comG on chromosome: 6 position 1403334 to 1404843	1	3	3	3	0	2	1	0	2	1	0	2	1	0	2	1	0	2	1	0	2	1	7.7	7.7	7.7	52.562	470	470	1	6	NA	2	1	NA	2	1	5.29e-09	0	5.7
culA	5.55941	0	16.6782	0	DDB0185191|DDB_G0291972	DDB0185191|DDB_G0291972	1	1	1	>DDB0185191|DDB_G0291972 |Protein|gene: culA on chromosome: 6 position 977829 to 980754	1	1	1	1	0	0	0	0	1	0	0	0	0	0	1	0	0	0	0	0	1	0	1.7	1.7	1.7	89.334	770	770	1	1	NA	NA	NA	NA	1	NA	0.0075327	0	0
gefR	6.39997	19.1999	0	0	DDB0185198|DDB_G0274605	DDB0185198|DDB_G0274605	4	4	4	>DDB0185198|DDB_G0274605 |Protein|gene: gefR on chromosome: 2 position 4075525 to 4080816	1	4	4	4	0	0	0	3	1	2	0	0	0	3	1	2	0	0	0	3	1	2	2.7	2.7	2.7	193.13	1721	1721	1	6	NA	NA	NA	3	1	2	3.07e-77	0	0
spkA-2	6.70674	0	20.1202	0	DDB0235343|DDB_G0273531;DDB0185206|DDB_G0273445	DDB0235343|DDB_G0273531;DDB0185206|DDB_G0273445	9;9	9;9	9;9	>DDB0235343|DDB_G0273531 |Protein|gene: spkA-2 on chromosome: 2 position 3060166 to 3062409;>DDB0185206|DDB_G0273445 |Protein|gene: spkA-1 on chromosome: 2 position 2969377 to 2971620	2	9	9	9	0	1	1	0	9	0	0	1	1	0	9	0	0	1	1	0	9	0	19.6	19.6	19.6	72.983	638	638;638	1	11	NA	1	1	NA	9	NA	6.79e-27	0	1.4
ppp6c	0.171817	0	0.515452	0	DDB0185210|DDB_G0272118	DDB0185210|DDB_G0272118	11	11	11	>DDB0185210|DDB_G0272118 |Protein|gene: ppp6c on chromosome: 2 position 1655025 to 1656236	1	11	11	11	0	4	2	1	9	2	0	4	2	1	9	2	0	4	2	1	9	2	44.3	44.3	44.3	35.294	305	305	1	18	NA	4	2	1	9	2	1.52e-40	0	10.5
porA	6.17513	0	18.5254	0	DDB0185213|DDB_G0271848	DDB0185213|DDB_G0271848	4	4	4	>DDB0185213|DDB_G0271848 |Protein|gene: porA on chromosome: 2 position 946406 to 947600	1	4	4	4	0	0	1	0	4	0	0	0	1	0	4	0	0	0	1	0	4	0	18.2	18.2	18.2	30.158	275	275	1	5	NA	NA	1	NA	4	NA	2.82e-10	0	0
pyd3	-5.70636	0	-17.1191	0	DDB0185221|DDB_G0274123	DDB0185221|DDB_G0274123	1	1	1	>DDB0185221|DDB_G0274123 |Protein|gene: pyd3 on chromosome: 2 position 4571492 to 4572853	1	1	1	1	0	1	0	0	0	0	0	1	0	0	0	0	0	1	0	0	0	0	3.8	3.8	3.8	44.088	391	391	1	1	NA	1	NA	NA	NA	NA	0.006513	0	3.8
plbA	5.23207	0	15.6962	0	DDB0185225|DDB_G0276767	DDB0185225|DDB_G0276767	1	1	1	>DDB0185225|DDB_G0276767 |Protein|gene: plbA on chromosome: 2 position 7242199 to 7244136	1	1	1	1	0	0	0	0	1	0	0	0	0	0	1	0	0	0	0	0	1	0	4.4	4.4	4.4	64.838	574	574	1	1	NA	NA	NA	NA	1	NA	0.0027571	0	0
vatD-2	-6.42696	0	-19.2809	0	DDB0304844|DDB_G0273657;DDB0185227|DDB_G0273071	DDB0304844|DDB_G0273657;DDB0185227|DDB_G0273071	3;3	3;3	3;3	>DDB0304844|DDB_G0273657 |Protein|gene: vatD-2 on chromosome: 2 position 3242326 to 3243798;>DDB0185227|DDB_G0273071 |Protein|gene: vatD-1 on chromosome: 2 position 2787988 to 2789460	2	3	3	3	1	2	0	0	1	0	1	2	0	0	1	0	1	2	0	0	1	0	10.1	10.1	10.1	40.831	356	356;356	1	4	1	2	NA	NA	1	NA	1.68e-10	4.2	5.9
amdA	-6.57855	0	-19.7357	0	DDB0191089|DDB_G0292266	DDB0191089|DDB_G0292266	5	5	5	>DDB0191089|DDB_G0292266 |Protein|gene: amdA on chromosome: 6 position 1491265 to 1494036	1	5	5	5	0	5	0	0	0	0	0	5	0	0	0	0	0	5	0	0	0	0	6.2	6.2	6.2	90.953	790	790	1	5	NA	5	NA	NA	NA	NA	3.23e-09	0	6.2
pefA	6.07794	0	18.2338	0	DDB0191092|DDB_G0291081	DDB0191092|DDB_G0291081	3	3	3	>DDB0191092|DDB_G0291081 |Protein|gene: pefA on chromosome: 5 position 4974992 to 4976066	1	3	3	3	0	0	0	0	3	0	0	0	0	0	3	0	0	0	0	0	3	0	18.3	18.3	18.3	22.354	197	197	1	3	NA	NA	NA	NA	3	NA	2.32e-10	0	0
arfA	7.35044	0	22.0513	0	DDB0191101|DDB_G0289173	DDB0191101|DDB_G0289173	6	6	6	>DDB0191101|DDB_G0289173 |Protein|gene: arfA on chromosome: 5 position 2516577 to 2517682	1	6	6	6	0	0	1	1	5	2	0	0	1	1	5	2	0	0	1	1	5	2	44	44	44	20.682	182	182	1	11	NA	NA	2	1	6	2	2.88e-23	0	0
apm1	5.33051	0	15.9915	0	DDB0191102|DDB_G0289247	DDB0191102|DDB_G0289247	1	1	1	>DDB0191102|DDB_G0289247 |Protein|gene: apm1 on chromosome: 5 position 2536641 to 2538194	1	1	1	1	0	0	0	0	1	0	0	0	0	0	1	0	0	0	0	0	1	0	3.3	3.3	3.3	48.565	428	428	1	1	NA	NA	NA	NA	1	NA	0.00050912	0	0
fcsA	6.00507	0	18.0152	0	DDB0191105|DDB_G0269242	DDB0191105|DDB_G0269242	2	2	2	>DDB0191105|DDB_G0269242 |Protein|gene: fcsA on chromosome: 1 position 2990411 to 2993319	1	2	2	2	0	1	0	0	2	0	0	1	0	0	2	0	0	1	0	0	2	0	7.5	7.5	7.5	74.608	667	667	1	3	NA	1	NA	NA	2	NA	9.47e-07	0	2.8
fpaA	5.90951	0	17.7285	0	DDB0191107|DDB_G0269230	DDB0191107|DDB_G0269230	1	1	1	>DDB0191107|DDB_G0269230 |Protein|gene: fpaA on chromosome: 1 position 3989908 to 3990396	1	1	1	1	0	0	0	0	1	0	0	0	0	0	1	0	0	0	0	0	1	0	15.4	15.4	15.4	18.718	162	162	1	1	NA	NA	NA	NA	1	NA	0.0078328	0	0
cshA	5.63107	0	16.8932	0	DDB0191110|DDB_G0267426	DDB0191110|DDB_G0267426	1	1	1	>DDB0191110|DDB_G0267426 |Protein|gene: cshA on chromosome: 1 position 1569279 to 1571100	1	1	1	1	0	0	0	0	1	0	0	0	0	0	1	0	0	0	0	0	1	0	2.2	2.2	2.2	55.748	492	492	1	1	NA	NA	NA	NA	1	NA	0.0024741	0	0
modA	5.24255	0	15.7277	0	DDB0191113|DDB_G0269154	DDB0191113|DDB_G0269154	4	4	4	>DDB0191113|DDB_G0269154 |Protein|gene: modA on chromosome: 1 position 3274209 to 3277152	1	4	4	4	0	2	0	0	3	0	0	2	0	0	3	0	0	2	0	0	3	0	5	5	5	108.77	943	943	1	5	NA	2	NA	NA	3	NA	8.65e-11	0	2.7
corA	-7.30895	-20.2993	-1.62758	0	DDB0191115|DDB_G0267382	DDB0191115|DDB_G0267382	9	9	9	>DDB0191115|DDB_G0267382 |Protein|gene: corA on chromosome: 1 position 943374 to 944711	1	9	9	9	2	8	1	1	6	0	2	8	1	1	6	0	2	8	1	1	6	0	21.6	21.6	21.6	49.214	445	445	1	18	2	8	1	1	6	NA	7.14e-68	5.6	20
abcF4	-0.213047	0	-0.63914	0	DDB0191119|DDB_G0267436	DDB0191119|DDB_G0267436	3	3	3	>DDB0191119|DDB_G0267436 |Protein|gene: abcF4 on chromosome: 1 position 1263019 to 1266447	1	3	3	3	0	3	0	1	3	0	0	3	0	1	3	0	0	3	0	1	3	0	7.9	7.9	7.9	130.22	1142	1142	1	7	NA	3	NA	1	3	NA	6.14e-11	0	7.9
arcD	5.9014	0	17.7042	0	DDB0191121|DDB_G0269102	DDB0191121|DDB_G0269102	3	3	3	>DDB0191121|DDB_G0269102 |Protein|gene: arcD on chromosome: 1 position 3892076 to 3893050	1	3	3	3	0	1	0	0	2	0	0	1	0	0	2	0	0	1	0	0	2	0	18.3	18.3	18.3	19.602	169	169	1	3	NA	1	NA	NA	2	NA	3.06e-07	0	6.5
npcA	-5.70771	0	-17.1231	0	DDB0191127|DDB_G0269158	DDB0191127|DDB_G0269158	2	2	2	>DDB0191127|DDB_G0269158 |Protein|gene: npcA on chromosome: 1 position 4862383 to 4866613	1	2	2	2	0	1	0	0	1	0	0	1	0	0	1	0	0	1	0	0	1	0	1.6	1.6	1.6	148.02	1342	1342	1	2	NA	1	NA	NA	1	NA	0.00040147	0	1
abpD	6.28561	18.8568	0	0	DDB0191136|DDB_G0287291	DDB0191136|DDB_G0287291	4	4	4	>DDB0191136|DDB_G0287291 |Protein|gene: abpD on chromosome: 5 position 222824 to 228533	1	4	4	4	0	0	0	3	1	0	0	0	0	3	1	0	0	0	0	3	1	0	2.8	2.8	2.8	204.42	1738	1738	1	4	NA	NA	NA	3	1	NA	4.04e-10	0	0
repE	-5.56402	0	-16.6921	0	DDB0191144|DDB_G0286013	DDB0191144|DDB_G0286013	1	1	1	>DDB0191144|DDB_G0286013 |Protein|gene: repE on chromosome: 4 position 3955941 to 3959710	1	1	1	1	0	1	0	0	0	0	0	1	0	0	0	0	0	1	0	0	0	0	1.2	1.2	1.2	132.25	1181	1181	1	1	NA	1	NA	NA	NA	NA	0.0024015	0	1.2
rasS	6.12368	0	18.3711	0	DDB0191147|DDB_G0283537	DDB0191147|DDB_G0283537	2	2	2	>DDB0191147|DDB_G0283537 |Protein|gene: rasS on chromosome: 4 position 849934 to 850518	1	2	2	2	0	0	0	0	2	0	0	0	0	0	2	0	0	0	0	0	2	0	13.4	13.4	13.4	22.266	194	194	1	2	NA	NA	NA	NA	2	NA	7.55e-08	0	0
shkA	6.66833	0	20.005	0	DDB0191149|DDB_G0283267	DDB0191149|DDB_G0283267	7	7	7	>DDB0191149|DDB_G0283267 |Protein|gene: shkA on chromosome: 4 position 438511 to 441126	1	7	7	7	0	1	1	0	7	1	0	1	1	0	7	1	0	1	1	0	7	1	18.2	18.2	18.2	59.447	527	527	1	10	NA	1	1	NA	7	1	8.23e-26	0	3.2
cdk5	5.97263	0	17.9179	0	DDB0191155|DDB_G0288677	DDB0191155|DDB_G0288677	4	4	4	>DDB0191155|DDB_G0288677 |Protein|gene: cdk5 on chromosome: 5 position 1885785 to 1886770	1	4	4	4	0	1	0	0	3	1	0	1	0	0	3	1	0	1	0	0	3	1	16.4	16.4	16.4	33.219	292	292	1	5	NA	1	NA	NA	3	1	3.3e-09	0	3.8
argE	-0.311834	0	-0.935501	0	DDB0191165|DDB_G0267380	DDB0191165|DDB_G0267380	9	9	9	>DDB0191165|DDB_G0267380 |Protein|gene: argE on chromosome: 1 position 414980 to 416538	1	9	9	9	1	5	1	0	8	0	1	5	1	0	8	0	1	5	1	0	8	0	28.2	28.2	28.2	49.069	447	447	1	16	1	5	1	NA	9	NA	2.17e-44	5.4	14.5
rps10	0.238503	0	0.715508	0	DDB0191166|DDB_G0286117	DDB0191166|DDB_G0286117	6	6	6	>DDB0191166|DDB_G0286117 |Protein|gene: rps10 on chromosome: 4 position 4072416 to 4073194	1	6	6	6	0	3	1	3	5	2	0	3	1	3	5	2	0	3	1	3	5	2	38.3	38.3	38.3	17.841	154	154	1	14	NA	3	1	3	5	2	1.19e-18	0	26
spsA	5.57724	0	16.7317	0	DDB0191167|DDB_G0268630	DDB0191167|DDB_G0268630	4	4	4	>DDB0191167|DDB_G0268630 |Protein|gene: spsA on chromosome: 1 position 2217041 to 2218013	1	4	4	4	0	2	0	0	2	0	0	2	0	0	2	0	0	2	0	0	2	0	21.5	21.5	21.5	31.724	284	284	1	4	NA	2	NA	NA	2	NA	3.21e-09	0	8.5
krsA	5.54238	0	16.6271	0	DDB0191170|DDB_G0284181	DDB0191170|DDB_G0284181	2	2	2	>DDB0191170|DDB_G0284181 |Protein|gene: krsA on chromosome: 4 position 1697612 to 1699450	1	2	2	2	0	1	0	0	1	0	0	1	0	0	1	0	0	1	0	0	1	0	6.1	6.1	6.1	52.453	461	461	1	2	NA	1	NA	NA	1	NA	2.04e-06	0	2.6
cplA	5.91086	0	17.7326	0	DDB0191171|DDB_G0269200	DDB0191171|DDB_G0269200	2	2	2	>DDB0191171|DDB_G0269200 |Protein|gene: cplA on chromosome: 1 position 4755270 to 4757427	1	2	2	2	0	1	0	0	2	0	0	1	0	0	2	0	0	1	0	0	2	0	4.8	4.8	4.8	72.622	649	649	1	3	NA	1	NA	NA	2	NA	9.38e-08	0	2.5
racA	5.39473	0	16.1842	0	DDB0191173|DDB_G0286555	DDB0191173|DDB_G0286555	2	1	1	>DDB0191173|DDB_G0286555 |Protein|gene: racA on chromosome: 4 position 4692759 to 4695030	1	2	1	1	0	1	0	0	2	0	0	0	0	0	1	0	0	0	0	0	1	0	4.7	2.8	2.8	67.401	598	598	1	1	NA	NA	NA	NA	1	NA	6.37e-08	0	1.8
svkA	5.71417	0	17.1425	0	DDB0191176|DDB_G0286359	DDB0191176|DDB_G0286359	2	2	2	>DDB0191176|DDB_G0286359 |Protein|gene: svkA on chromosome: 4 position 4476218 to 4478255	1	2	2	2	0	0	0	1	2	1	0	0	0	1	2	1	0	0	0	1	2	1	5.9	5.9	5.9	52.615	478	478	1	4	NA	NA	NA	1	2	1	1.62e-06	0	0
rcbA	5.17191	0	15.5157	0	DDB0191177|DDB_G0286357	DDB0191177|DDB_G0286357	2	2	2	>DDB0191177|DDB_G0286357 |Protein|gene: rcbA on chromosome: 4 position 4412389 to 4414128	1	2	2	2	0	0	0	1	1	0	0	0	0	1	1	0	0	0	0	1	1	0	5	5	5	37.043	342	342	1	2	NA	NA	NA	1	1	NA	0.00021188	0	0
proA	-0.0857426	0	-0.257228	0	DDB0191178|DDB_G0287125	DDB0191178|DDB_G0287125	5	5	5	>DDB0191178|DDB_G0287125 |Protein|gene: proA on chromosome: 4 position 5417279 to 5417901	1	5	5	5	1	2	1	2	4	1	1	2	1	2	4	1	1	2	1	2	4	1	45.2	45.2	45.2	13.064	126	126	1	11	1	2	1	2	4	1	7.42e-14	6.3	13.5
limA	7.4148	21.3874	0.856976	0	DDB0191181|DDB_G0283599	DDB0191181|DDB_G0283599	17	17	17	>DDB0191181|DDB_G0283599 |Protein|gene: limA on chromosome: 4 position 968949 to 972603	1	17	17	17	0	4	1	5	15	3	0	4	1	5	15	3	0	4	1	5	15	3	21.4	21.4	21.4	132.91	1183	1183	1	33	NA	5	1	6	18	3	1.56e-79	0	5.7
rab11A	6.79836	19.9151	0.480014	0	DDB0191190|DDB_G0269238	DDB0191190|DDB_G0269238	7	7	7	>DDB0191190|DDB_G0269238 |Protein|gene: rab11A on chromosome: 1 position 4269122 to 4270264	1	7	7	7	0	5	0	3	7	0	0	5	0	3	7	0	0	5	0	3	7	0	44.9	44.9	44.9	23.986	214	214	1	15	NA	5	NA	3	7	NA	1.12e-20	0	26.2
cbp2	5.90089	0	17.7027	0	DDB0191196|DDB_G0267456	DDB0191196|DDB_G0267456	1	1	1	>DDB0191196|DDB_G0267456 |Protein|gene: cbp2 on chromosome: 1 position 872490 to 873185	1	1	1	1	0	0	0	0	1	0	0	0	0	0	1	0	0	0	0	0	1	0	10.7	10.7	10.7	19.796	168	168	1	1	NA	NA	NA	NA	1	NA	0.0014102	0	0
acpA	0.135369	0	0.406106	0	DDB0191202|DDB_G0267374	DDB0191202|DDB_G0267374	6	6	6	>DDB0191202|DDB_G0267374 |Protein|gene: acpA on chromosome: 1 position 1647348 to 1648410	1	6	6	6	0	2	0	1	5	1	0	2	0	1	5	1	0	2	0	1	5	1	26.1	26.1	26.1	30.694	272	272	1	9	NA	2	NA	1	5	1	1.5e-16	0	8.5
vps26	0.372958	0	1.11887	0	DDB0191205|DDB_G0269168	DDB0191205|DDB_G0269168	4	4	4	>DDB0191205|DDB_G0269168 |Protein|gene: vps26 on chromosome: 1 position 4319399 to 4321235	1	4	4	4	0	2	0	0	4	1	0	2	0	0	4	1	0	2	0	0	4	1	19.2	19.2	19.2	40.257	349	349	1	7	NA	2	NA	NA	4	1	7.97e-13	0	7.2
gppA	-5.77083	0	-17.3125	0	DDB0191207|DDB_G0267398	DDB0191207|DDB_G0267398	1	1	1	>DDB0191207|DDB_G0267398 |Protein|gene: gppA on chromosome: 1 position 1607815 to 1609553	1	1	1	1	0	1	0	0	0	0	0	1	0	0	0	0	0	1	0	0	0	0	2.4	2.4	2.4	59.156	544	544	1	1	NA	1	NA	NA	NA	NA	0.00042902	0	2.4
racH	6.00436	0	18.0131	0	DDB0191221|DDB_G0269240	DDB0191221|DDB_G0269240	3	3	3	>DDB0191221|DDB_G0269240 |Protein|gene: racH on chromosome: 1 position 3360340 to 3361265	1	3	3	3	0	0	0	0	3	0	0	0	0	0	3	0	0	0	0	0	3	0	24.5	24.5	24.5	22.189	200	200	1	3	NA	NA	NA	NA	3	NA	1e-05	0	0
abcE1	6.84061	19.3914	1.13045	0	DDB0191227|DDB_G0290483	DDB0191227|DDB_G0290483	12	12	12	>DDB0191227|DDB_G0290483 |Protein|gene: abcE1 on chromosome: 5 position 4209815 to 4211793	1	12	12	12	0	4	1	2	12	1	0	4	1	2	12	1	0	4	1	2	12	1	25.7	25.7	25.7	67.48	603	603	1	21	NA	5	1	2	12	1	6.06e-38	0	9
abcF2	5.69522	0	17.0857	0	DDB0191228|DDB_G0284047	DDB0191228|DDB_G0284047	1	1	1	>DDB0191228|DDB_G0284047 |Protein|gene: abcF2 on chromosome: 4 position 1542455 to 1544698	1	1	1	1	0	0	0	0	1	0	0	0	0	0	1	0	0	0	0	0	1	0	3	3	3	66.84	593	593	1	1	NA	NA	NA	NA	1	NA	4.82e-12	0	0
abcG7	-5.68452	0	-17.0536	0	DDB0191231|DDB_G0289655	DDB0191231|DDB_G0289655	1	1	1	>DDB0191231|DDB_G0289655 |Protein|gene: abcG7 on chromosome: 5 position 3062303 to 3064858	1	1	1	1	0	1	0	0	0	0	0	1	0	0	0	0	0	1	0	0	0	0	1.6	1.6	1.6	92.418	815	815	1	1	NA	1	NA	NA	NA	NA	0.0078675	0	1.6
abcG14	-5.73635	0	-17.2091	0	DDB0191234|DDB_G0269210;DDB0191518|DDB_G0269212;DDB0191239|DDB_G0269206;DDB0191237|DDB_G0269208;DDB0214895|DDB_G0292986;DDB0191235|DDB_G0267432	DDB0191234|DDB_G0269210;DDB0191518|DDB_G0269212;DDB0191239|DDB_G0269206;DDB0191237|DDB_G0269208;DDB0214895|DDB_G0292986;DDB0191235|DDB_G0267432	1;1;1;1;1;1	1;1;1;1;1;1	1;1;1;1;1;1	>DDB0191234|DDB_G0269210 |Protein|gene: abcG14 on chromosome: 1 position 3002229 to 3006724;>DDB0191518|DDB_G0269212 |Protein|gene: abcG11 on chromosome: 1 position 3029557 to 3034180;>DDB0191239|DDB_G0269206 |Protein|gene: abcG21 on chromosome: 1 position	6	1	1	1	0	1	0	0	0	0	0	1	0	0	0	0	0	1	0	0	0	0	1	1	1	164.07	1439	1439;1442;1449;1449;1466;1475	1	1	NA	1	NA	NA	NA	NA	0.0063087	0	1
3B-2	5.48241	0	16.4472	0	DDB0238744|DDB_G0274045;DDB0191242|DDB_G0272795	DDB0238744|DDB_G0274045;DDB0191242|DDB_G0272795	1;1	1;1	1;1	>DDB0238744|DDB_G0274045 |Protein|gene: 3B-2 on chromosome: 2 position 3709694 to 3710435;>DDB0191242|DDB_G0272795 |Protein|gene: 3B-1 on chromosome: 2 position 2321351 to 2322092	2	1	1	1	0	0	0	0	1	0	0	0	0	0	1	0	0	0	0	0	1	0	5	5	5	24.271	219	219;219	1	1	NA	NA	NA	NA	1	NA	0.00063253	0	0
gpaE	6.09204	0	18.2761	0	DDB0191246|DDB_G0286185	DDB0191246|DDB_G0286185	3	2	2	>DDB0191246|DDB_G0286185 |Protein|gene: gpaE on chromosome: 4 position 4227524 to 4229064	1	3	2	2	0	1	0	1	3	0	0	0	0	0	2	0	0	0	0	0	2	0	13.5	10.4	10.4	40.406	347	347	1	2	NA	NA	NA	NA	2	NA	3.65e-10	0	3.2
copB	6.47151	0	19.4145	0	DDB0191250|DDB_G0284735	DDB0191250|DDB_G0284735	7	7	7	>DDB0191250|DDB_G0284735 |Protein|gene: copB on chromosome: 4 position 2394561 to 2397811	1	7	7	7	0	3	1	0	5	1	0	3	1	0	5	1	0	3	1	0	5	1	10.6	10.6	10.6	102.85	912	912	1	10	NA	3	1	NA	5	1	3.22e-22	0	4.1
dct	5.44823	0	16.3447	0	DDB0191252|DDB_G0283767	DDB0191252|DDB_G0283767	1	1	1	>DDB0191252|DDB_G0283767 |Protein|gene: dct on chromosome: 4 position 1132285 to 1133349	1	1	1	1	0	1	0	0	1	0	0	1	0	0	1	0	0	1	0	0	1	0	4.2	4.2	4.2	37.87	354	354	1	2	NA	1	NA	NA	1	NA	0.00013334	0	4.2
rab21	5.52674	0	16.5802	0	DDB0191253|DDB_G0286553	DDB0191253|DDB_G0286553	1	1	1	>DDB0191253|DDB_G0286553 |Protein|gene: rab21 on chromosome: 4 position 4804109 to 4805424	1	1	1	1	0	0	0	0	1	0	0	0	0	0	1	0	0	0	0	0	1	0	9	9	9	23.49	212	212	1	1	NA	NA	NA	NA	1	NA	5.54e-09	0	0
cryS	0.127617	0	0.382851	0	DDB0191254|DDB_G0285419;DDB0305556|DDB_G0285555	DDB0191254|DDB_G0285419	3;1	3;1	3;1	>DDB0191254|DDB_G0285419 |Protein|gene: cryS on chromosome: 4 position 3375645 to 3377390	2	3	3	3	0	2	0	0	3	0	0	2	0	0	3	0	0	2	0	0	3	0	8	8	8	61.065	550	550;565	1	5	NA	2	NA	NA	3	NA	7.61e-07	0	5.1
gpaA	5.87228	0	17.6168	0	DDB0191255|DDB_G0283349	DDB0191255|DDB_G0283349	3	3	3	>DDB0191255|DDB_G0283349 |Protein|gene: gpaA on chromosome: 4 position 547836 to 549106	1	3	3	3	0	0	0	0	3	0	0	0	0	0	3	0	0	0	0	0	3	0	9.6	9.6	9.6	40.187	356	356	1	3	NA	NA	NA	NA	3	NA	1.09e-05	0	0
pppA	0.732154	0	2.19646	0	DDB0191258|DDB_G0283601	DDB0191258|DDB_G0283601	10	10	10	>DDB0191258|DDB_G0283601 |Protein|gene: pppA on chromosome: 4 position 949430 to 952310	1	10	10	10	0	2	1	0	9	2	0	2	1	0	9	2	0	2	1	0	9	2	21.1	21.1	21.1	65.075	584	584	1	15	NA	2	1	NA	10	2	2.56e-23	0	2.9
pinA	6.34174	0	19.0252	0	DDB0191263|DDB_G0268618	DDB0191263|DDB_G0268618	4	4	4	>DDB0191263|DDB_G0268618 |Protein|gene: pinA on chromosome: 1 position 1957162 to 1958072	1	4	4	4	0	0	0	0	4	0	0	0	0	0	4	0	0	0	0	0	4	0	30.2	30.2	30.2	29.694	268	268	1	4	NA	NA	NA	NA	4	NA	3.11e-14	0	0
apm2	5.51967	0	16.559	0	DDB0191267|DDB_G0277139	DDB0191267|DDB_G0277139	1	1	1	>DDB0191267|DDB_G0277139 |Protein|gene: apm2 on chromosome: 2 position 7788092 to 7789756	1	1	1	1	0	0	0	0	1	0	0	0	0	0	1	0	0	0	0	0	1	0	2.3	2.3	2.3	49.784	439	439	1	1	NA	NA	NA	NA	1	NA	0.0068172	0	0
poxA	0	0	0	0	DDB0191269|DDB_G0277275	DDB0191269|DDB_G0277275	1	1	1	>DDB0191269|DDB_G0277275 |Protein|gene: poxA on chromosome: 2 position 7857099 to 7858927	1	1	1	1	0	0	0	0	1	0	0	0	0	0	1	0	0	0	0	0	1	0	3.8	3.8	3.8	60.796	531	531	1	1	NA	NA	NA	NA	1	NA	0.0045054	0	0
lkhA	-0.247812	0	-0.743435	0	DDB0191291|DDB_G0269148	DDB0191291|DDB_G0269148	9	9	9	>DDB0191291|DDB_G0269148 |Protein|gene: lkhA on chromosome: 1 position 4768681 to 4771055	1	9	9	9	0	4	1	0	8	1	0	4	1	0	8	1	0	4	1	0	8	1	20.8	20.8	20.8	68.469	606	606	1	15	NA	4	1	NA	9	1	5.68e-27	0	7.3
psmD14	6.24074	0	18.7222	0	DDB0191298|DDB_G0272566	DDB0191298|DDB_G0272566	4	4	4	>DDB0191298|DDB_G0272566 |Protein|gene: psmD14 on chromosome: 2 position 1896679 to 1897925	1	4	4	4	0	0	0	0	3	1	0	0	0	0	3	1	0	0	0	0	3	1	28.8	28.8	28.8	34.45	306	306	1	4	NA	NA	NA	NA	3	1	1.73e-10	0	0
pho2a	6.54009	0	19.6203	0	DDB0191299|DDB_G0290263	DDB0191299|DDB_G0290263	3	3	3	>DDB0191299|DDB_G0290263 |Protein|gene: pho2a on chromosome: 5 position 3933600 to 3934867	1	3	3	3	0	0	0	0	3	1	0	0	0	0	3	1	0	0	0	0	3	1	17	17	17	35.186	306	306	1	4	NA	NA	NA	NA	3	1	6.69e-14	0	0
darA	-5.77298	0	-17.3189	0	DDB0191300|DDB_G0288771	DDB0191300|DDB_G0288771	3	3	3	>DDB0191300|DDB_G0288771 |Protein|gene: darA on chromosome: 5 position 1994269 to 1997019	1	3	3	3	0	2	0	0	1	1	0	2	0	0	1	1	0	2	0	0	1	1	5.1	5.1	5.1	87.692	766	766	1	4	NA	2	NA	NA	1	1	3.6e-06	0	3.4
cad2	5.4192	0	16.2576	0	DDB0191303|DDB_G0275439	DDB0191303|DDB_G0275439	1	1	1	>DDB0191303|DDB_G0275439 |Protein|gene: cad2 on chromosome: 2 position 5977948 to 5978728	1	1	1	1	0	0	0	0	1	0	0	0	0	0	1	0	0	0	0	0	1	0	4.5	4.5	4.5	22.516	201	201	1	1	NA	NA	NA	NA	1	NA	0.0062052	0	0
pspD	0.184738	0	0.554213	0	DDB0191310|DDB_G0277379	DDB0191310|DDB_G0277379	7	7	7	>DDB0191310|DDB_G0277379 |Protein|gene: pspD on chromosome: 2 position 7932696 to 7934913	1	7	7	7	0	4	0	1	7	0	0	4	0	1	7	0	0	4	0	1	7	0	12	12	12	71.804	677	677	1	12	NA	4	NA	1	7	NA	1.14e-57	0	6.2
cysA	0.200748	0	0.602245	0	DDB0191318|DDB_G0269122	DDB0191318|DDB_G0269122	9	9	9	>DDB0191318|DDB_G0269122 |Protein|gene: cysA on chromosome: 1 position 2903199 to 2904480	1	9	9	9	0	3	1	0	8	1	0	3	1	0	8	1	0	3	1	0	8	1	32.6	32.6	32.6	42.496	387	387	1	13	NA	3	1	NA	8	1	2.01e-30	0	9
gefN	-5.57944	0	-16.7383	0	DDB0191325|DDB_G0275703	DDB0191325|DDB_G0275703	3	3	3	>DDB0191325|DDB_G0275703 |Protein|gene: gefN on chromosome: 2 position 5741117 to 5744830	1	3	3	3	0	1	1	0	1	0	0	1	1	0	1	0	0	1	1	0	1	0	3.7	3.7	3.7	125.57	1138	1138	1	3	NA	1	1	NA	1	NA	7.02e-07	0	1.2
gpaB	13.0456	19.6339	19.5028	0	DDB0191327|DDB_G0276267	DDB0191327|DDB_G0276267	8	8	8	>DDB0191327|DDB_G0276267 |Protein|gene: gpaB on chromosome: 2 position 6619603 to 6620779	1	8	8	8	0	1	0	3	6	2	0	1	0	3	6	2	0	1	0	3	6	2	26.1	26.1	26.1	40.84	357	357	1	12	NA	1	NA	3	6	2	7.74e-20	0	4.8
pctA	6.4088	0	19.2264	0	DDB0191331|DDB_G0270298	DDB0191331|DDB_G0270298	6	6	6	>DDB0191331|DDB_G0270298 |Protein|gene: pctA on chromosome: 1 position 4600795 to 4602080	1	6	6	6	0	1	0	3	4	0	0	1	0	3	4	0	0	1	0	3	4	0	21.9	21.9	21.9	40.3	360	360	1	8	NA	1	NA	3	4	NA	8.28e-17	0	3.6
erf1	0.564444	0	1.69333	0	DDB0191343|DDB_G0288613	DDB0191343|DDB_G0288613	7	7	7	>DDB0191343|DDB_G0288613 |Protein|gene: erf1 on chromosome: 5 position 1753244 to 1754781	1	7	7	7	0	2	0	0	7	0	0	2	0	0	7	0	0	2	0	0	7	0	21.8	21.8	21.8	49.345	441	441	1	9	NA	2	NA	NA	7	NA	6.82e-25	0	5.2
gtpA	5.77644	0	17.3293	0	DDB0191350|DDB_G0275441	DDB0191350|DDB_G0275441	2	2	2	>DDB0191350|DDB_G0275441 |Protein|gene: gtpA on chromosome: 2 position 5822886 to 5824333	1	2	2	2	0	0	0	0	2	0	0	0	0	0	2	0	0	0	0	0	2	0	5.6	5.6	5.6	49.634	449	449	1	2	NA	NA	NA	NA	2	NA	3.58e-05	0	0
myoB	6.29631	0	18.8889	0	DDB0191351|DDB_G0289117	DDB0191351|DDB_G0289117	10	10	10	>DDB0191351|DDB_G0289117 |Protein|gene: myoB on chromosome: 5 position 2410248 to 2413925	1	10	10	10	0	1	4	1	4	1	0	1	4	1	4	1	0	1	4	1	4	1	10.6	10.6	10.6	124.26	1111	1111	1	11	NA	1	4	1	4	1	5.72e-27	0	0.8
ubqC	-6.35652	0	-19.0696	0	DDB0191355|DDB_G0276765;DDB0238751|DDB_G0280585	DDB0191355|DDB_G0276765	9;1	1;0	1;0	>DDB0191355|DDB_G0276765 |Protein|gene: ubqC on chromosome: 2 position 7198772 to 7199606	2	9	1	1	1	4	4	5	8	6	0	1	0	0	0	0	0	1	0	0	0	0	55.8	14.3	14.3	17.448	154	154;314	1	1	NA	1	NA	NA	NA	NA	3.56e-131	7.8	36.4
gefO	0	0	0	0	DDB0191357|DDB_G0290267	DDB0191357|DDB_G0290267	1	1	1	>DDB0191357|DDB_G0290267 |Protein|gene: gefO on chromosome: 5 position 3875194 to 3878028	1	1	1	1	0	0	0	1	1	0	0	0	0	1	1	0	0	0	0	1	1	0	0.7	0.7	0.7	106.97	944	944	1	2	NA	NA	NA	1	1	NA	0.0049943	0	0
gbfA	5.90811	0	17.7243	0	DDB0191361|DDB_G0288755	DDB0191361|DDB_G0288755	1	1	1	>DDB0191361|DDB_G0288755 |Protein|gene: gbfA on chromosome: 5 position 1923643 to 1925769	1	1	1	1	0	0	0	0	1	0	0	0	0	0	1	0	0	0	0	0	1	0	2.8	2.8	2.8	79.311	708	708	1	1	NA	NA	NA	NA	1	NA	0.0015784	0	0
forC	0	0	0	0	DDB0191362|DDB_G0287295	DDB0191362|DDB_G0287295	1	1	1	>DDB0191362|DDB_G0287295 |Protein|gene: forC on chromosome: 5 position 212611 to 216183	1	1	1	1	0	0	0	1	0	0	0	0	0	1	0	0	0	0	0	1	0	0	0.9	0.9	0.9	131	1158	1158	1	1	NA	NA	NA	1	NA	NA	0.0078434	0	0
pfkA	-6.66392	0	-19.9918	0	DDB0191364|DDB_G0274111	DDB0191364|DDB_G0274111	7	7	7	>DDB0191364|DDB_G0274111 |Protein|gene: pfkA on chromosome: 2 position 4510635 to 4513139	1	7	7	7	0	4	0	1	3	1	0	4	0	1	3	1	0	4	0	1	3	1	12.7	12.7	12.7	92.234	834	834	1	9	NA	4	NA	1	3	1	2.84e-14	0	6.8
cupF	5.92624	0	17.7787	0	DDB0191378|DDB_G0289813;DDB0191376|DDB_G0289815;DDB0191523|DDB_G0267466;DDB0266357|DDB_G0293536;DDB0183721;DDB0266360|DDB_G0290563;DDB0191379|DDB_G0289883;DDB0191377|DDB_G0289283	DDB0191378|DDB_G0289813;DDB0191376|DDB_G0289815;DDB0191523|DDB_G0267466;DDB0266357|DDB_G0293536;DDB0183721;DDB0266360|DDB_G0290563;DDB0191379|DDB_G0289883;DDB0191377|DDB_G0289283	2;2;1;1;1;1;1;1	2;2;1;1;1;1;1;1	2;2;1;1;1;1;1;1	>DDB0191378|DDB_G0289813 |Protein|gene: cupF on chromosome: 5 position 3317807 to 3320116;>DDB0191376|DDB_G0289815 |Protein|gene: cupB on chromosome: 5 position 3313764 to 3316073;>DDB0191523|DDB_G0267466 |Protein|gene: cupA on chromosome: 1 position 11226	8	2	2	2	0	1	0	0	2	0	0	1	0	0	2	0	0	1	0	0	2	0	2.9	2.9	2.9	85.1	769	769;769;423;634;758;768;768;769	1	3	NA	1	NA	NA	2	NA	6.48e-06	0	1.6
cbpG	6.49495	0	19.4849	0	DDB0191382|DDB_G0283609	DDB0191382|DDB_G0283609	2	2	2	>DDB0191382|DDB_G0283609 |Protein|gene: cbpG on chromosome: 4 position 901731 to 902526	1	2	2	2	0	1	0	0	2	0	0	1	0	0	2	0	0	1	0	0	2	0	20.7	20.7	20.7	19.321	169	169	1	3	NA	1	NA	NA	2	NA	1.49e-08	0	8.9
cbpF	6.08703	0	18.2611	0	DDB0191383|DDB_G0283611	DDB0191383|DDB_G0283611	2	1	1	>DDB0191383|DDB_G0283611 |Protein|gene: cbpF on chromosome: 4 position 899345 to 900163	1	2	1	1	0	0	0	0	2	0	0	0	0	0	1	0	0	0	0	0	1	0	20.1	8.6	8.6	19.929	174	174	1	1	NA	NA	NA	NA	1	NA	8.3e-14	0	0
cutA	5.78207	0	17.3462	0	DDB0191386|DDB_G0283621	DDB0191386|DDB_G0283621	2	2	2	>DDB0191386|DDB_G0283621 |Protein|gene: cutA on chromosome: 4 position 908845 to 910395	1	2	2	2	0	0	0	0	2	0	0	0	0	0	2	0	0	0	0	0	2	0	7	7	7	58.622	516	516	1	3	NA	NA	NA	NA	3	NA	2.24e-11	0	0
glpD	6.73679	19.443	0.767377	0	DDB0191397|DDB_G0291123	DDB0191397|DDB_G0291123	22	22	22	>DDB0191397|DDB_G0291123 |Protein|gene: glpD on chromosome: 5 position 5073815 to 5077009	1	22	22	22	0	8	0	2	16	3	0	8	0	2	16	3	0	8	0	2	16	3	30.1	30.1	30.1	113.1	993	993	1	30	NA	8	NA	2	17	3	1.45e-84	0	10
limD1	12.999	19.1669	19.83	0	DDB0191401|DDB_G0287507	DDB0191401|DDB_G0287507	5	5	5	>DDB0191401|DDB_G0287507 |Protein|gene: limD1 on chromosome: 5 position 361279 to 361988	1	5	5	5	0	1	0	3	4	0	0	1	0	3	4	0	0	1	0	3	4	0	32.3	32.3	32.3	21.501	198	198	1	8	NA	1	NA	3	4	NA	4.58e-19	0	8.6
cbpC	6.37151	0	19.1145	0	DDB0191405|DDB_G0283613	DDB0191405|DDB_G0283613	3	3	2	>DDB0191405|DDB_G0283613 |Protein|gene: cbpC on chromosome: 4 position 904975 to 905779	1	3	3	2	0	1	0	0	3	0	0	1	0	0	3	0	0	1	0	0	2	0	24.7	24.7	12.7	19.085	166	166	1	6	NA	2	NA	NA	4	NA	3.08e-25	0	7.8
tgrD1	6.60853	0	19.8256	0	DDB0191406|DDB_G0286825	DDB0191406|DDB_G0286825	6	6	6	>DDB0191406|DDB_G0286825 |Protein|gene: tgrD1 on chromosome: 4 position 4985657 to 4988428	1	6	6	6	0	1	0	0	6	0	0	1	0	0	6	0	0	1	0	0	6	0	10.3	10.3	10.3	97.643	895	895	1	7	NA	1	NA	NA	6	NA	3.15e-17	0	1.9
vatC	6.79742	0	20.3923	0	DDB0191419|DDB_G0284473	DDB0191419|DDB_G0284473	8	8	8	>DDB0191419|DDB_G0284473 |Protein|gene: vatC on chromosome: 4 position 2149008 to 2151203	1	8	8	8	0	2	0	2	6	1	0	2	0	2	6	1	0	2	0	2	6	1	21.7	21.7	21.7	42.287	368	368	1	12	NA	2	NA	2	7	1	1.59e-17	0	6.2
ndufv1	6.11782	0	18.3535	0	DDB0191420|DDB_G0288875	DDB0191420|DDB_G0288875	3	3	3	>DDB0191420|DDB_G0288875 |Protein|gene: ndufv1 on chromosome: 5 position 2127210 to 2129497	1	3	3	3	0	1	0	0	3	0	0	1	0	0	3	0	0	1	0	0	3	0	8.1	8.1	8.1	52.691	479	479	1	4	NA	1	NA	NA	3	NA	1.81e-08	0	2.3
mrfA	5.56773	0	16.7032	0	DDB0191426|DDB_G0284183	DDB0191426|DDB_G0284183	1	1	1	>DDB0191426|DDB_G0284183 |Protein|gene: mrfA on chromosome: 4 position 1846274 to 1849299	1	1	1	1	0	0	0	0	1	0	0	0	0	0	1	0	0	0	0	0	1	0	1.6	1.6	1.6	104.32	932	932	1	1	NA	NA	NA	NA	1	NA	1.34e-05	0	0
eif5a	6.55731	0	19.6719	0	DDB0191442|DDB_G0284861	DDB0191442|DDB_G0284861	4	4	4	>DDB0191442|DDB_G0284861 |Protein|gene: eif5a on chromosome: 4 position 2766075 to 2766554	1	4	4	4	0	1	0	1	3	2	0	1	0	1	3	2	0	1	0	1	3	2	29.6	29.6	29.6	17.09	159	159	1	7	NA	1	NA	1	3	2	1.09e-10	0	7.5
phdA	6.01576	0	18.0473	0	DDB0191446|DDB_G0285845	DDB0191446|DDB_G0285845	2	2	2	>DDB0191446|DDB_G0285845 |Protein|gene: phdA on chromosome: 4 position 3755842 to 3756930	1	2	2	2	0	0	0	0	2	0	0	0	0	0	2	0	0	0	0	0	2	0	7.4	7.4	7.4	32.977	284	284	1	2	NA	NA	NA	NA	2	NA	7.27e-08	0	0
erkB	6.33212	0	18.9964	0	DDB0191457|DDB_G0283903	DDB0191457|DDB_G0283903	3	3	3	>DDB0191457|DDB_G0283903 |Protein|gene: erkB on chromosome: 4 position 1385123 to 1386548	1	3	3	3	0	1	0	0	3	0	0	1	0	0	3	0	0	1	0	0	3	0	11.9	11.9	11.9	41.978	369	369	1	4	NA	1	NA	NA	3	NA	6.82e-09	0	3.5
H1	5.42434	0	16.273	0	DDB0191459|DDB_G0285319	DDB0191459|DDB_G0285319	1	1	1	>DDB0191459|DDB_G0285319 |Protein|gene: H1 on chromosome: 4 position 3145643 to 3146185	1	1	1	1	0	0	0	0	1	0	0	0	0	0	1	0	0	0	0	0	1	0	10	10	10	18.86	180	180	1	1	NA	NA	NA	NA	1	NA	0.0030036	0	0
hgd	-6.31496	0	-18.9449	0	DDB0191461|DDB_G0283765	DDB0191461|DDB_G0283765	4	4	4	>DDB0191461|DDB_G0283765 |Protein|gene: hgd on chromosome: 4 position 1151090 to 1152640	1	4	4	4	0	3	0	0	2	0	0	3	0	0	2	0	0	3	0	0	2	0	14.4	14.4	14.4	48.233	432	432	1	5	NA	3	NA	NA	2	NA	5.92e-12	0	8.8
rcdII	-6.37775	0	-19.1333	0	DDB0191477|DDB_G0284041	DDB0191477|DDB_G0284041	4	4	4	>DDB0191477|DDB_G0284041 |Protein|gene: rcdII on chromosome: 4 position 1500251 to 1502171	1	4	4	4	0	2	0	0	3	1	0	2	0	0	3	1	0	2	0	0	3	1	10.1	10.1	10.1	52.375	464	464	1	6	NA	2	NA	NA	3	1	3.35e-09	0	4.7
rplP2	-6.18068	0	-18.542	0	DDB0191484|DDB_G0283393	DDB0191484|DDB_G0283393	1	1	1	>DDB0191484|DDB_G0283393 |Protein|gene: rplP2 on chromosome: 4 position 661727 to 662322	1	1	1	1	0	1	0	0	0	0	0	1	0	0	0	0	0	1	0	0	0	0	26.4	26.4	26.4	10.509	106	106	1	1	NA	1	NA	NA	NA	NA	0.0059634	0	26.4
catB	5.47924	0	16.4377	0	DDB0191496|DDB_G0269108	DDB0191496|DDB_G0269108	1	1	1	>DDB0191496|DDB_G0269108 |Protein|gene: catB on chromosome: 1 position 3244376 to 3246648	1	1	1	1	0	0	0	0	1	0	0	0	0	0	1	0	0	0	0	0	1	0	2	2	2	78.032	692	692	1	1	NA	NA	NA	NA	1	NA	0.0072341	0	0
cypB	-5.63095	0	-16.8929	0	DDB0191497|DDB_G0269120	DDB0191497|DDB_G0269120	2	2	2	>DDB0191497|DDB_G0269120 |Protein|gene: cypB on chromosome: 1 position 3371521 to 3372496	1	2	2	2	0	1	0	0	0	1	0	1	0	0	0	1	0	1	0	0	0	1	13.2	13.2	13.2	21.398	197	197	1	2	NA	1	NA	NA	NA	1	1.38e-05	0	7.1
pslA	5.90417	0	17.7125	0	DDB0191506|DDB_G0267410	DDB0191506|DDB_G0267410	4	4	4	>DDB0191506|DDB_G0267410 |Protein|gene: pslA on chromosome: 1 position 1603473 to 1607291	1	4	4	4	0	0	0	0	3	1	0	0	0	0	3	1	0	0	0	0	3	1	5.3	5.3	5.3	148.93	1272	1272	1	4	NA	NA	NA	NA	3	1	5.38e-13	0	0
rab7A	6.6484	0	19.9452	0	DDB0191507|DDB_G0269236	DDB0191507|DDB_G0269236	6	6	6	>DDB0191507|DDB_G0269236 |Protein|gene: rab7A on chromosome: 1 position 2627248 to 2628493	1	6	6	6	0	1	0	1	5	1	0	1	0	1	5	1	0	1	0	1	5	1	42.4	42.4	42.4	22.695	203	203	1	8	NA	1	NA	1	5	1	2.3e-18	0	6.4
tifA	5.85684	0	17.5705	0	DDB0191511|DDB_G0269192	DDB0191511|DDB_G0269192	3	2	2	>DDB0191511|DDB_G0269192 |Protein|gene: tifA on chromosome: 1 position 3537960 to 3539386	1	3	2	2	0	1	1	1	3	2	0	0	0	0	2	1	0	0	0	0	2	1	7.7	5.7	5.7	45.678	405	405	1	3	NA	NA	NA	NA	2	1	1.8e-08	0	2
abcG1	6.02465	0	18.0739	0	DDB0191516|DDB_G0269214	DDB0191516|DDB_G0269214	4	4	4	>DDB0191516|DDB_G0269214 |Protein|gene: abcG1 on chromosome: 1 position 2895800 to 2898550	1	4	4	4	0	0	1	0	3	2	0	0	1	0	3	2	0	0	1	0	3	2	5.5	5.5	5.5	89.046	793	793	1	6	NA	NA	1	NA	3	2	5e-10	0	0
scsA	0.228901	0	0.686702	0	DDB0191520|DDB_G0289325	DDB0191520|DDB_G0289325	6	6	6	>DDB0191520|DDB_G0289325 |Protein|gene: scsA on chromosome: 5 position 2650999 to 2652299	1	6	6	6	0	2	0	0	6	0	0	2	0	0	6	0	0	2	0	0	6	0	27.3	27.3	27.3	33.174	315	315	1	8	NA	2	NA	NA	6	NA	3.34e-25	0	8.9
smlA	0.286291	0	0.858872	0	DDB0191525|DDB_G0287587	DDB0191525|DDB_G0287587	4	4	4	>DDB0191525|DDB_G0287587 |Protein|gene: smlA on chromosome: 5 position 461888 to 462739	1	4	4	4	0	2	0	0	4	0	0	2	0	0	4	0	0	2	0	0	4	0	17	17	17	33.172	283	283	1	6	NA	2	NA	NA	4	NA	2.23e-12	0	7.8
uppA	-6.32406	0	-18.9722	0	DDB0191527|DDB_G0289875	DDB0191527|DDB_G0289875	5	5	5	>DDB0191527|DDB_G0289875 |Protein|gene: uppA on chromosome: 5 position 3439159 to 3441095	1	5	5	5	0	3	0	0	2	0	0	3	0	0	2	0	0	3	0	0	2	0	14.3	14.3	14.3	57.885	511	511	1	5	NA	3	NA	NA	2	NA	1.7e-09	0	8.4
rps9	7.02592	20.9087	0.169024	0	DDB0191528|DDB_G0289877	DDB0191528|DDB_G0289877	13	13	13	>DDB0191528|DDB_G0289877 |Protein|gene: rps9 on chromosome: 5 position 3486480 to 3487388	1	13	13	13	0	7	1	2	9	4	0	7	1	2	9	4	0	7	1	2	9	4	54.6	54.6	54.6	21.203	185	185	1	23	NA	7	1	2	9	4	1.68e-35	0	36.8
abpE-2	-5.94094	0	-17.8228	0	DDB0302489|DDB_G0273517;DDB0201562|DDB_G0273447	DDB0302489|DDB_G0273517;DDB0201562|DDB_G0273447	3;3	3;3	3;3	>DDB0302489|DDB_G0273517 |Protein|gene: abpE-2 on chromosome: 2 position 3046146 to 3047673;>DDB0201562|DDB_G0273447 |Protein|gene: abpE-1 on chromosome: 2 position 2984113 to 2985640	2	3	3	3	0	2	0	0	1	0	0	2	0	0	1	0	0	2	0	0	1	0	10	10	10	55.337	481	481;481	1	3	NA	2	NA	NA	1	NA	1.35e-06	0	5
ubcB	6.64491	0	19.9347	0	DDB0201564|DDB_G0284865	DDB0201564|DDB_G0284865	4	4	4	>DDB0201564|DDB_G0284865 |Protein|gene: ubcB on chromosome: 4 position 2571519 to 2572240	1	4	4	4	0	1	0	1	4	0	0	1	0	1	4	0	0	1	0	1	4	0	43.2	43.2	43.2	16.809	148	148	1	7	NA	1	NA	1	5	NA	4.8e-35	0	8.8
hbs1	-5.79286	0	-17.3786	0	DDB0201566|DDB_G0283769	DDB0201566|DDB_G0283769	2	2	2	>DDB0201566|DDB_G0283769 |Protein|gene: hbs1 on chromosome: 4 position 1138835 to 1141696	1	2	2	2	0	2	0	0	0	0	0	2	0	0	0	0	0	2	0	0	0	0	3.7	3.7	3.7	81.73	729	729	1	2	NA	2	NA	NA	NA	NA	0.00051311	0	3.7
limD	-6.22507	0	-18.6752	0	DDB0201567|DDB_G0291251	DDB0201567|DDB_G0291251	4	4	4	>DDB0201567|DDB_G0291251 |Protein|gene: limD on chromosome: 6 position 31751 to 34467	1	4	4	4	0	2	0	1	2	0	0	2	0	1	2	0	0	2	0	1	2	0	7.9	7.9	7.9	73.384	700	700	1	5	NA	2	NA	1	2	NA	3.85e-10	0	3.6
cox1/2	-5.83836	0	-17.5151	0	DDB0201587|DDB_G0294088	DDB0201587|DDB_G0294088	2	2	2	>DDB0201587|DDB_G0294088 |Protein|gene: cox1/2 on chromosome: M position 6411 to 13862	1	2	2	2	0	2	0	0	0	0	0	2	0	0	0	0	0	2	0	0	0	0	2.7	2.7	2.7	85.5	764	764	1	2	NA	2	NA	NA	NA	NA	5.24e-06	0	2.7
nad7	5.96771	0	17.9031	0	DDB0201599|DDB_G0294030	DDB0201599|DDB_G0294030	2	2	2	>DDB0201599|DDB_G0294030 |Protein|gene: nad7 on chromosome: M position 30784 to 32004	1	2	2	2	0	1	0	0	2	0	0	1	0	0	2	0	0	1	0	0	2	0	7.1	7.1	7.1	46.833	406	406	1	3	NA	1	NA	NA	2	NA	3.25e-05	0	2
DidioMp27	0	0	0	0	DDB0201608|DDB_G0294068	DDB0201608|DDB_G0294068	3	3	3	>DDB0201608|DDB_G0294068 |Protein|gene: DidioMp27 on chromosome: M position 37336 to 42558	1	3	3	3	0	0	0	0	1	2	0	0	0	0	1	2	0	0	0	0	1	2	1.8	1.8	1.8	206.89	1740	1740	1	3	NA	NA	NA	NA	1	2	2.03e-05	0	0
nad11	0.113461	0	0.340383	0	DDB0201618|DDB_G0294052	DDB0201618|DDB_G0294052	5	5	5	>DDB0201618|DDB_G0294052 |Protein|gene: nad11 on chromosome: M position 48766 to 50832	1	5	5	5	0	3	1	0	4	0	0	3	1	0	4	0	0	3	1	0	4	0	8.3	8.3	8.3	79.837	688	688	1	8	NA	3	1	NA	4	NA	9.26e-15	0	4.7
mfeA	6.63368	19.3599	0.541172	0	DDB0201628|DDB_G0291247	DDB0201628|DDB_G0291247	9	9	9	>DDB0201628|DDB_G0291247 |Protein|gene: mfeA on chromosome: 6 position 383676 to 385001	1	9	9	9	0	4	0	2	7	0	0	4	0	2	7	0	0	4	0	2	7	0	31.5	31.5	31.5	46.387	441	441	1	13	NA	4	NA	2	7	NA	4.74e-27	0	12.2
abcB3	5.71204	0	17.1361	0	DDB0201629|DDB_G0291714	DDB0201629|DDB_G0291714	2	2	2	>DDB0201629|DDB_G0291714 |Protein|gene: abcB3 on chromosome: 6 position 667903 to 672401	1	2	2	2	0	0	0	0	2	0	0	0	0	0	2	0	0	0	0	0	2	0	1.8	1.8	1.8	158.19	1432	1432	1	2	NA	NA	NA	NA	2	NA	3.75e-06	0	0
arcC	-0.303688	0	-0.911063	0	DDB0201632|DDB_G0292804	DDB0201632|DDB_G0292804	2	2	2	>DDB0201632|DDB_G0292804 |Protein|gene: arcC on chromosome: 6 position 2116342 to 2117495	1	2	2	2	0	2	0	0	2	0	0	2	0	0	2	0	0	2	0	0	2	0	14.4	14.4	14.4	19.547	174	174	1	4	NA	2	NA	NA	2	NA	6.61e-06	0	14.4
rab32A	-6.34612	0	-19.0384	0	DDB0201639|DDB_G0283603	DDB0201639|DDB_G0283603	3	3	3	>DDB0201639|DDB_G0283603 |Protein|gene: rab32A on chromosome: 4 position 965063 to 966191	1	3	3	3	0	2	0	0	2	0	0	2	0	0	2	0	0	2	0	0	2	0	21	21	21	24.705	219	219	1	4	NA	2	NA	NA	2	NA	2.22e-11	0	15.1
racC	6.07005	0	18.2101	0	DDB0201659|DDB_G0293526	DDB0201659|DDB_G0293526	2	2	2	>DDB0201659|DDB_G0293526 |Protein|gene: racC on chromosome: 6 position 3000314 to 3001296	1	2	2	2	0	0	0	0	2	0	0	0	0	0	2	0	0	0	0	0	2	0	18.8	18.8	18.8	21.691	192	192	1	2	NA	NA	NA	NA	2	NA	4.91e-28	0	0
rasB	5.38373	0	16.1512	0	DDB0201661|DDB_G0292998	DDB0201661|DDB_G0292998	1	1	1	>DDB0201661|DDB_G0292998 |Protein|gene: rasB on chromosome: 6 position 2415988 to 2417008	1	1	1	1	0	0	0	0	1	0	0	0	0	0	1	0	0	0	0	0	1	0	7.1	7.1	7.1	22.268	197	197	1	1	NA	NA	NA	NA	1	NA	0.0054804	0	0
rasG	6.04891	0	18.1467	0	DDB0201663|DDB_G0293434	DDB0201663|DDB_G0293434	6	4	4	>DDB0201663|DDB_G0293434 |Protein|gene: rasG on chromosome: 6 position 2877682 to 2878372	1	6	4	4	0	3	0	2	4	2	0	2	0	1	2	1	0	2	0	1	2	1	43.4	24.3	24.3	21.333	189	189	1	6	NA	2	NA	1	2	1	2.07e-16	0	17.5
abcB2	5.07299	0	15.219	0	DDB0201670|DDB_G0293438	DDB0201670|DDB_G0293438	1	1	1	>DDB0201670|DDB_G0293438 |Protein|gene: abcB2 on chromosome: 6 position 2891271 to 2895850	1	1	1	1	0	0	0	0	1	0	0	0	0	0	1	0	0	0	0	0	1	0	1.2	1.2	1.2	153.41	1397	1397	1	1	NA	NA	NA	NA	1	NA	0.0041224	0	0
abpB	-6.92695	0	-20.7808	0	DDB0214810|DDB_G0279081	DDB0214810|DDB_G0279081	3	3	3	>DDB0214810|DDB_G0279081 |Protein|gene: abpB on chromosome: 3 position 1621394 to 1622514	1	3	3	3	0	3	0	0	1	0	0	3	0	0	1	0	0	3	0	0	1	0	11.2	11.2	11.2	33.352	295	295	1	5	NA	4	NA	NA	1	NA	2.8e-07	0	11.2
mlkA	-5.74724	0	-17.2417	0	DDB0214815|DDB_G0279925	DDB0214815|DDB_G0279925	4	4	3	>DDB0214815|DDB_G0279925 |Protein|gene: mlkA on chromosome: 3 position 2752719 to 2754560	1	4	4	3	0	2	0	0	2	1	0	2	0	0	2	1	0	1	0	0	1	1	15.9	15.9	12.5	33.406	295	295	1	5	NA	2	NA	NA	2	1	1.96e-12	0	7.5
adprt1A	5.58989	0	16.7697	0	DDB0214818|DDB_G0278741	DDB0214818|DDB_G0278741	3	3	3	>DDB0214818|DDB_G0278741 |Protein|gene: adprt1A on chromosome: 3 position 1394183 to 1397588	1	3	3	3	0	1	0	0	2	1	0	1	0	0	2	1	0	1	0	0	2	1	4.6	4.6	4.6	107.22	938	938	1	5	NA	1	NA	NA	3	1	5.99e-09	0	1.3
rab1B	-5.81586	0	-17.4476	0	DDB0214820|DDB_G0277867	DDB0214820|DDB_G0277867	4	3	3	>DDB0214820|DDB_G0277867 |Protein|gene: rab1B on chromosome: 3 position 743092 to 744234	1	4	3	3	0	2	1	2	3	0	0	2	1	1	2	0	0	2	1	1	2	0	27.2	21.8	21.8	23.125	206	206	1	6	NA	2	1	1	2	NA	9.55e-10	0	12.6
rab14	0.483989	0	1.45197	0	DDB0214821|DDB_G0281337;DDB0191203|DDB_G0269174	DDB0214821|DDB_G0281337	8;1	8;1	7;0	>DDB0214821|DDB_G0281337 |Protein|gene: rab14 on chromosome: 3 position 4383385 to 4384571	2	8	8	7	0	2	0	1	8	0	0	2	0	1	8	0	0	2	0	1	7	0	48.5	48.5	42.2	23.135	206	206;201	1	12	NA	2	NA	1	9	NA	9.18e-27	0	11.2
racB	5.6261	0	16.8783	0	DDB0214824|DDB_G0279605	DDB0214824|DDB_G0279605	3	2	2	>DDB0214824|DDB_G0279605 |Protein|gene: racB on chromosome: 3 position 2370154 to 2371319	1	3	2	2	0	2	0	0	3	0	0	1	0	0	2	0	0	1	0	0	2	0	14.4	8.7	8.7	22.091	195	195	1	3	NA	1	NA	NA	2	NA	1.11e-13	0	13.3
racE	6.80611	0	20.4183	0	DDB0214825|DDB_G0280975	DDB0214825|DDB_G0280975	7	7	6	>DDB0214825|DDB_G0280975 |Protein|gene: racE on chromosome: 3 position 4354163 to 4355462	1	7	7	6	0	2	1	1	7	1	0	2	1	1	7	1	0	1	1	1	6	1	43.5	43.5	38.6	24.372	223	223	1	13	NA	2	1	1	8	1	6.26e-21	0	13.5
rasC	6.08317	0	18.2495	0	DDB0214827|DDB_G0281385	DDB0214827|DDB_G0281385	4	4	4	>DDB0214827|DDB_G0281385 |Protein|gene: rasC on chromosome: 3 position 4519070 to 4520084	1	4	4	4	0	0	0	0	4	0	0	0	0	0	4	0	0	0	0	0	4	0	23.8	23.8	23.8	21.496	189	189	1	4	NA	NA	NA	NA	4	NA	2.17e-10	0	0
rab8A	6.55277	0	19.6583	0	DDB0214885|DDB_G0280043;DDB0185216|DDB_G0276399	DDB0214885|DDB_G0280043	5;2	4;1	3;0	>DDB0214885|DDB_G0280043 |Protein|gene: rab8A on chromosome: 3 position 3266503 to 3267523	2	5	4	3	0	0	0	1	5	0	0	0	0	1	4	0	0	0	0	0	3	0	34.1	27.9	22.6	23.243	208	208;203	1	5	NA	NA	NA	1	4	NA	2.95e-16	0	0
sdhA	6.99168	0	20.9751	0	DDB0214886|DDB_G0280535	DDB0214886|DDB_G0280535	10	10	10	>DDB0214886|DDB_G0280535 |Protein|gene: sdhA on chromosome: 3 position 3543819 to 3545699	1	10	10	10	0	1	0	2	8	1	0	1	0	2	8	1	0	1	0	2	8	1	24.4	24.4	24.4	68.515	626	626	1	12	NA	1	NA	2	8	1	1.56e-29	0	1.9
tupA	-0.149165	0	-0.447496	0	DDB0214909|DDB_G0282189	DDB0214909|DDB_G0282189	4	4	4	>DDB0214909|DDB_G0282189 |Protein|gene: tupA on chromosome: 3 position 5574241 to 5576373	1	4	4	4	0	3	1	0	4	1	0	3	1	0	4	1	0	3	1	0	4	1	9.3	9.3	9.3	65.299	579	579	1	9	NA	3	1	NA	4	1	9.24e-25	0	7.3
ugpB	6.33626	19.9243	-0.915503	0	DDB0214911|DDB_G0277879	DDB0214911|DDB_G0277879	12	12	12	>DDB0214911|DDB_G0277879 |Protein|gene: ugpB on chromosome: 3 position 140895 to 142743	1	12	12	12	1	4	0	3	10	1	1	4	0	3	10	1	1	4	0	3	10	1	30.5	30.5	30.5	56.267	502	502	1	19	1	4	NA	3	10	1	3.79e-32	2.4	10.2
tpp1F	5.51267	0	16.538	0	DDB0214912|DDB_G0281823	DDB0214912|DDB_G0281823	1	1	1	>DDB0214912|DDB_G0281823 |Protein|gene: tpp1F on chromosome: 3 position 5023432 to 5025642	1	1	1	1	0	0	0	0	1	0	0	0	0	0	1	0	0	0	0	0	1	0	2.6	2.6	2.6	75.784	702	702	1	1	NA	NA	NA	NA	1	NA	0.0015694	0	0
vacB	-6.11238	0	-18.3371	0	DDB0214913|DDB_G0279191;DDB0234056|DDB_G0279307	DDB0214913|DDB_G0279191	5;2	4;1	4;1	>DDB0214913|DDB_G0279191 |Protein|gene: vacB on chromosome: 3 position 1911215 to 1912993	2	5	4	4	0	4	1	1	1	0	0	3	1	0	0	0	0	3	1	0	0	0	10.1	7.8	7.8	66.211	592	592;586	1	4	NA	3	1	NA	NA	NA	4.77e-12	0	8.4
aip1	6.21617	0	18.6485	0	DDB0214916|DDB_G0278733	DDB0214916|DDB_G0278733	3	3	3	>DDB0214916|DDB_G0278733 |Protein|gene: aip1 on chromosome: 3 position 1283399 to 1285516	1	3	3	3	0	0	0	0	3	0	0	0	0	0	3	0	0	0	0	0	3	0	9	9	9	63.975	597	597	1	3	NA	NA	NA	NA	3	NA	7.06e-07	0	0
yelA	5.78741	0	17.3622	0	DDB0214918|DDB_G0280047	DDB0214918|DDB_G0280047	4	4	4	>DDB0214918|DDB_G0280047 |Protein|gene: yelA on chromosome: 3 position 2965418 to 2968512	1	4	4	4	0	1	1	1	3	2	0	1	1	1	3	2	0	1	1	1	3	2	7	7	7	102.11	909	909	1	8	NA	1	1	1	3	2	8.52e-13	0	1.1
tgrC1	-5.50648	0	-16.5195	0	DDB0214927|DDB_G0280531	DDB0214927|DDB_G0280531	1	1	1	>DDB0214927|DDB_G0280531 |Protein|gene: tgrC1 on chromosome: 3 position 3630672 to 3633406	1	1	1	1	0	1	0	0	0	0	0	1	0	0	0	0	0	1	0	0	0	0	1.6	1.6	1.6	97.442	889	889	1	1	NA	1	NA	NA	NA	NA	0.003503	0	1.6
ap1g1	-0.350337	0	-1.05101	0	DDB0214928|DDB_G0281957	DDB0214928|DDB_G0281957	5	5	5	>DDB0214928|DDB_G0281957 |Protein|gene: ap1g1 on chromosome: 3 position 5194623 to 5197502	1	5	5	5	0	2	0	1	5	0	0	2	0	1	5	0	0	2	0	1	5	0	9.1	9.1	9.1	99.624	895	895	1	8	NA	2	NA	1	5	NA	5.2e-15	0	2.1
limC	13.3316	19.4985	20.4963	0	DDB0214931|DDB_G0277881	DDB0214931|DDB_G0277881	7	7	7	>DDB0214931|DDB_G0277881 |Protein|gene: limC on chromosome: 3 position 309381 to 310345	1	7	7	7	0	2	0	2	6	0	0	2	0	2	6	0	0	2	0	2	6	0	47.8	47.8	47.8	20.554	182	182	1	10	NA	2	NA	2	6	NA	2.94e-17	0	15.9
arcA	6.50167	0	19.505	0	DDB0214932|DDB_G0277825	DDB0214932|DDB_G0277825	5	5	5	>DDB0214932|DDB_G0277825 |Protein|gene: arcA on chromosome: 3 position 304397 to 306034	1	5	5	5	0	1	1	0	4	1	0	1	1	0	4	1	0	1	1	0	4	1	17.9	17.9	17.9	41.065	369	369	1	7	NA	1	1	NA	4	1	6.62e-15	0	6
arcB	6.30764	0	18.9229	0	DDB0214935|DDB_G0282813	DDB0214935|DDB_G0282813	4	4	4	>DDB0214935|DDB_G0282813 |Protein|gene: arcB on chromosome: 3 position 6271490 to 6272740	1	4	4	4	0	0	0	0	4	0	0	0	0	0	4	0	0	0	0	0	4	0	19.8	19.8	19.8	32.932	293	293	1	4	NA	NA	NA	NA	4	NA	1.99e-12	0	0
limE	7.31703	21.4855	0.465632	0	DDB0214939|DDB_G0279415	DDB0214939|DDB_G0279415	6	6	6	>DDB0214939|DDB_G0279415 |Protein|gene: limE on chromosome: 3 position 2195759 to 2196668	1	6	6	6	0	2	0	4	5	0	0	2	0	4	5	0	0	2	0	4	5	0	33.7	33.7	33.7	22.058	199	199	1	12	NA	2	NA	4	6	NA	5.18e-35	0	12.1
glgB	-5.52063	0	-16.5619	0	DDB0214943|DDB_G0274105	DDB0214943|DDB_G0274105	2	2	2	>DDB0214943|DDB_G0274105 |Protein|gene: glgB on chromosome: 2 position 4089271 to 4091779	1	2	2	2	0	1	0	0	1	0	0	1	0	0	1	0	0	1	0	0	1	0	4.4	4.4	4.4	78.89	678	678	1	2	NA	1	NA	NA	1	NA	7.61e-05	0	2.9
patA	-0.0702598	0	-0.210779	0	DDB0214945|DDB_G0277861	DDB0214945|DDB_G0277861	5	5	5	>DDB0214945|DDB_G0277861 |Protein|gene: patA on chromosome: 3 position 364618 to 368104	1	5	5	5	0	2	1	0	4	0	0	2	1	0	4	0	0	2	1	0	4	0	7	7	7	120.68	1115	1115	1	7	NA	2	1	NA	4	NA	3.78e-13	0	2.4
pikA	0	0	0	0	DDB0214949|DDB_G0278727	DDB0214949|DDB_G0278727	1	1	1	>DDB0214949|DDB_G0278727 |Protein|gene: pikA on chromosome: 3 position 1154369 to 1159209	1	1	1	1	0	0	0	0	1	0	0	0	0	0	1	0	0	0	0	0	1	0	1.1	1.1	1.1	178.47	1571	1571	1	1	NA	NA	NA	NA	1	NA	0.004619	0	0
ptpC	5.50722	0	16.5216	0	DDB0214986|DDB_G0282145	DDB0214986|DDB_G0282145	1	1	1	>DDB0214986|DDB_G0282145 |Protein|gene: ptpC on chromosome: 3 position 5439955 to 5443028	1	1	1	1	0	1	0	0	1	0	0	1	0	0	1	0	0	1	0	0	1	0	1.5	1.5	1.5	110.11	990	990	1	2	NA	1	NA	NA	1	NA	0.0054637	0	1.5
eRF3	6.45538	0	19.3662	0	DDB0214990|DDB_G0277919	DDB0214990|DDB_G0277919	7	7	7	>DDB0214990|DDB_G0277919 |Protein|gene: eRF3 on chromosome: 3 position 855258 to 856931	1	7	7	7	0	1	0	0	7	0	0	1	0	0	7	0	0	1	0	0	7	0	17.4	17.4	17.4	60.697	557	557	1	8	NA	1	NA	NA	7	NA	1.16e-30	0	2.7
fimA	-6.54626	0	-19.6388	0	DDB0214994|DDB_G0277855	DDB0214994|DDB_G0277855	4	4	4	>DDB0214994|DDB_G0277855 |Protein|gene: fimA on chromosome: 3 position 187950 to 189871	1	4	4	4	0	3	1	0	1	0	0	3	1	0	1	0	0	3	1	0	1	0	8.4	8.4	8.4	67.091	610	610	1	5	NA	3	1	NA	1	NA	2.3e-16	0	6.9
cprB	5.81241	0	17.4372	0	DDB0214998|DDB_G0279799	DDB0214998|DDB_G0279799	2	2	2	>DDB0214998|DDB_G0279799 |Protein|gene: cprB on chromosome: 3 position 2569081 to 2570624	1	2	2	2	0	0	0	0	2	0	0	0	0	0	2	0	0	0	0	0	2	0	9.3	9.3	9.3	41.851	376	376	1	2	NA	NA	NA	NA	2	NA	0.00010019	0	0
ctsD	0.271239	0	0.813718	0	DDB0215012|DDB_G0279411	DDB0215012|DDB_G0279411	7	7	7	>DDB0215012|DDB_G0279411 |Protein|gene: ctsD on chromosome: 3 position 2104523 to 2105867	1	7	7	7	1	4	3	2	5	4	1	4	3	2	5	4	1	4	3	2	5	4	22.7	22.7	22.7	41.12	383	383	1	37	1	5	5	5	7	14	6.31e-65	4.7	14.6
ddj1	6.73157	0	20.1947	0	DDB0215016|DDB_G0280037	DDB0215016|DDB_G0280037	7	7	7	>DDB0215016|DDB_G0280037 |Protein|gene: ddj1 on chromosome: 3 position 3103912 to 3105333	1	7	7	7	0	0	1	1	7	1	0	0	1	1	7	1	0	0	1	1	7	1	19.5	19.5	19.5	45.668	411	411	1	10	NA	NA	1	1	7	1	6.98e-17	0	0
fps	5.10396	0	15.3119	0	DDB0215017|DDB_G0278735	DDB0215017|DDB_G0278735	1	1	1	>DDB0215017|DDB_G0278735 |Protein|gene: fps on chromosome: 3 position 1245549 to 1247206	1	1	1	1	0	0	0	0	1	0	0	0	0	0	1	0	0	0	0	0	1	0	3.1	3.1	3.1	43.589	382	382	1	1	NA	NA	NA	NA	1	NA	0.0017174	0	0
guaA	-0.187899	0	-0.563696	0	DDB0215334|DDB_G0281551	DDB0215334|DDB_G0281551	10	10	10	>DDB0215334|DDB_G0281551 |Protein|gene: guaA on chromosome: 3 position 4709076 to 4711232	1	10	10	10	0	6	2	1	7	0	0	6	2	1	7	0	0	6	2	1	7	0	24.1	24.1	24.1	79.561	718	718	1	16	NA	6	2	1	7	NA	1.02e-32	0	12.7
hatA	5.42491	0	16.2747	0	DDB0215335|DDB_G0282141	DDB0215335|DDB_G0282141	1	1	1	>DDB0215335|DDB_G0282141 |Protein|gene: hatA on chromosome: 3 position 5481850 to 5482307	1	1	1	1	0	0	0	0	1	0	0	0	0	0	1	0	0	0	0	0	1	0	12.7	12.7	12.7	13.456	118	118	1	1	NA	NA	NA	NA	1	NA	0.0040968	0	0
helC	6.16625	0	18.4988	0	DDB0215338|DDB_G0281553	DDB0215338|DDB_G0281553	4	4	4	>DDB0215338|DDB_G0281553 |Protein|gene: helC on chromosome: 3 position 4949807 to 4951339	1	4	4	4	0	0	0	0	4	0	0	0	0	0	4	0	0	0	0	0	4	0	17	17	17	51.72	465	465	1	4	NA	NA	NA	NA	4	NA	3.19e-12	0	0
lmcA	6.04155	0	18.1246	0	DDB0216253|DDB_G0280543;DDB0215343|DDB_G0280533	DDB0216253|DDB_G0280543;DDB0215343|DDB_G0280533	2;2	2;2	2;2	>DDB0216253|DDB_G0280543 |Protein|gene: lmcA on chromosome: 3 position 3614124 to 3614606;>DDB0215343|DDB_G0280533 |Protein|gene: lmcB on chromosome: 3 position 3605551 to 3606033	2	2	2	2	0	0	0	0	2	0	0	0	0	0	2	0	0	0	0	0	2	0	14.4	14.4	14.4	17.836	160	160;160	1	2	NA	NA	NA	NA	2	NA	2.09e-13	0	0
rps25	6.7366	0	20.2098	0	DDB0215350|DDB_G0271148	DDB0215350|DDB_G0271148	4	4	4	>DDB0215350|DDB_G0271148 |Protein|gene: rps25 on chromosome: 2 position 133239 to 133921	1	4	4	4	0	1	0	1	3	2	0	1	0	1	3	2	0	1	0	1	3	2	32.7	32.7	32.7	11.768	110	110	1	7	NA	1	NA	1	3	2	3.22e-10	0	9.1
eif2s3	6.60996	0	19.8299	0	DDB0215353|DDB_G0278967	DDB0215353|DDB_G0278967	7	7	7	>DDB0215353|DDB_G0278967 |Protein|gene: eif2s3 on chromosome: 3 position 1529248 to 1531167	1	7	7	7	0	1	1	1	6	1	0	1	1	1	6	1	0	1	1	1	6	1	20.4	20.4	20.4	50.129	460	460	1	10	NA	1	1	1	6	1	8.09e-42	0	3.7
myoC	-0.23122	0	-0.693659	0	DDB0215355|DDB_G0276617	DDB0215355|DDB_G0276617	6	6	6	>DDB0215355|DDB_G0276617 |Protein|gene: myoC on chromosome: 2 position 7046886 to 7050545	1	6	6	6	0	2	1	0	6	0	0	2	1	0	6	0	0	2	1	0	6	0	6.5	6.5	6.5	132.96	1182	1182	1	9	NA	2	1	NA	6	NA	6.57e-29	0	2.3
hmgB	-6.91971	0	-20.7591	0	DDB0215357|DDB_G0276615	DDB0215357|DDB_G0276615	7	7	7	>DDB0215357|DDB_G0276615 |Protein|gene: hmgB on chromosome: 2 position 7053641 to 7055221	1	7	7	7	0	4	1	1	3	2	0	4	1	1	3	2	0	4	1	1	3	2	21.1	21.1	21.1	56.16	526	526	1	12	NA	5	1	1	3	2	5.08e-17	0	11.6
lrrA	6.82218	0	20.4665	0	DDB0215361|DDB_G0294094	DDB0215361|DDB_G0294094	7	7	7	>DDB0215361|DDB_G0294094 |Protein|gene: lrrA on chromosome: 2 position 440350 to 441973	1	7	7	7	0	2	1	0	6	0	0	2	1	0	6	0	0	2	1	0	6	0	22.2	22.2	22.2	56.806	510	510	1	11	NA	2	1	NA	8	NA	8.75e-66	0	4.5
pefB	6.3192	0	18.9576	0	DDB0215364|DDB_G0293530	DDB0215364|DDB_G0293530	2	2	2	>DDB0215364|DDB_G0293530 |Protein|gene: pefB on chromosome: 6 position 2988655 to 2989405	1	2	2	2	0	0	0	0	2	0	0	0	0	0	2	0	0	0	0	0	2	0	17.6	17.6	17.6	23.306	205	205	1	2	NA	NA	NA	NA	2	NA	3.53e-11	0	0
gefF	5.4677	16.4031	0	0	DDB0215365|DDB_G0293006	DDB0215365|DDB_G0293006	2	2	2	>DDB0215365|DDB_G0293006 |Protein|gene: gefF on chromosome: 6 position 2493284 to 2497275	1	2	2	2	0	0	0	1	0	1	0	0	0	1	0	1	0	0	0	1	0	1	1.6	1.6	1.6	126.46	1127	1127	1	2	NA	NA	NA	1	NA	1	0.00047251	0	0
cpnA	5.1388	0	15.4164	0	DDB0215368|DDB_G0293008	DDB0215368|DDB_G0293008	1	1	1	>DDB0215368|DDB_G0293008 |Protein|gene: cpnA on chromosome: 6 position 2395700 to 2397669	1	1	1	1	0	0	0	0	1	0	0	0	0	0	1	0	0	0	0	0	1	0	2.5	2.5	2.5	65.877	600	600	1	1	NA	NA	NA	NA	1	NA	6.09e-06	0	0
coaA	6.5291	0	19.5873	0	DDB0215369|DDB_G0293898	DDB0215369|DDB_G0293898	3	3	3	>DDB0215369|DDB_G0293898 |Protein|gene: coaA on chromosome: 6 position 3517422 to 3517964	1	3	3	3	1	2	1	1	2	1	1	2	1	1	2	1	1	2	1	1	2	1	31.5	31.5	31.5	16.004	146	146	1	8	1	2	1	1	2	1	2.05e-23	12.3	18.5
dstC	5.87067	0	17.612	0	DDB0215378|DDB_G0293532	DDB0215378|DDB_G0293532	3	3	3	>DDB0215378|DDB_G0293532 |Protein|gene: dstC on chromosome: 6 position 3253627 to 3257173	1	3	3	3	0	1	1	0	2	0	0	1	1	0	2	0	0	1	1	0	2	0	4.3	4.3	4.3	107.2	931	931	1	4	NA	1	1	NA	2	NA	2.36e-09	0	1.5
cluA	5.91333	0	17.74	0	DDB0215379|DDB_G0292806	DDB0215379|DDB_G0292806	5	5	5	>DDB0215379|DDB_G0292806 |Protein|gene: cluA on chromosome: 6 position 2247666 to 2251885	1	5	5	5	0	1	0	0	4	0	0	1	0	0	4	0	0	1	0	0	4	0	4.8	4.8	4.8	148.69	1320	1320	1	5	NA	1	NA	NA	4	NA	1.34e-11	0	0.8
dymB	6.1042	0	18.3126	0	DDB0215390|DDB_G0277851	DDB0215390|DDB_G0277851	3	3	3	>DDB0215390|DDB_G0277851 |Protein|gene: dymB on chromosome: 3 position 1081009 to 1083771	1	3	3	3	0	0	1	1	3	1	0	0	1	1	3	1	0	0	1	1	3	1	4.8	4.8	4.8	105.25	920	920	1	6	NA	NA	1	1	3	1	1.63e-11	0	0
naprt	4.82186	0	14.4656	0	DDB0215395|DDB_G0268472	DDB0215395|DDB_G0268472	2	2	2	>DDB0215395|DDB_G0268472 |Protein|gene: naprt on chromosome: 1 position 1010098 to 1012044	1	2	2	2	0	1	0	0	1	0	0	1	0	0	1	0	0	1	0	0	1	0	3.2	3.2	3.2	66.084	589	589	1	2	NA	1	NA	NA	1	NA	0.00040929	0	1.7
dscA-2	6.59902	0	19.7971	0	DDB0266623|DDB_G0273919;DDB0215400|DDB_G0273063	DDB0266623|DDB_G0273919;DDB0215400|DDB_G0273063	8;8	4;4	3;3	>DDB0266623|DDB_G0273919 |Protein|gene: dscA-2 on chromosome: 2 position 3556412 to 3557173;>DDB0215400|DDB_G0273063 |Protein|gene: dscA-1 on chromosome: 2 position 2474613 to 2475374	2	8	4	3	1	4	1	1	7	1	0	1	0	0	3	1	0	1	0	0	2	1	38.7	18.6	13.4	28.258	253	253;253	1	5	NA	1	NA	NA	3	1	2.16e-80	7.1	19.4
pkaC	5.97033	0	17.911	0	DDB0215408|DDB_G0283907	DDB0215408|DDB_G0283907	2	2	2	>DDB0215408|DDB_G0283907 |Protein|gene: pkaC on chromosome: 4 position 1394958 to 1397005	1	2	2	2	0	0	0	0	2	0	0	0	0	0	2	0	0	0	0	0	2	0	3.5	3.5	3.5	74.457	648	648	1	2	NA	NA	NA	NA	2	NA	8.92e-06	0	0
ranA	1.06518	1.71777	1.47776	0	DDB0215409|DDB_G0291235	DDB0215409|DDB_G0291235	17	17	17	>DDB0215409|DDB_G0291235 |Protein|gene: ranA on chromosome: 6 position 78789 to 80092	1	17	17	17	2	8	0	5	16	1	2	8	0	5	16	1	2	8	0	5	16	1	76.4	76.4	76.4	24.046	212	212	1	43	2	9	NA	7	24	1	4.07e-85	11.8	41.5
ppiA	7.2805	0	21.8415	0	DDB0216173|DDB_G0282359;DDB0233541|DDB_G0274281	DDB0216173|DDB_G0282359	7;1	7;1	7;1	>DDB0216173|DDB_G0282359 |Protein|gene: ppiA on chromosome: 3 position 5684660 to 5685426	2	7	7	7	1	2	0	0	7	1	1	2	0	0	7	1	1	2	0	0	7	1	55.9	55.9	55.9	19.007	179	179;201	1	12	1	3	NA	NA	7	1	1.22e-21	6.7	14
dymA	-0.302617	0	-0.90785	0	DDB0216177|DDB_G0277849	DDB0216177|DDB_G0277849	7	7	7	>DDB0216177|DDB_G0277849 |Protein|gene: dymA on chromosome: 3 position 252381 to 255025	1	7	7	7	0	3	1	0	5	0	0	3	1	0	5	0	0	3	1	0	5	0	13	13	13	96.105	853	853	1	9	NA	3	1	NA	5	NA	4.13e-20	0	4.7
ppk1	-0.179103	0	-0.53731	0	DDB0216190|DDB_G0293524	DDB0216190|DDB_G0293524	6	6	6	>DDB0216190|DDB_G0293524 |Protein|gene: ppk1 on chromosome: 6 position 3029753 to 3032914	1	6	6	6	0	2	3	1	3	1	0	2	3	1	3	1	0	2	3	1	3	1	6.6	6.6	6.6	118.18	1053	1053	1	10	NA	2	3	1	3	1	1.29e-16	0	2.2
rab2A	5.53659	0	16.6098	0	DDB0216191|DDB_G0292268	DDB0216191|DDB_G0292268	1	1	1	>DDB0216191|DDB_G0292268 |Protein|gene: rab2A on chromosome: 6 position 1422661 to 1423817	1	1	1	1	0	0	0	0	1	0	0	0	0	0	1	0	0	0	0	0	1	0	6.3	6.3	6.3	23.093	207	207	1	1	NA	NA	NA	NA	1	NA	0.000537	0	0
nosA	-5.62698	0	-16.8809	0	DDB0216192|DDB_G0292264	DDB0216192|DDB_G0292264	2	2	2	>DDB0216192|DDB_G0292264 |Protein|gene: nosA on chromosome: 6 position 1472850 to 1476705	1	2	2	2	0	2	1	1	0	0	0	2	1	1	0	0	0	2	1	1	0	0	1.8	1.8	1.8	125	1089	1089	1	4	NA	2	1	1	NA	NA	5.66e-05	0	1.8
DDB_G0290883	6.20336	0	18.6101	0	DDB0238325|DDB_G0290883;DDB0216198|DDB_G0290961	DDB0238325|DDB_G0290883;DDB0216198|DDB_G0290961	5;5	5;5	5;5	>DDB0238325|DDB_G0290883 |Protein|gene: DDB_G0290883 on chromosome: 5 position 4710716 to 4712193;>DDB0216198|DDB_G0290961 |Protein|gene: zfaA on chromosome: 5 position 4810278 to 4811798	2	5	5	5	0	1	1	0	3	0	0	1	1	0	3	0	0	1	1	0	3	0	12.2	12.2	12.2	53.394	460	460;460	1	6	NA	1	1	NA	4	NA	6.4e-12	0	3
myoE	5.33626	0	16.0088	0	DDB0216200|DDB_G0288679	DDB0216200|DDB_G0288679	3	3	3	>DDB0216200|DDB_G0288679 |Protein|gene: myoE on chromosome: 5 position 1829072 to 1832587	1	3	3	3	0	2	0	0	1	0	0	2	0	0	1	0	0	2	0	0	1	0	4.4	4.4	4.4	114.79	1005	1005	1	3	NA	2	NA	NA	1	NA	4.25e-10	0	2.8
fbp	6.20499	0	18.615	0	DDB0216231|DDB_G0270836	DDB0216231|DDB_G0270836	4	4	4	>DDB0216231|DDB_G0270836 |Protein|gene: fbp on chromosome: 1 position 3681011 to 3682051	1	4	4	4	0	0	0	0	4	0	0	0	0	0	4	0	0	0	0	0	4	0	19.9	19.9	19.9	38.204	346	346	1	5	NA	NA	NA	NA	5	NA	6.63e-11	0	0
udkA	13.6837	19.8837	21.1674	0	DDB0216233|DDB_G0269034	DDB0216233|DDB_G0269034	9	9	9	>DDB0216233|DDB_G0269034 |Protein|gene: udkA on chromosome: 1 position 2213969 to 2215930	1	9	9	9	0	1	0	2	9	1	0	1	0	2	9	1	0	1	0	2	9	1	30.5	30.5	30.5	55.796	499	499	1	13	NA	1	NA	2	9	1	8.64e-25	0	2
pkiA	6.02616	0	18.0785	0	DDB0216234|DDB_G0289391	DDB0216234|DDB_G0289391	2	2	2	>DDB0216234|DDB_G0289391 |Protein|gene: pkiA on chromosome: 5 position 2783089 to 2783551	1	2	2	2	0	0	0	0	2	0	0	0	0	0	2	0	0	0	0	0	2	0	25.2	25.2	25.2	14.055	127	127	1	2	NA	NA	NA	NA	2	NA	9.76e-20	0	0
rdiA	6.41399	0	19.242	0	DDB0216235|DDB_G0291077	DDB0216235|DDB_G0291077	3	3	3	>DDB0216235|DDB_G0291077 |Protein|gene: rdiA on chromosome: 5 position 4973539 to 4974132	1	3	3	3	0	1	0	2	2	0	0	1	0	2	2	0	0	1	0	2	2	0	20.8	20.8	20.8	22.34	197	197	1	5	NA	1	NA	2	2	NA	7.71e-16	0	8.6
abcC3	5.75622	0	17.2687	0	DDB0216251|DDB_G0287691;DDB0215367|DDB_G0280977	DDB0216251|DDB_G0287691	4;1	4;1	3;0	>DDB0216251|DDB_G0287691 |Protein|gene: abcC3 on chromosome: 5 position 792495 to 797051	2	4	4	3	0	1	0	0	2	1	0	1	0	0	2	1	0	1	0	0	1	1	5.2	5.2	4	158.11	1412	1412;1334	1	4	NA	1	NA	NA	2	1	1.1e-09	0	1.7
pirA	6.13977	0	18.4193	0	DDB0216270|DDB_G0287855	DDB0216270|DDB_G0287855	7	7	7	>DDB0216270|DDB_G0287855 |Protein|gene: pirA on chromosome: 5 position 727908 to 732112	1	7	7	7	0	3	0	0	5	0	0	3	0	0	5	0	0	3	0	0	5	0	6.1	6.1	6.1	153.2	1336	1336	1	8	NA	3	NA	NA	5	NA	3.53e-15	0	2
rpb2	-6.09407	0	-18.2822	0	DDB0216277|DDB_G0288257	DDB0216277|DDB_G0288257	6	6	6	>DDB0216277|DDB_G0288257 |Protein|gene: rpb2 on chromosome: 5 position 1296275 to 1300079	1	6	6	6	0	3	2	0	1	1	0	3	2	0	1	1	0	3	2	0	1	1	8.2	8.2	8.2	132.42	1170	1170	1	7	NA	3	2	NA	1	1	1.16e-12	0	2.9
rpc1	0	0	0	0	DDB0216293|DDB_G0277199	DDB0216293|DDB_G0277199	1	1	1	>DDB0216293|DDB_G0277199 |Protein|gene: rpc1 on chromosome: 2 position 7733653 to 7738100	1	1	1	1	0	0	0	0	1	0	0	0	0	0	1	0	0	0	0	0	1	0	0.6	0.6	0.6	163.73	1450	1450	1	1	NA	NA	NA	NA	1	NA	0.0062515	0	0
DDB_G0292624	6.09209	0	18.2763	0	DDB0216312|DDB_G0292624	DDB0216312|DDB_G0292624	3	2	2	>DDB0216312|DDB_G0292624 |Protein|gene: DDB_G0292624 on chromosome: 6 position 1864394 to 1866302	1	3	2	2	0	1	0	0	3	0	0	0	0	0	2	0	0	0	0	0	2	0	12.8	9.6	9.6	35.691	313	313	1	2	NA	NA	NA	NA	2	NA	2.12e-09	0	3.2
krsB	6.3286	0	18.9858	0	DDB0216375|DDB_G0267978	DDB0216375|DDB_G0267978	7	7	7	>DDB0216375|DDB_G0267978 |Protein|gene: krsB on chromosome: 1 position 1220851 to 1224573	1	7	7	7	0	2	0	0	4	2	0	2	0	0	4	2	0	2	0	0	4	2	9.3	9.3	9.3	123.74	1105	1105	1	10	NA	3	NA	NA	5	2	4.6e-20	0	2.3
abcG24	5.1473	0	15.4419	0	DDB0216383|DDB_G0282103	DDB0216383|DDB_G0282103	1	1	1	>DDB0216383|DDB_G0282103 |Protein|gene: abcG24 on chromosome: 3 position 5372934 to 5376503	1	1	1	1	0	0	0	0	1	0	0	0	0	0	1	0	0	0	0	0	1	0	1	1	1	129.91	1159	1159	1	1	NA	NA	NA	NA	1	NA	0.0010453	0	0
DDB_G0278179	5.42929	0	16.2879	0	DDB0216404|DDB_G0278179	DDB0216404|DDB_G0278179	2	2	2	>DDB0216404|DDB_G0278179 |Protein|gene: DDB_G0278179 on chromosome: 3 position 400484 to 402497	1	2	2	2	0	0	0	0	2	0	0	0	0	0	2	0	0	0	0	0	2	0	3.9	3.9	3.9	72.884	634	634	1	2	NA	NA	NA	NA	2	NA	4.56e-05	0	0
gpaD	6.56089	0	19.6827	0	DDB0216411|DDB_G0285425	DDB0216411|DDB_G0285425	8	8	7	>DDB0216411|DDB_G0285425 |Protein|gene: gpaD on chromosome: 4 position 3541732 to 3542967	1	8	8	7	0	1	0	1	8	1	0	1	0	1	8	1	0	0	0	0	7	1	31.6	31.6	28.4	40.137	345	345	1	11	NA	1	NA	1	8	1	7.11e-25	0	3.2
twfA	5.18042	0	15.5412	0	DDB0216426|DDB_G0274437	DDB0216426|DDB_G0274437	2	2	2	>DDB0216426|DDB_G0274437 |Protein|gene: twfA on chromosome: 2 position 4596611 to 4597975	1	2	2	2	0	1	0	0	1	0	0	1	0	0	1	0	0	1	0	0	1	0	8.7	8.7	8.7	37.568	335	335	1	2	NA	1	NA	NA	1	NA	5.66e-05	0	4.8
sir2A	5.90676	0	17.7203	0	DDB0216430|DDB_G0283917	DDB0216430|DDB_G0283917	2	2	2	>DDB0216430|DDB_G0283917 |Protein|gene: sir2A on chromosome: 4 position 1272110 to 1273864	1	2	2	2	0	0	0	0	2	0	0	0	0	0	2	0	0	0	0	0	2	0	5.5	5.5	5.5	57.412	512	512	1	2	NA	NA	NA	NA	2	NA	4.58e-05	0	0
ssrp1	5.53861	0	16.6158	0	DDB0216434|DDB_G0290331	DDB0216434|DDB_G0290331	1	1	1	>DDB0216434|DDB_G0290331 |Protein|gene: ssrp1 on chromosome: 5 position 3969916 to 3971699	1	1	1	1	0	0	0	0	1	0	0	0	0	0	1	0	0	0	0	0	1	0	3.4	3.4	3.4	59.641	527	527	1	1	NA	NA	NA	NA	1	NA	0.0041843	0	0
DDB_G0274907	0	0	0	0	DDB0217541|DDB_G0274907	DDB0217541|DDB_G0274907	1	1	1	>DDB0217541|DDB_G0274907 |Protein|gene: DDB_G0274907 on chromosome: 2 position 4412777 to 4416227	1	1	1	1	0	0	0	0	1	0	0	0	0	0	1	0	0	0	0	0	1	0	1.2	1.2	1.2	127.25	1104	1104	1	1	NA	NA	NA	NA	1	NA	0.0076173	0	0
comA	6.40586	0	19.2176	0	DDB0219923|DDB_G0289599	DDB0219923|DDB_G0289599	4	4	4	>DDB0219923|DDB_G0289599 |Protein|gene: comA on chromosome: 5 position 3003747 to 3004503	1	4	4	4	0	1	0	0	4	1	0	1	0	0	4	1	0	1	0	0	4	1	30.3	30.3	30.3	20.697	185	185	1	6	NA	1	NA	NA	4	1	1.51e-14	0	8.6
hgsA	6.4883	0	19.4649	0	DDB0219924|DDB_G0288461	DDB0219924|DDB_G0288461	5	5	5	>DDB0219924|DDB_G0288461 |Protein|gene: hgsA on chromosome: 5 position 1582464 to 1584009	1	5	5	5	0	1	0	0	5	0	0	1	0	0	5	0	0	1	0	0	5	0	16.6	16.6	16.6	53.74	482	482	1	7	NA	2	NA	NA	5	NA	6.5e-16	0	2.9
eif3D	5.49008	0	16.4702	0	DDB0219927|DDB_G0274627	DDB0219927|DDB_G0274627	2	2	2	>DDB0219927|DDB_G0274627 |Protein|gene: eif3D on chromosome: 2 position 4665266 to 4667207	1	2	2	2	0	1	1	0	1	1	0	1	1	0	1	1	0	1	1	0	1	1	5.5	5.5	5.5	60.297	527	527	1	5	NA	1	2	NA	1	1	1.43e-05	0	3
hook	5.33347	0	16.0004	0	DDB0219928|DDB_G0288691	DDB0219928|DDB_G0288691	1	1	1	>DDB0219928|DDB_G0288691 |Protein|gene: hook on chromosome: 5 position 1822874 to 1825749	1	1	1	1	0	1	0	0	1	0	0	1	0	0	1	0	0	1	0	0	1	0	1.8	1.8	1.8	84.235	734	734	1	2	NA	1	NA	NA	1	NA	5.77e-05	0	1.8
hspA	-0.0373288	0	-0.111986	0	DDB0219929|DDB_G0288181	DDB0219929|DDB_G0288181	15	15	15	>DDB0219929|DDB_G0288181 |Protein|gene: hspA on chromosome: 5 position 1238068 to 1240089	1	15	15	15	0	8	1	1	10	3	0	8	1	1	10	3	0	8	1	1	10	3	36	36	36	59.845	556	556	1	24	NA	8	1	2	10	3	4.14e-47	0	18.2
arpC	6.87431	20.585	0.0379411	0	DDB0219936|DDB_G0283755	DDB0219936|DDB_G0283755	14	14	14	>DDB0219936|DDB_G0283755 |Protein|gene: arpC on chromosome: 4 position 1135639 to 1137330	1	14	14	14	2	5	4	3	12	2	2	5	4	3	12	2	2	5	4	3	12	2	49.5	49.5	49.5	46.697	418	418	1	32	2	5	6	3	14	2	3.47e-52	7.4	19.1
ndrB	5.76007	0	17.2802	0	DDB0219947|DDB_G0288753	DDB0219947|DDB_G0288753	4	4	4	>DDB0219947|DDB_G0288753 |Protein|gene: ndrB on chromosome: 5 position 1909293 to 1911862	1	4	4	4	0	0	0	0	2	2	0	0	0	0	2	2	0	0	0	0	2	2	9.4	9.4	9.4	63.595	542	542	1	4	NA	NA	NA	NA	2	2	3.24e-08	0	0
abcF1	6.66924	0	20.0077	0	DDB0219973|DDB_G0285997	DDB0219973|DDB_G0285997	10	10	10	>DDB0219973|DDB_G0285997 |Protein|gene: abcF1 on chromosome: 4 position 3922084 to 3924210	1	10	10	10	0	1	1	1	9	1	0	1	1	1	9	1	0	1	1	1	9	1	18.6	18.6	18.6	79.895	708	708	1	13	NA	1	1	1	9	1	2.27e-27	0	2
DDB_G0272056	5.8642	0	17.5926	0	DDB0219997|DDB_G0272056	DDB0219997|DDB_G0272056	4	4	4	>DDB0219997|DDB_G0272056 |Protein|gene: DDB_G0272056 on chromosome: 2 position 1115108 to 1118319	1	4	4	4	0	1	1	1	2	3	0	1	1	1	2	3	0	1	1	1	2	3	5.9	5.9	5.9	101.46	866	866	1	8	NA	1	1	1	2	3	2.57e-14	0	2.1
bzpJ	0	0	0	0	DDB0220002|DDB_G0274993	DDB0220002|DDB_G0274993	1	1	1	>DDB0220002|DDB_G0274993 |Protein|gene: bzpJ on chromosome: 2 position 4824947 to 4827492	1	1	1	1	0	0	0	0	0	1	0	0	0	0	0	1	0	0	0	0	0	1	1.8	1.8	1.8	87.683	787	787	1	1	NA	NA	NA	NA	NA	1	0.0083971	0	0
scaA	5.69915	0	17.0974	0	DDB0220018|DDB_G0277843	DDB0220018|DDB_G0277843	3	3	3	>DDB0220018|DDB_G0277843 |Protein|gene: scaA on chromosome: 3 position 1006468 to 1011515	1	3	3	3	0	0	0	1	2	0	0	0	0	1	2	0	0	0	0	1	2	0	3.4	3.4	3.4	174.93	1582	1582	1	3	NA	NA	NA	1	2	NA	1.46e-08	0	0
abcC5	0	0	0	0	DDB0220025|DDB_G0286559	DDB0220025|DDB_G0286559	2	2	2	>DDB0220025|DDB_G0286559 |Protein|gene: abcC5 on chromosome: 4 position 4828905 to 4833706	1	2	2	2	0	0	1	0	0	1	0	0	1	0	0	1	0	0	1	0	0	1	1.4	1.4	1.4	165.28	1460	1460	1	2	NA	NA	1	NA	NA	1	0.00042364	0	0
ggtA	0.0875723	0	0.262717	0	DDB0220030|DDB_G0274103	DDB0220030|DDB_G0274103	14	14	14	>DDB0220030|DDB_G0274103 |Protein|gene: ggtA on chromosome: 2 position 4091903 to 4097175	1	14	14	14	0	5	1	1	10	2	0	5	1	1	10	2	0	5	1	1	10	2	12.3	12.3	12.3	192.63	1681	1681	1	19	NA	5	1	1	10	2	2.31e-48	0	3.7
fhkC	5.38207	0	16.1462	0	DDB0220031|DDB_G0281567	DDB0220031|DDB_G0281567	1	1	1	>DDB0220031|DDB_G0281567 |Protein|gene: fhkC on chromosome: 3 position 4871788 to 4873878	1	1	1	1	0	0	0	0	1	0	0	0	0	0	1	0	0	0	0	0	1	0	3	3	3	67.099	595	595	1	1	NA	NA	NA	NA	1	NA	0.0022746	0	0
DDB_G0290975	6.58617	0	19.7585	0	DDB0237923|DDB_G0290975;DDB0220110|DDB_G0291121;DDB0237922|DDB_G0287609	DDB0237923|DDB_G0290975;DDB0220110|DDB_G0291121;DDB0237922|DDB_G0287609	6;6;5	6;6;5	6;6;5	>DDB0237923|DDB_G0290975 |Protein|gene: DDB_G0290975 on chromosome: 5 position 4829775 to 4830788;>DDB0220110|DDB_G0291121 |Protein|gene: cinB on chromosome: 5 position 5056007 to 5057020;>DDB0237922|DDB_G0287609 |Protein|gene: DDB_G0287609 on chromosome:	3	6	6	6	0	1	0	1	6	0	0	1	0	1	6	0	0	1	0	1	6	0	28.8	28.8	28.8	38.569	337	337;337;337	1	9	NA	1	NA	1	7	NA	4.79e-18	0	3
dscD-2	5.99709	0	17.9913	0	DDB0266625|DDB_G0273887;DDB0220114|DDB_G0273067	DDB0266625|DDB_G0273887;DDB0220114|DDB_G0273067	8;8	1;1	1;1	>DDB0266625|DDB_G0273887 |Protein|gene: dscD-2 on chromosome: 2 position 3521045 to 3521806;>DDB0220114|DDB_G0273067 |Protein|gene: dscD-1 on chromosome: 2 position 2509980 to 2510741	2	8	1	1	1	5	2	1	8	0	0	0	0	0	1	0	0	0	0	0	1	0	41.1	6.7	6.7	28.306	253	253;253	1	1	NA	NA	NA	NA	1	NA	7.02e-86	7.1	24.1
agnA	5.91394	0	17.7418	0	DDB0220136|DDB_G0276299	DDB0220136|DDB_G0276299	6	6	6	>DDB0220136|DDB_G0276299 |Protein|gene: agnA on chromosome: 2 position 6579134 to 6582276	1	6	6	6	0	3	0	0	3	0	0	3	0	0	3	0	0	3	0	0	3	0	7.3	7.3	7.3	111.49	979	979	1	7	NA	3	NA	NA	4	NA	5.95e-14	0	2.9
ecmA	-0.367808	0	-1.10342	0	DDB0220137|DDB_G0277853	DDB0220137|DDB_G0277853	9	9	9	>DDB0220137|DDB_G0277853 |Protein|gene: ecmA on chromosome: 3 position 558488 to 563918	1	9	9	9	0	4	0	0	6	3	0	4	0	0	6	3	0	4	0	0	6	3	15.7	15.7	15.7	177.83	1710	1710	1	13	NA	4	NA	NA	6	3	1.4e-24	0	8.6
agnB	-6.25686	0	-18.7706	0	DDB0220437|DDB_G0290377	DDB0220437|DDB_G0290377	4	4	4	>DDB0220437|DDB_G0290377 |Protein|gene: agnB on chromosome: 5 position 4008116 to 4011078	1	4	4	4	0	4	0	0	0	0	0	4	0	0	0	0	0	4	0	0	0	0	6.1	6.1	6.1	104.32	900	900	1	4	NA	4	NA	NA	NA	NA	8.07e-10	0	6.1
act18	0	0	0	0	DDB0220459|DDB_G0289489	DDB0220459|DDB_G0289489	6	1	1	>DDB0220459|DDB_G0289489 |Protein|gene: act18 on chromosome: 5 position 2886806 to 2887948	1	6	1	1	1	3	2	2	5	3	0	0	0	1	0	1	0	0	0	1	0	1	12.4	3.4	3.4	42.531	380	380	1	2	NA	NA	NA	1	NA	1	1.87e-18	2.6	6.3
fia	5.33918	0	16.0175	0	DDB0220465|DDB_G0284389	DDB0220465|DDB_G0284389	3	3	3	>DDB0220465|DDB_G0284389 |Protein|gene: fia on chromosome: 4 position 1932445 to 1935469	1	3	3	3	0	2	1	0	2	1	0	2	1	0	2	1	0	2	1	0	2	1	3.4	3.4	3.4	104.72	944	944	1	6	NA	2	1	NA	2	1	7e-08	0	2.3
DDB_G0280993	5.55448	0	16.6634	0	DDB0220498|DDB_G0280993	DDB0220498|DDB_G0280993	1	1	1	>DDB0220498|DDB_G0280993 |Protein|gene: DDB_G0280993 on chromosome: 3 position 3921693 to 3923045	1	1	1	1	0	0	0	0	1	0	0	0	0	0	1	0	0	0	0	0	1	0	5.9	5.9	5.9	47.742	421	421	1	1	NA	NA	NA	NA	1	NA	0.0011511	0	0
DDB_G0275311	6.45481	0	19.3644	0	DDB0220638|DDB_G0275311	DDB0220638|DDB_G0275311	10	10	10	>DDB0220638|DDB_G0275311 |Protein|gene: DDB_G0275311 on chromosome: 2 position 5329126 to 5331271	1	10	10	10	0	6	1	0	5	0	0	6	1	0	5	0	0	6	1	0	5	0	27.6	27.6	27.6	51.208	460	460	1	13	NA	6	2	NA	5	NA	2.78e-30	0	18.3
chdC	5.43313	16.2994	0	0	DDB0220643|DDB_G0293012	DDB0220643|DDB_G0293012	2	2	2	>DDB0220643|DDB_G0293012 |Protein|gene: chdC on chromosome: 6 position 2321154 to 2330731	1	2	2	2	0	0	0	2	0	0	0	0	0	2	0	0	0	0	0	2	0	0	0.9	0.9	0.9	345.58	3071	3071	1	2	NA	NA	NA	2	NA	NA	9.97e-05	0	0
csbC	-5.41134	0	-16.234	0	DDB0220655|DDB_G0272756	DDB0220655|DDB_G0272756	1	1	1	>DDB0220655|DDB_G0272756 |Protein|gene: csbC on chromosome: 2 position 2103930 to 2104345	1	1	1	1	0	1	0	0	0	0	0	1	0	0	0	0	0	1	0	0	0	0	14.9	14.9	14.9	11.632	101	101	1	1	NA	1	NA	NA	NA	NA	0.0022318	0	14.9
DDB_G0279639	5.98807	0	17.9642	0	DDB0220678|DDB_G0279639	DDB0220678|DDB_G0279639	3	3	3	>DDB0220678|DDB_G0279639 |Protein|gene: DDB_G0279639 on chromosome: 3 position 2350407 to 2353794	1	3	3	3	0	0	0	1	3	1	0	0	0	1	3	1	0	0	0	1	3	1	5.1	5.1	5.1	111.52	1009	1009	1	5	NA	NA	NA	1	3	1	3.47e-21	0	0
DDB_G0291548	0	0	0	0	DDB0220683|DDB_G0291548	DDB0220683|DDB_G0291548	2	2	2	>DDB0220683|DDB_G0291548 |Protein|gene: DDB_G0291548 on chromosome: 6 position 512943 to 514805	1	2	2	2	0	0	0	0	1	1	0	0	0	0	1	1	0	0	0	0	1	1	3.2	3.2	3.2	73.698	620	620	1	2	NA	NA	NA	NA	1	1	0.00047706	0	0
taf1	0	0	0	0	DDB0220687|DDB_G0292242	DDB0220687|DDB_G0292242	2	2	2	>DDB0220687|DDB_G0292242 |Protein|gene: taf1 on chromosome: 6 position 1360709 to 1367727	1	2	2	2	0	0	0	0	2	0	0	0	0	0	2	0	0	0	0	0	2	0	1.8	1.8	1.8	259.63	2310	2310	1	2	NA	NA	NA	NA	2	NA	0.00037306	0	0
rpl37A	5.74829	0	17.2449	0	DDB0220688|DDB_G0281093	DDB0220688|DDB_G0281093	1	1	1	>DDB0220688|DDB_G0281093 |Protein|gene: rpl37A on chromosome: 3 position 4045953 to 4046558	1	1	1	1	0	0	0	0	1	0	0	0	0	0	1	0	0	0	0	0	1	0	19.8	19.8	19.8	9.9996	91	91	1	1	NA	NA	NA	NA	1	NA	0.00013603	0	0
DDB_G0291664	5.32258	0	15.9677	0	DDB0229339|DDB_G0291664	DDB0229339|DDB_G0291664	1	1	1	>DDB0229339|DDB_G0291664 |Protein|gene: DDB_G0291664 on chromosome: 6 position 338918 to 341906	1	1	1	1	0	0	0	0	1	0	0	0	0	0	1	0	0	0	0	0	1	0	1.4	1.4	1.4	111.3	959	959	1	1	NA	NA	NA	NA	1	NA	0.0027714	0	0
vasP	-0.437968	0	-1.3139	0	DDB0229340|DDB_G0289541	DDB0229340|DDB_G0289541	7	7	7	>DDB0229340|DDB_G0289541 |Protein|gene: vasP on chromosome: 5 position 2893954 to 2895241	1	7	7	7	0	3	1	0	6	1	0	3	1	0	6	1	0	3	1	0	6	1	33.2	33.2	33.2	39.106	380	380	1	12	NA	4	1	NA	6	1	1.06e-21	0	15.8
DDB_G0269628	5.60179	0	16.8054	0	DDB0229344|DDB_G0269628	DDB0229344|DDB_G0269628	1	1	1	>DDB0229344|DDB_G0269628 |Protein|gene: DDB_G0269628 on chromosome: 1 position 3183487 to 3185815	1	1	1	1	0	0	0	0	1	0	0	0	0	0	1	0	0	0	0	0	1	0	2.3	2.3	2.3	82.09	737	737	1	1	NA	NA	NA	NA	1	NA	0.0010633	0	0
act28	0	0	0	0	DDB0229354|DDB_G0289511	DDB0229354|DDB_G0289511	2	1	1	>DDB0229354|DDB_G0289511 |Protein|gene: act28 on chromosome: 5 position 2883081 to 2884142	1	2	1	1	0	1	0	1	0	0	0	1	0	0	0	0	0	1	0	0	0	0	5.1	3.4	3.4	39.323	353	353	1	1	NA	1	NA	NA	NA	NA	0.00014037	0	3.4
arkA	5.93663	0	17.8099	0	DDB0229363|DDB_G0289555	DDB0229363|DDB_G0289555	2	2	2	>DDB0229363|DDB_G0289555 |Protein|gene: arkA on chromosome: 5 position 2941850 to 2946232	1	2	2	2	0	0	1	0	2	1	0	0	1	0	2	1	0	0	1	0	2	1	1.8	1.8	1.8	161.72	1460	1460	1	4	NA	NA	1	NA	2	1	1.68e-17	0	0
rab11C	6.38552	0	19.1566	0	DDB0229395|DDB_G0277101	DDB0229395|DDB_G0277101	5	5	5	>DDB0229395|DDB_G0277101 |Protein|gene: rab11C on chromosome: 2 position 7509311 to 7510238	1	5	5	5	0	0	0	0	5	0	0	0	0	0	5	0	0	0	0	0	5	0	28.6	28.6	28.6	25.119	224	224	1	5	NA	NA	NA	NA	5	NA	1.52e-38	0	0
rab5A	6.32479	0	18.9744	0	DDB0229401|DDB_G0271984	DDB0229401|DDB_G0271984	3	3	3	>DDB0229401|DDB_G0271984 |Protein|gene: rab5A on chromosome: 2 position 1113320 to 1114208	1	3	3	3	0	1	0	0	3	0	0	1	0	0	3	0	0	1	0	0	3	0	24.9	24.9	24.9	22.318	201	201	1	4	NA	1	NA	NA	3	NA	1.08e-11	0	6
rab2B	6.14153	0	18.4246	0	DDB0229402|DDB_G0272138	DDB0229402|DDB_G0272138	3	3	3	>DDB0229402|DDB_G0272138 |Protein|gene: rab2B on chromosome: 2 position 1483407 to 1484594	1	3	3	3	0	1	0	0	3	0	0	1	0	0	3	0	0	1	0	0	3	0	18.3	18.3	18.3	22.684	202	202	1	4	NA	1	NA	NA	3	NA	3.96e-07	0	7.4
rabG1	5.8632	0	17.5896	0	DDB0229406|DDB_G0291738;DDB0229413|DDB_G0290783	DDB0229406|DDB_G0291738;DDB0229413|DDB_G0290783	2;1	2;1	2;1	>DDB0229406|DDB_G0291738 |Protein|gene: rabG1 on chromosome: 6 position 677353 to 677943;>DDB0229413|DDB_G0290783 |Protein|gene: rabG2 on chromosome: 5 position 4595466 to 4596123	2	2	2	2	0	1	0	0	2	0	0	1	0	0	2	0	0	1	0	0	2	0	12.8	12.8	12.8	21.8	196	196;160	1	3	NA	1	NA	NA	2	NA	5.88e-06	0	5.6
eif2s1	6.42589	0	19.2777	0	DDB0229412|DDB_G0271862	DDB0229412|DDB_G0271862	7	7	7	>DDB0229412|DDB_G0271862 |Protein|gene: eif2s1 on chromosome: 2 position 944209 to 945663	1	7	7	7	0	2	0	0	6	1	0	2	0	0	6	1	0	2	0	0	6	1	25.5	25.5	25.5	39.059	341	341	1	9	NA	2	NA	NA	6	1	1.56e-15	0	5.9
pdhB	6.92333	0	20.77	0	DDB0229442|DDB_G0276417	DDB0229442|DDB_G0276417	10	10	10	>DDB0229442|DDB_G0276417 |Protein|gene: pdhB on chromosome: 2 position 6888601 to 6890166	1	10	10	10	0	3	0	1	7	1	0	3	0	1	7	1	0	3	0	1	7	1	47.2	47.2	47.2	39.067	356	356	1	13	NA	3	NA	1	7	2	1.51e-28	0	10.1
DDB_G0272092	6.57282	0	19.7185	0	DDB0229848|DDB_G0272092	DDB0229848|DDB_G0272092	9	9	9	>DDB0229848|DDB_G0272092 |Protein|gene: DDB_G0272092 on chromosome: 2 position 1251605 to 1255395	1	9	9	9	0	2	1	0	7	1	0	2	1	0	7	1	0	2	1	0	7	1	13.1	13.1	13.1	110.14	986	986	1	12	NA	2	1	NA	8	1	2.62e-25	0	2.2
DDB_G0278535	5.96071	0	17.8821	0	DDB0229849|DDB_G0278535	DDB0229849|DDB_G0278535	5	5	5	>DDB0229849|DDB_G0278535 |Protein|gene: DDB_G0278535 on chromosome: 3 position 1034770 to 1037737	1	5	5	5	0	1	0	0	4	1	0	1	0	0	4	1	0	1	0	0	4	1	7.1	7.1	7.1	94.575	848	848	1	6	NA	1	NA	NA	4	1	2.07e-11	0	1.4
DDB_G0275165	5.89847	0	17.6954	0	DDB0229851|DDB_G0275165	DDB0229851|DDB_G0275165	3	3	3	>DDB0229851|DDB_G0275165 |Protein|gene: DDB_G0275165 on chromosome: 2 position 5143836 to 5146781	1	3	3	3	0	0	1	1	3	1	0	0	1	1	3	1	0	0	1	1	3	1	6.3	6.3	6.3	102.07	921	921	1	6	NA	NA	1	1	3	1	8.97e-09	0	0
cfaD	6.94912	20.0936	0.753696	0	DDB0229857|DDB_G0281605	DDB0229857|DDB_G0281605	4	4	4	>DDB0229857|DDB_G0281605 |Protein|gene: cfaD on chromosome: 3 position 4701100 to 4702904	1	4	4	4	0	2	0	2	4	1	0	2	0	2	4	1	0	2	0	2	4	1	9.4	9.4	9.4	58.638	531	531	1	13	NA	3	NA	4	5	1	1.11e-67	0	6.2
dlpA	0.0556132	0	0.16684	0	DDB0229901|DDB_G0268592;DDB0304671|DDB_G0268592;DDB0233887|DDB_G0268592	DDB0229901|DDB_G0268592;DDB0304671|DDB_G0268592;DDB0233887|DDB_G0268592	17;17;17	17;17;17	17;17;17	>DDB0229901|DDB_G0268592 |Protein|gene: dlpA on chromosome: 1 position 1676402 to 1680165;>DDB0304671|DDB_G0268592 |Protein|gene: dlpA on chromosome: 1 position 1676402 to 1680165;>DDB0233887|DDB_G0268592 |Protein|gene: dlpA on chromosome: 1 position 16773	3	17	17	17	0	4	5	2	11	6	0	4	5	2	11	6	0	4	5	2	11	6	26.4	26.4	26.4	100.01	880	880;886;893	1	31	NA	5	7	2	11	6	2.12e-50	0	6.7
aco1	-0.821549	0	-2.46465	0	DDB0229908|DDB_G0279159	DDB0229908|DDB_G0279159	13	13	13	>DDB0229908|DDB_G0279159 |Protein|gene: aco1 on chromosome: 3 position 1708174 to 1711261	1	13	13	13	0	10	2	0	5	0	0	10	2	0	5	0	0	10	2	0	5	0	19.5	19.5	19.5	97.99	894	894	1	17	NA	10	2	NA	5	NA	1.07e-54	0	14
omt6	0.0431039	0	0.129312	0	DDB0229909|DDB_G0275501	DDB0229909|DDB_G0275501	7	7	2	>DDB0229909|DDB_G0275501 |Protein|gene: omt6 on chromosome: 2 position 6015883 to 6016653	1	7	7	2	0	6	1	1	5	0	0	6	1	1	5	0	0	2	1	0	2	0	43.3	43.3	13	25.853	231	231	1	18	NA	7	1	4	6	NA	1e-28	0	33.3
DDB_G0283293	-7.09291	0	-21.2787	0	DDB0229934|DDB_G0283293	DDB0229934|DDB_G0283293	15	15	15	>DDB0229934|DDB_G0283293 |Protein|gene: DDB_G0283293 on chromosome: 4 position 472326 to 474925	1	15	15	15	2	8	4	1	5	1	2	8	4	1	5	1	2	8	4	1	5	1	30.8	30.8	30.8	61.632	558	558	1	21	2	8	4	1	5	1	2.72e-47	3.2	17
rpl10a	-0.132943	0	-0.398828	0	DDB0229949|DDB_G0276871	DDB0229949|DDB_G0276871	3	3	3	>DDB0229949|DDB_G0276871 |Protein|gene: rpl10a on chromosome: 2 position 7540396 to 7541303	1	3	3	3	0	2	0	1	2	0	0	2	0	1	2	0	0	2	0	1	2	0	13.8	13.8	13.8	24.339	217	217	1	5	NA	2	NA	1	2	NA	7.19e-07	0	9.7
rpl14	-13.246	-19.7759	-19.962	0	DDB0229952|DDB_G0277975	DDB0229952|DDB_G0277975	6	6	6	>DDB0229952|DDB_G0277975 |Protein|gene: rpl14 on chromosome: 3 position 87206 to 87758	1	6	6	6	2	3	0	2	3	1	2	3	0	2	3	1	2	3	0	2	3	1	40.8	40.8	40.8	17.387	157	157	1	11	2	3	NA	2	3	1	2.07e-15	15.3	21
rpl17	6.79602	0	20.3881	0	DDB0229959|DDB_G0285277	DDB0229959|DDB_G0285277	7	7	7	>DDB0229959|DDB_G0285277 |Protein|gene: rpl17 on chromosome: 4 position 3049805 to 3050587	1	7	7	7	0	3	0	1	4	2	0	3	0	1	4	2	0	3	0	1	4	2	38.9	38.9	38.9	20.185	180	180	1	12	NA	3	NA	1	6	2	1.26e-18	0	11.7
rpl18	7.0292	21.1989	-0.111271	0	DDB0229960|DDB_G0279997	DDB0229960|DDB_G0279997	5	5	5	>DDB0229960|DDB_G0279997 |Protein|gene: rpl18 on chromosome: 3 position 2837555 to 2838534	1	5	5	5	0	3	1	2	4	1	0	3	1	2	4	1	0	3	1	2	4	1	30.4	30.4	30.4	20.523	181	181	1	11	NA	3	1	2	4	1	9.79e-13	0	17.1
rpl21	-0.048752	0	-0.146256	0	DDB0229962|DDB_G0279387	DDB0229962|DDB_G0279387	7	7	7	>DDB0229962|DDB_G0279387 |Protein|gene: rpl21 on chromosome: 3 position 1751733 to 1752215	1	7	7	7	0	5	0	0	4	1	0	5	0	0	4	1	0	5	0	0	4	1	37.5	37.5	37.5	18.391	160	160	1	10	NA	5	NA	NA	4	1	7.66e-15	0	27.5
sarA	6.07255	0	18.2176	0	DDB0229965|DDB_G0272296	DDB0229965|DDB_G0272296	4	4	4	>DDB0229965|DDB_G0272296 |Protein|gene: sarA on chromosome: 2 position 1644732 to 1645727	1	4	4	4	0	1	0	1	3	1	0	1	0	1	3	1	0	1	0	1	3	1	21.3	21.3	21.3	21.214	188	188	1	6	NA	1	NA	1	3	1	6.8e-11	0	5.9
mcfZ	6.42516	0	19.2755	0	DDB0229992|DDB_G0293874	DDB0229992|DDB_G0293874	6	6	6	>DDB0229992|DDB_G0293874 |Protein|gene: mcfZ on chromosome: 6 position 3410167 to 3411303	1	6	6	6	0	0	0	0	5	1	0	0	0	0	5	1	0	0	0	0	5	1	25.2	25.2	25.2	33.268	301	301	1	6	NA	NA	NA	NA	5	1	1.99e-16	0	0
DDB_G0289609	6.32306	0	18.9692	0	DDB0230005|DDB_G0289609	DDB0230005|DDB_G0289609	3	3	3	>DDB0230005|DDB_G0289609 |Protein|gene: DDB_G0289609 on chromosome: 5 position 3019826 to 3020505	1	3	3	3	0	0	0	0	3	0	0	0	0	0	3	0	0	0	0	0	3	0	31.7	31.7	31.7	16.104	145	145	1	3	NA	NA	NA	NA	3	NA	4.08e-08	0	0
rps11	-0.310345	0	-0.931036	0	DDB0230027|DDB_G0282601	DDB0230027|DDB_G0282601	12	12	12	>DDB0230027|DDB_G0282601 |Protein|gene: rps11 on chromosome: 3 position 5991308 to 5992503	1	12	12	12	0	7	3	3	8	3	0	7	3	3	8	3	0	7	3	3	8	3	61.3	61.3	61.3	17.816	155	155	1	28	NA	9	3	3	10	3	3.56e-41	0	52.9
spg1	6.44769	0	19.3431	0	DDB0230030|DDB_G0291269	DDB0230030|DDB_G0291269	5	5	5	>DDB0230030|DDB_G0291269 |Protein|gene: spg1 on chromosome: 6 position 37774 to 38385	1	5	5	5	0	1	0	1	4	1	0	1	0	1	4	1	0	1	0	1	4	1	23.6	23.6	23.6	22.808	203	203	1	7	NA	1	NA	1	4	1	6.13e-16	0	6.4
ragA	0.353998	0	1.06199	0	DDB0230043|DDB_G0288701	DDB0230043|DDB_G0288701	6	6	6	>DDB0230043|DDB_G0288701 |Protein|gene: ragA on chromosome: 5 position 1844809 to 1846008	1	6	6	6	0	2	0	1	6	1	0	2	0	1	6	1	0	2	0	1	6	1	22.9	22.9	22.9	34.828	301	301	1	10	NA	2	NA	1	6	1	2.14e-16	0	7
pccA	-0.179635	0	-0.538904	0	DDB0230063|DDB_G0275355	DDB0230063|DDB_G0275355	7	7	7	>DDB0230063|DDB_G0275355 |Protein|gene: pccA on chromosome: 2 position 5413401 to 5415816	1	7	7	7	0	4	0	0	6	0	0	4	0	0	6	0	0	4	0	0	6	0	14.6	14.6	14.6	79.823	714	714	1	10	NA	4	NA	NA	6	NA	1.3e-17	0	8.3
mccA	-5.92102	0	-17.7631	0	DDB0230065|DDB_G0287377	DDB0230065|DDB_G0287377	2	2	2	>DDB0230065|DDB_G0287377 |Protein|gene: mccA on chromosome: 5 position 230145 to 232443	1	2	2	2	0	2	0	0	0	0	0	2	0	0	0	0	0	2	0	0	0	0	4.6	4.6	4.6	77.089	699	699	1	2	NA	2	NA	NA	NA	NA	1.07e-06	0	4.6
accA	12.7667	19.9529	18.3472	0	DDB0230067|DDB_G0288387	DDB0230067|DDB_G0288387	14	14	14	>DDB0230067|DDB_G0288387 |Protein|gene: accA on chromosome: 5 position 1474122 to 1480970	1	14	14	14	0	9	0	3	4	2	0	9	0	3	4	2	0	9	0	3	4	2	8.9	8.9	8.9	256.73	2282	2282	1	18	NA	9	NA	3	4	2	5.61e-67	0	5.3
shmt1	6.25599	20.1657	-1.39773	0	DDB0230072|DDB_G0277947	DDB0230072|DDB_G0277947	11	11	11	>DDB0230072|DDB_G0277947 |Protein|gene: shmt1 on chromosome: 3 position 47291 to 48755	1	11	11	11	0	6	0	2	10	0	0	6	0	2	10	0	0	6	0	2	10	0	33.7	33.7	33.7	50.687	457	457	1	18	NA	6	NA	2	10	NA	5.51e-35	0	14.9
shmt2	-6.07663	0	-18.2299	0	DDB0230073|DDB_G0291652	DDB0230073|DDB_G0291652	2	2	2	>DDB0230073|DDB_G0291652 |Protein|gene: shmt2 on chromosome: 6 position 91358 to 93578	1	2	2	2	0	2	0	0	0	0	0	2	0	0	0	0	0	2	0	0	0	0	5.6	5.6	5.6	53.584	481	481	1	2	NA	2	NA	NA	NA	NA	8.36e-06	0	5.6
purF	0.174509	0	0.523526	0	DDB0230083|DDB_G0274321	DDB0230083|DDB_G0274321	13	13	13	>DDB0230083|DDB_G0274321 |Protein|gene: purF on chromosome: 2 position 3954678 to 3956243	1	13	13	13	0	4	1	0	12	1	0	4	1	0	12	1	0	4	1	0	12	1	39.9	39.9	39.9	57.428	521	521	1	19	NA	4	1	NA	13	1	4.31e-48	0	13.1
aatA	-6.27318	0	-18.8195	0	DDB0230092|DDB_G0268664	DDB0230092|DDB_G0268664	3	3	3	>DDB0230092|DDB_G0268664 |Protein|gene: aatA on chromosome: 1 position 1889432 to 1890712	1	3	3	3	0	3	0	0	0	0	0	3	0	0	0	0	0	3	0	0	0	0	8.9	8.9	8.9	47.284	426	426	1	3	NA	3	NA	NA	NA	NA	5.73e-06	0	8.9
purB	6.25333	19.4792	-0.71923	0	DDB0230094|DDB_G0288333	DDB0230094|DDB_G0288333	8	8	8	>DDB0230094|DDB_G0288333 |Protein|gene: purB on chromosome: 5 position 1402047 to 1403447	1	8	8	8	0	3	0	2	7	1	0	3	0	2	7	1	0	3	0	2	7	1	18.9	18.9	18.9	53.247	466	466	1	13	NA	3	NA	2	7	1	2.67e-18	0	6
purH	-6.78758	-19.8647	-0.498041	0	DDB0230095|DDB_G0277087	DDB0230095|DDB_G0277087	15	15	15	>DDB0230095|DDB_G0277087 |Protein|gene: purH on chromosome: 2 position 7485197 to 7486825	1	15	15	15	2	9	1	1	13	1	2	9	1	1	13	1	2	9	1	1	13	1	44.6	44.6	44.6	59.087	542	542	1	31	2	11	1	1	15	1	1.03e-58	5.9	21.4
DDB_G0283121	5.89075	0	17.6722	0	DDB0230115|DDB_G0283121	DDB0230115|DDB_G0283121	3	3	3	>DDB0230115|DDB_G0283121 |Protein|gene: DDB_G0283121 on chromosome: 4 position 275079 to 276215	1	3	3	3	0	0	0	0	3	0	0	0	0	0	3	0	0	0	0	0	3	0	11.3	11.3	11.3	31.939	292	292	1	3	NA	NA	NA	NA	3	NA	6.54e-08	0	0
shkC	0.504241	0	1.51272	0	DDB0230123|DDB_G0278409	DDB0230123|DDB_G0278409	12	12	12	>DDB0230123|DDB_G0278409 |Protein|gene: shkC on chromosome: 3 position 836437 to 838779	1	12	12	12	0	3	0	0	12	1	0	3	0	0	12	1	0	3	0	0	12	1	33.2	33.2	33.2	57.134	506	506	1	17	NA	3	NA	NA	13	1	2.48e-38	0	7.3
DDB_G0279137	5.92757	0	17.7827	0	DDB0230137|DDB_G0279137	DDB0230137|DDB_G0279137	2	2	2	>DDB0230137|DDB_G0279137 |Protein|gene: DDB_G0279137 on chromosome: 3 position 1675769 to 1677652	1	2	2	2	0	1	0	0	2	0	0	1	0	0	2	0	0	1	0	0	2	0	4.3	4.3	4.3	70.454	627	627	1	3	NA	1	NA	NA	2	NA	2.28e-08	0	2.1
fol1	5.47267	0	16.418	0	DDB0230139|DDB_G0278283	DDB0230139|DDB_G0278283	2	2	2	>DDB0230139|DDB_G0278283 |Protein|gene: fol1 on chromosome: 3 position 616133 to 618179	1	2	2	2	0	1	0	0	1	0	0	1	0	0	1	0	0	1	0	0	1	0	4.3	4.3	4.3	73.719	657	657	1	2	NA	1	NA	NA	1	NA	3.43e-05	0	1.5
asnB	6.30327	0	18.9098	0	DDB0230142|DDB_G0275515	DDB0230142|DDB_G0275515	4	4	4	>DDB0230142|DDB_G0275515 |Protein|gene: asnB on chromosome: 2 position 6051213 to 6053156	1	4	4	4	0	0	0	0	4	1	0	0	0	0	4	1	0	0	0	0	4	1	9	9	9	74.426	647	647	1	5	NA	NA	NA	NA	4	1	6.46e-12	0	0
DDB_G0271904	6.62459	0	19.8738	0	DDB0230145|DDB_G0271904	DDB0230145|DDB_G0271904	7	7	7	>DDB0230145|DDB_G0271904 |Protein|gene: DDB_G0271904 on chromosome: 2 position 1058890 to 1061065	1	7	7	7	0	1	0	0	7	0	0	1	0	0	7	0	0	1	0	0	7	0	14.9	14.9	14.9	72.462	653	653	1	8	NA	1	NA	NA	7	NA	5.97e-17	0	2.6
rpl24	-0.0516267	0	-0.15488	0	DDB0230151|DDB_G0280229	DDB0230151|DDB_G0280229	5	5	5	>DDB0230151|DDB_G0280229 |Protein|gene: rpl24 on chromosome: 3 position 3141943 to 3142654	1	5	5	5	1	3	1	2	5	2	1	3	1	2	5	2	1	3	1	2	5	2	43.3	43.3	43.3	14.793	127	127	1	16	1	4	1	2	5	3	2.86e-16	10.2	25.2
rpl27	6.6474	0	19.9422	0	DDB0230153|DDB_G0271298	DDB0230153|DDB_G0271298	4	4	4	>DDB0230153|DDB_G0271298 |Protein|gene: rpl27 on chromosome: 2 position 140424 to 141268	1	4	4	4	1	1	1	1	3	1	1	1	1	1	3	1	1	1	1	1	3	1	30.6	30.6	30.6	16.384	144	144	1	8	1	1	1	1	3	1	2.98e-47	8.3	8.3
rpl29	5.42182	0	16.2655	0	DDB0230154|DDB_G0281469	DDB0230154|DDB_G0281469	1	1	1	>DDB0230154|DDB_G0281469 |Protein|gene: rpl29 on chromosome: 3 position 4548958 to 4549339	1	1	1	1	0	1	0	1	1	0	0	1	0	1	1	0	0	1	0	1	1	0	8.6	8.6	8.6	10.448	93	93	1	3	NA	1	NA	1	1	NA	0.0034202	0	8.6
rpl30	6.67531	0	20.0259	0	DDB0230155|DDB_G0270380	DDB0230155|DDB_G0270380	4	4	4	>DDB0230155|DDB_G0270380 |Protein|gene: rpl30 on chromosome: 1 position 4730345 to 4731162	1	4	4	4	0	2	1	0	4	2	0	2	1	0	4	2	0	2	1	0	4	2	56.2	56.2	56.2	12.131	112	112	1	16	NA	2	2	NA	7	5	1.68e-26	0	20.5
ctps	7.08732	19.4656	1.79634	0	DDB0230162|DDB_G0280567	DDB0230162|DDB_G0280567	19	19	19	>DDB0230162|DDB_G0280567 |Protein|gene: ctps on chromosome: 3 position 3510967 to 3512917	1	19	19	19	0	5	1	3	16	2	0	5	1	3	16	2	0	5	1	3	16	2	45.5	45.5	45.5	63.237	569	569	1	28	NA	5	1	3	17	2	2.25e-51	0	11.4
DDB_G0292968	5.88598	0	17.6579	0	DDB0230166|DDB_G0292968	DDB0230166|DDB_G0292968	2	2	2	>DDB0230166|DDB_G0292968 |Protein|gene: DDB_G0292968 on chromosome: 6 position 2151110 to 2153468	1	2	2	2	0	0	0	0	2	0	0	0	0	0	2	0	0	0	0	0	2	0	3.3	3.3	3.3	82.257	755	755	1	2	NA	NA	NA	NA	2	NA	2.4e-06	0	0
aco2	6.6076	20.4798	-0.657006	0	DDB0230168|DDB_G0278779	DDB0230168|DDB_G0278779	9	9	9	>DDB0230168|DDB_G0278779 |Protein|gene: aco2 on chromosome: 3 position 1168705 to 1171255	1	9	9	9	0	4	0	4	6	0	0	4	0	4	6	0	0	4	0	4	6	0	15.6	15.6	15.6	83.541	771	771	1	14	NA	4	NA	4	6	NA	1.89e-29	0	6.6
ada	5.84402	0	17.5321	0	DDB0230171|DDB_G0287371	DDB0230171|DDB_G0287371	4	4	4	>DDB0230171|DDB_G0287371 |Protein|gene: ada on chromosome: 5 position 206705 to 209270	1	4	4	4	0	2	0	0	2	0	0	2	0	0	2	0	0	2	0	0	2	0	8.8	8.8	8.8	87.515	772	772	1	4	NA	2	NA	NA	2	NA	1.56e-14	0	3.2
adk	5.20241	0	15.6072	0	DDB0230174|DDB_G0286057	DDB0230174|DDB_G0286057	1	1	1	>DDB0230174|DDB_G0286057 |Protein|gene: adk on chromosome: 4 position 4005558 to 4006839	1	1	1	1	0	0	0	0	1	0	0	0	0	0	1	0	0	0	0	0	1	0	3.8	3.8	3.8	37.095	340	340	1	1	NA	NA	NA	NA	1	NA	0.00046773	0	0
bcaA	6.1526	0	18.4578	0	DDB0230183|DDB_G0285509	DDB0230183|DDB_G0285509	3	3	3	>DDB0230183|DDB_G0285509 |Protein|gene: bcaA on chromosome: 4 position 3329709 to 3330998	1	3	3	3	0	2	1	1	2	0	0	2	1	1	2	0	0	2	1	1	2	0	10.3	10.3	10.3	42.243	378	378	1	6	NA	2	1	1	2	NA	7.53e-10	0	5.6
bkdB	6.15919	0	18.4776	0	DDB0230185|DDB_G0268020	DDB0230185|DDB_G0268020	4	4	4	>DDB0230185|DDB_G0268020 |Protein|gene: bkdB on chromosome: 1 position 1317002 to 1318564	1	4	4	4	0	1	0	0	4	0	0	1	0	0	4	0	0	1	0	0	4	0	12.7	12.7	12.7	40.724	370	370	1	5	NA	1	NA	NA	4	NA	6.2e-15	0	3.5
mdhA	-6.33055	0	-18.9916	0	DDB0230186|DDB_G0290207	DDB0230186|DDB_G0290207	2	2	2	>DDB0230186|DDB_G0290207 |Protein|gene: mdhA on chromosome: 5 position 3795307 to 3796614	1	2	2	2	0	2	0	1	1	1	0	2	0	1	1	1	0	2	0	1	1	1	6.4	6.4	6.4	42.264	391	391	1	5	NA	2	NA	1	1	1	1.02e-09	0	6.4
mdhC	5.7591	0	17.2773	0	DDB0230187|DDB_G0280255	DDB0230187|DDB_G0280255	4	4	4	>DDB0230187|DDB_G0280255 |Protein|gene: mdhC on chromosome: 3 position 3171359 to 3172577	1	4	4	4	0	1	1	1	2	0	0	1	1	1	2	0	0	1	1	1	2	0	18.9	18.9	18.9	35.986	333	333	1	6	NA	1	1	1	3	NA	8.31e-15	0	4.2
mdhB	6.56838	0	19.7051	0	DDB0230188|DDB_G0292600	DDB0230188|DDB_G0292600	7	7	7	>DDB0230188|DDB_G0292600 |Protein|gene: mdhB on chromosome: 6 position 1826095 to 1827141	1	7	7	7	1	2	0	3	4	0	1	2	0	3	4	0	1	2	0	3	4	0	24.1	24.1	24.1	37.647	348	348	1	10	1	2	NA	3	4	NA	5.17e-42	4.9	7.8
stt3	0.0914114	0	0.274234	0	DDB0230191|DDB_G0285159	DDB0230191|DDB_G0285159	5	5	5	>DDB0230191|DDB_G0285159 |Protein|gene: stt3 on chromosome: 4 position 2899851 to 2902292	1	5	5	5	0	3	0	0	5	0	0	3	0	0	5	0	0	3	0	0	5	0	9.4	9.4	9.4	80.545	714	714	1	8	NA	3	NA	NA	5	NA	2.38e-15	0	5
pdhX	5.88114	0	17.6434	0	DDB0230192|DDB_G0271564	DDB0230192|DDB_G0271564	2	2	2	>DDB0230192|DDB_G0271564 |Protein|gene: pdhX on chromosome: 2 position 683417 to 684658	1	2	2	2	0	0	0	0	2	0	0	0	0	0	2	0	0	0	0	0	2	0	10.7	10.7	10.7	45.747	413	413	1	2	NA	NA	NA	NA	2	NA	4.37e-05	0	0
odhA	5.9295	0	17.7885	0	DDB0230197|DDB_G0280353	DDB0230197|DDB_G0280353	6	6	6	>DDB0230197|DDB_G0280353 |Protein|gene: odhA on chromosome: 3 position 3293945 to 3296736	1	6	6	6	0	4	0	0	3	1	0	4	0	0	3	1	0	4	0	0	3	1	7	7	7	101.83	900	900	1	8	NA	4	NA	NA	3	1	1.85e-14	0	4.1
odhB	6.56709	0	19.7013	0	DDB0230198|DDB_G0275029	DDB0230198|DDB_G0275029	5	5	5	>DDB0230198|DDB_G0275029 |Protein|gene: odhB on chromosome: 2 position 5316981 to 5318500	1	5	5	5	0	1	1	2	5	0	0	1	1	2	5	0	0	1	1	2	5	0	15	15	15	47.633	439	439	1	11	NA	2	1	2	6	NA	5.65e-14	0	2.5
DDB_G0279053	-6.39942	0	-19.1983	0	DDB0230202|DDB_G0279053	DDB0230202|DDB_G0279053	4	4	4	>DDB0230202|DDB_G0279053 |Protein|gene: DDB_G0279053 on chromosome: 3 position 1563766 to 1566821	1	4	4	4	0	4	1	0	1	0	0	4	1	0	1	0	0	4	1	0	1	0	7.1	7.1	7.1	68.351	592	592	1	6	NA	4	1	NA	1	NA	5.72e-08	0	7.1
DDB_G0287735	5.52474	0	16.5742	0	DDB0230204|DDB_G0287735	DDB0230204|DDB_G0287735	1	1	1	>DDB0230204|DDB_G0287735 |Protein|gene: DDB_G0287735 on chromosome: 5 position 620499 to 621987	1	1	1	1	0	0	0	0	1	0	0	0	0	0	1	0	0	0	0	0	1	0	3.1	3.1	3.1	53.258	459	459	1	1	NA	NA	NA	NA	1	NA	0.00052387	0	0
uprt	5.67524	0	17.0257	0	DDB0230206|DDB_G0267560	DDB0230206|DDB_G0267560	3	3	3	>DDB0230206|DDB_G0267560 |Protein|gene: uprt on chromosome: 1 position 336383 to 337455	1	3	3	3	0	0	0	0	2	1	0	0	0	0	2	1	0	0	0	0	2	1	11.6	11.6	11.6	24.241	216	216	1	3	NA	NA	NA	NA	2	1	5.6e-07	0	0
abpF	6.0841	0	18.2523	0	DDB0230207|DDB_G0291229	DDB0230207|DDB_G0291229	7	7	7	>DDB0230207|DDB_G0291229 |Protein|gene: abpF on chromosome: 6 position 145941 to 153138	1	7	7	7	0	2	1	0	4	2	0	2	1	0	4	2	0	2	1	0	4	2	4.6	4.6	4.6	269.77	2364	2364	1	9	NA	2	1	NA	4	2	2.56e-17	0	1.1
udkB	6.12231	0	18.3669	0	DDB0230208|DDB_G0274559	DDB0230208|DDB_G0274559	4	4	4	>DDB0230208|DDB_G0274559 |Protein|gene: udkB on chromosome: 2 position 4144032 to 4144859	1	4	4	4	0	0	0	0	4	0	0	0	0	0	4	0	0	0	0	0	4	0	23	23	23	27.516	243	243	1	4	NA	NA	NA	NA	4	NA	7.38e-11	0	0
lap	-6.91839	-19.5015	-1.25368	0	DDB0231024|DDB_G0279793	DDB0231024|DDB_G0279793	9	9	9	>DDB0231024|DDB_G0279793 |Protein|gene: lap on chromosome: 3 position 2524840 to 2526402	1	9	9	9	2	8	3	1	5	1	2	8	3	1	5	1	2	8	3	1	5	1	24	24	24	56.41	520	520	1	20	2	8	3	1	5	1	5.36e-33	5.4	19.4
gpi	-6.57004	0	-19.7101	0	DDB0231026|DDB_G0283673	DDB0231026|DDB_G0283673	5	5	5	>DDB0231026|DDB_G0283673 |Protein|gene: gpi on chromosome: 4 position 954966 to 956651	1	5	5	5	0	5	0	0	1	0	0	5	0	0	1	0	0	5	0	0	1	0	12.3	12.3	12.3	63.464	561	561	1	6	NA	5	NA	NA	1	NA	7.88e-12	0	12.3
rps24	-6.19281	0	-18.5784	0	DDB0231063|DDB_G0275473	DDB0231063|DDB_G0275473	3	3	3	>DDB0231063|DDB_G0275473 |Protein|gene: rps24 on chromosome: 2 position 6089719 to 6090352	1	3	3	3	0	2	1	0	1	0	0	2	1	0	1	0	0	2	1	0	1	0	31.7	31.7	31.7	14.292	126	126	1	4	NA	2	1	NA	1	NA	3.6e-09	0	21.4
rps26	-0.278365	0	-0.835094	0	DDB0231064|DDB_G0281677	DDB0231064|DDB_G0281677	2	2	2	>DDB0231064|DDB_G0281677 |Protein|gene: rps26 on chromosome: 3 position 4801949 to 4802463	1	2	2	2	0	2	1	0	2	2	0	2	1	0	2	2	0	2	1	0	2	2	21.4	21.4	21.4	12.798	112	112	1	9	NA	2	2	NA	2	3	2.03e-32	0	21.4
rps27	6.99916	0	20.9975	0	DDB0231065|DDB_G0277635	DDB0231065|DDB_G0277635	3	3	3	>DDB0231065|DDB_G0277635 |Protein|gene: rps27 on chromosome: 2 position 8305176 to 8306165	1	3	3	3	0	2	0	0	3	0	0	2	0	0	3	0	0	2	0	0	3	0	16.5	16.5	16.5	9.4489	85	85	1	6	NA	2	NA	NA	4	NA	1.25e-07	0	15.3
rps29	7.34221	22.0266	0	0	DDB0231066|DDB_G0272308	DDB0231066|DDB_G0272308	4	4	4	>DDB0231066|DDB_G0272308 |Protein|gene: rps29 on chromosome: 2 position 1258878 to 1259135	1	4	4	4	0	1	1	1	4	1	0	1	1	1	4	1	0	1	1	1	4	1	40	40	40	6.5555	55	55	1	10	NA	1	1	2	4	2	4.54e-11	0	18.2
pckA	-0.471517	0	-1.41455	0	DDB0231108|DDB_G0271678	DDB0231108|DDB_G0271678	13	13	13	>DDB0231108|DDB_G0271678 |Protein|gene: pckA on chromosome: 2 position 809928 to 811771	1	13	13	13	1	8	2	0	11	1	1	8	2	0	11	1	1	8	2	0	11	1	29.9	29.9	29.9	62.57	562	562	1	24	1	9	2	NA	11	1	2.73e-36	2.5	17.3
repG	0	0	0	0	DDB0231109|DDB_G0284987	DDB0231109|DDB_G0284987	1	1	1	>DDB0231109|DDB_G0284987 |Protein|gene: repG on chromosome: 4 position 2762877 to 2764154	1	1	1	1	0	0	0	0	1	0	0	0	0	0	1	0	0	0	0	0	1	0	3.4	3.4	3.4	43.124	384	384	1	1	NA	NA	NA	NA	1	NA	0.00061806	0	0
gcvP	-6.60942	0	-19.8283	0	DDB0231130|DDB_G0287255	DDB0231130|DDB_G0287255	6	6	6	>DDB0231130|DDB_G0287255 |Protein|gene: gcvP on chromosome: 5 position 44049 to 47251	1	6	6	6	0	5	2	0	1	2	0	5	2	0	1	2	0	5	2	0	1	2	8	8	8	109.58	994	994	1	10	NA	5	2	NA	1	2	6.96e-17	0	6.8
rpl31	6.47104	0	19.4131	0	DDB0231149|DDB_G0279061	DDB0231149|DDB_G0279061	5	5	5	>DDB0231149|DDB_G0279061 |Protein|gene: rpl31 on chromosome: 3 position 1578225 to 1578923	1	5	5	5	0	1	0	0	5	0	0	1	0	0	5	0	0	1	0	0	5	0	37.8	37.8	37.8	12.766	111	111	1	6	NA	1	NA	NA	5	NA	1.53e-13	0	7.2
rpl32	-0.532994	0	-1.59898	0	DDB0231150|DDB_G0271976	DDB0231150|DDB_G0271976	5	5	5	>DDB0231150|DDB_G0271976 |Protein|gene: rpl32 on chromosome: 2 position 1095789 to 1096190	1	5	5	5	0	3	1	0	3	1	0	3	1	0	3	1	0	3	1	0	3	1	30.1	30.1	30.1	15.276	133	133	1	10	NA	4	1	NA	4	1	4.41e-13	0	24.1
rpl34	-0.0372214	20.9076	-21.0193	0	DDB0231151|DDB_G0286389	DDB0231151|DDB_G0286389	3	3	3	>DDB0231151|DDB_G0286389 |Protein|gene: rpl34 on chromosome: 4 position 4400738 to 4401424	1	3	3	3	0	3	0	2	1	0	0	3	0	2	1	0	0	3	0	2	1	0	29.5	29.5	29.5	13.982	122	122	1	6	NA	3	NA	2	1	NA	8.52e-07	0	29.5
rpl35a	13.9536	20.6773	21.1836	0	DDB0231153|DDB_G0270424	DDB0231153|DDB_G0270424	5	5	5	>DDB0231153|DDB_G0270424 |Protein|gene: rpl35a on chromosome: 1 position 4849685 to 4850344	1	5	5	5	0	1	1	2	4	3	0	1	1	2	4	3	0	1	1	2	4	3	34.3	34.3	34.3	11.54	105	105	1	15	NA	1	2	2	4	6	4.3e-12	0	12.4
rpl38	6.14258	0	18.4278	0	DDB0231155|DDB_G0268302	DDB0231155|DDB_G0268302	2	2	2	>DDB0231155|DDB_G0268302 |Protein|gene: rpl38 on chromosome: 1 position 485945 to 486391	1	2	2	2	0	1	0	0	2	0	0	1	0	0	2	0	0	1	0	0	2	0	38.7	38.7	38.7	8.6723	75	75	1	5	NA	1	NA	NA	4	NA	5.59e-06	0	25.3
rpl13a	6.31561	20.2671	-1.32023	0	DDB0231192|DDB_G0275881	DDB0231192|DDB_G0275881	7	7	7	>DDB0231192|DDB_G0275881 |Protein|gene: rpl13a on chromosome: 2 position 5876511 to 5877654	1	7	7	7	0	5	0	2	6	1	0	5	0	2	6	1	0	5	0	2	6	1	33.7	33.7	33.7	21.164	187	187	1	14	NA	5	NA	2	6	1	5.82e-17	0	25.7
pkcA	5.94754	0	17.8426	0	DDB0231197|DDB_G0288147	DDB0231197|DDB_G0288147	3	3	3	>DDB0231197|DDB_G0288147 |Protein|gene: pkcA on chromosome: 5 position 1147360 to 1151873	1	3	3	3	0	0	1	0	2	2	0	0	1	0	2	2	0	0	1	0	2	2	2.9	2.9	2.9	152.49	1347	1347	1	5	NA	NA	1	NA	2	2	6.48e-07	0	0
DDB_G0284491	0	0	0	0	DDB0231198|DDB_G0284491	DDB0231198|DDB_G0284491	1	1	1	>DDB0231198|DDB_G0284491 |Protein|gene: DDB_G0284491 on chromosome: 4 position 2041403 to 2045127	1	1	1	1	0	0	0	1	0	0	0	0	0	1	0	0	0	0	0	1	0	0	1.7	1.7	1.7	140.46	1212	1212	1	1	NA	NA	NA	1	NA	NA	0.008193	0	0
trrA	6.19575	0	18.5873	0	DDB0231235|DDB_G0280815	DDB0231235|DDB_G0280815	4	4	4	>DDB0231235|DDB_G0280815 |Protein|gene: trrA on chromosome: 3 position 3775563 to 3776632	1	4	4	4	0	1	0	0	4	0	0	1	0	0	4	0	0	1	0	0	4	0	19.7	19.7	19.7	34.208	319	319	1	5	NA	1	NA	NA	4	NA	5.82e-15	0	4.1
tyrS	5.47164	0	16.4149	0	DDB0231243|DDB_G0276721	DDB0231243|DDB_G0276721	1	1	1	>DDB0231243|DDB_G0276721 |Protein|gene: tyrS on chromosome: 2 position 7137404 to 7138750	1	1	1	1	0	0	0	0	1	0	0	0	0	0	1	0	0	0	0	0	1	0	5	5	5	43.794	383	383	1	1	NA	NA	NA	NA	1	NA	0.00024451	0	0
tkt-2	5.51496	0	16.5449	0	DDB0266926|DDB_G0274019;DDB0231244|DDB_G0272618	DDB0266926|DDB_G0274019;DDB0231244|DDB_G0272618	3;3	3;3	3;3	>DDB0266926|DDB_G0274019 |Protein|gene: tkt-2 on chromosome: 2 position 3671700 to 3673811;>DDB0231244|DDB_G0272618 |Protein|gene: tkt-1 on chromosome: 2 position 2357975 to 2360086	2	3	3	3	0	1	1	0	2	0	0	1	1	0	2	0	0	1	1	0	2	0	5.1	5.1	5.1	71.956	661	661;661	1	4	NA	1	1	NA	2	NA	2.83e-08	0	1.7
trpS	6.12128	0	18.3638	0	DDB0231245|DDB_G0269454	DDB0231245|DDB_G0269454	3	3	3	>DDB0231245|DDB_G0269454 |Protein|gene: trpS on chromosome: 1 position 2807320 to 2808805	1	3	3	3	0	0	0	0	3	0	0	0	0	0	3	0	0	0	0	0	3	0	12.5	12.5	12.5	45.849	400	400	1	3	NA	NA	NA	NA	3	NA	1.68e-08	0	0
thrS1	6.55025	19.996	-0.345273	0	DDB0231248|DDB_G0288267	DDB0231248|DDB_G0288267	7	7	7	>DDB0231248|DDB_G0288267 |Protein|gene: thrS1 on chromosome: 5 position 1320046 to 1322570	1	7	7	7	0	4	0	2	5	1	0	4	0	2	5	1	0	4	0	2	5	1	12.1	12.1	12.1	81.186	710	710	1	13	NA	4	NA	2	6	1	1.12e-34	0	7.3
tal	-5.54328	0	-16.6298	0	DDB0231283|DDB_G0280909	DDB0231283|DDB_G0280909	2	2	2	>DDB0231283|DDB_G0280909 |Protein|gene: tal on chromosome: 3 position 3865707 to 3866767	1	2	2	2	0	1	0	0	0	1	0	1	0	0	0	1	0	1	0	0	0	1	5.6	5.6	5.6	35.522	321	321	1	2	NA	1	NA	NA	NA	1	0.00041782	0	2.8
g6pd-2	-0.0596	0	-0.1788	0	DDB0238739|DDB_G0273639;DDB0231285|DDB_G0273131	DDB0238739|DDB_G0273639;DDB0231285|DDB_G0273131	7;7	7;7	7;7	>DDB0238739|DDB_G0273639 |Protein|gene: g6pd-2 on chromosome: 2 position 3207904 to 3209791;>DDB0231285|DDB_G0273131 |Protein|gene: g6pd-1 on chromosome: 2 position 2821995 to 2823882	2	7	7	7	0	3	0	0	6	0	0	3	0	0	6	0	0	3	0	0	6	0	18.1	18.1	18.1	56.696	497	497;497	1	9	NA	3	NA	NA	6	NA	1.58e-21	0	8.7
DDB_G0285595	5.95523	0	17.8657	0	DDB0231295|DDB_G0285595	DDB0231295|DDB_G0285595	3	3	3	>DDB0231295|DDB_G0285595 |Protein|gene: DDB_G0285595 on chromosome: 4 position 3427765 to 3428337	1	3	3	3	0	0	0	0	3	0	0	0	0	0	3	0	0	0	0	0	3	0	20.5	20.5	20.5	22.356	190	190	1	3	NA	NA	NA	NA	3	NA	2.19e-07	0	0
metS	-0.447477	0	-1.34243	0	DDB0231297|DDB_G0279113	DDB0231297|DDB_G0279113	6	6	6	>DDB0231297|DDB_G0279113 |Protein|gene: metS on chromosome: 3 position 1648404 to 1650743	1	6	6	6	0	4	1	0	3	0	0	4	1	0	3	0	0	4	1	0	3	0	10.6	10.6	10.6	83.131	736	736	1	8	NA	4	1	NA	3	NA	2.78e-18	0	7.2
DDB_G0291926	-6.4318	0	-19.2954	0	DDB0231298|DDB_G0291926	DDB0231298|DDB_G0291926	3	3	3	>DDB0231298|DDB_G0291926 |Protein|gene: DDB_G0291926 on chromosome: 6 position 959253 to 960582	1	3	3	3	0	3	0	0	1	0	0	3	0	0	1	0	0	3	0	0	1	0	10.7	10.7	10.7	40.882	363	363	1	4	NA	3	NA	NA	1	NA	5.28e-12	0	10.7
gluS	6.43364	19.3995	-0.098581	0	DDB0231321|DDB_G0287467	DDB0231321|DDB_G0287467	11	11	11	>DDB0231321|DDB_G0287467 |Protein|gene: gluS on chromosome: 5 position 295392 to 297778	1	11	11	11	0	5	1	2	10	1	0	5	1	2	10	1	0	5	1	2	10	1	18.3	18.3	18.3	85.613	764	764	1	19	NA	5	1	2	10	1	3.84e-36	0	8.2
phesB	-0.0472542	0	-0.141762	0	DDB0231327|DDB_G0277303	DDB0231327|DDB_G0277303	14	14	14	>DDB0231327|DDB_G0277303 |Protein|gene: phesB on chromosome: 2 position 7623909 to 7626465	1	14	14	14	0	10	0	0	12	1	0	10	0	0	12	1	0	10	0	0	12	1	28	28	28	69.162	617	617	1	23	NA	10	NA	NA	12	1	1.09e-33	0	19.3
phesA	-0.096076	0	-0.288228	0	DDB0231328|DDB_G0287141	DDB0231328|DDB_G0287141	9	9	9	>DDB0231328|DDB_G0287141 |Protein|gene: phesA on chromosome: 4 position 5374001 to 5375464	1	9	9	9	0	3	0	2	6	1	0	3	0	2	6	1	0	3	0	2	6	1	24.8	24.8	24.8	56.173	487	487	1	12	NA	3	NA	2	6	1	2.5e-30	0	9
hisS	-0.0678163	0	-0.203449	0	DDB0231332|DDB_G0274159	DDB0231332|DDB_G0274159	4	4	4	>DDB0231332|DDB_G0274159 |Protein|gene: hisS on chromosome: 2 position 4879244 to 4880801	1	4	4	4	0	2	0	0	4	0	0	2	0	0	4	0	0	2	0	0	4	0	9.6	9.6	9.6	54.492	481	481	1	6	NA	2	NA	NA	4	NA	1.47e-11	0	4.8
rpl6	6.51949	19.8813	-0.322795	0	DDB0231338|DDB_G0292460	DDB0231338|DDB_G0292460	7	7	7	>DDB0231338|DDB_G0292460 |Protein|gene: rpl6 on chromosome: 6 position 1676096 to 1677186	1	7	7	7	0	4	0	3	6	0	0	4	0	3	6	0	0	4	0	3	6	0	33.5	33.5	33.5	25.826	236	236	1	13	NA	4	NA	3	6	NA	5.07e-18	0	19.1
dstD	5.51022	0	16.5307	0	DDB0231340|DDB_G0275167	DDB0231340|DDB_G0275167	2	2	2	>DDB0231340|DDB_G0275167 |Protein|gene: dstD on chromosome: 2 position 5102751 to 5105276	1	2	2	2	0	0	0	0	2	0	0	0	0	0	2	0	0	0	0	0	2	0	4.7	4.7	4.7	92.703	811	811	1	2	NA	NA	NA	NA	2	NA	1.67e-05	0	0
enoA	6.98711	21.0341	-0.0727522	0	DDB0231355|DDB_G0283137	DDB0231355|DDB_G0283137	17	17	17	>DDB0231355|DDB_G0283137 |Protein|gene: enoA on chromosome: 4 position 225309 to 226956	1	17	17	17	1	11	1	5	11	1	1	11	1	5	11	1	1	11	1	5	11	1	47.9	47.9	47.9	46.99	434	434	1	32	1	11	1	5	13	1	7.55e-47	3	29
scsC	5.72146	0	17.1644	0	DDB0231357|DDB_G0271842	DDB0231357|DDB_G0271842	1	1	1	>DDB0231357|DDB_G0271842 |Protein|gene: scsC on chromosome: 2 position 912630 to 914082	1	1	1	1	0	0	0	0	1	0	0	0	0	0	1	0	0	0	0	0	1	0	2.9	2.9	2.9	48.35	445	445	1	1	NA	NA	NA	NA	1	NA	0.00020392	0	0
scsB	6.51602	0	19.5481	0	DDB0231358|DDB_G0274449	DDB0231358|DDB_G0274449	7	7	7	>DDB0231358|DDB_G0274449 |Protein|gene: scsB on chromosome: 2 position 4574977 to 4576552	1	7	7	7	0	1	1	0	6	0	0	1	1	0	6	0	0	1	1	0	6	0	23.3	23.3	23.3	45.663	420	420	1	8	NA	1	1	NA	6	NA	4.18e-30	0	2.4
kynu	-5.77842	0	-17.3353	0	DDB0231361|DDB_G0284203	DDB0231361|DDB_G0284203	1	1	1	>DDB0231361|DDB_G0284203 |Protein|gene: kynu on chromosome: 4 position 1685557 to 1686979	1	1	1	1	0	1	0	0	0	0	0	1	0	0	0	0	0	1	0	0	0	0	3.1	3.1	3.1	50.798	451	451	1	1	NA	1	NA	NA	NA	NA	0.00043932	0	3.1
nadsyn1	-0.515745	0	-1.54723	0	DDB0231365|DDB_G0285877	DDB0231365|DDB_G0285877	4	4	4	>DDB0231365|DDB_G0285877 |Protein|gene: nadsyn1 on chromosome: 4 position 3760460 to 3762734	1	4	4	4	0	4	1	0	2	0	0	4	1	0	2	0	0	4	1	0	2	0	8.1	8.1	8.1	80.582	713	713	1	7	NA	4	1	NA	2	NA	1.05e-22	0	8.1
DDB_G0269046	0.0770255	0	0.231077	0	DDB0231372|DDB_G0269046	DDB0231372|DDB_G0269046	13	13	13	>DDB0231372|DDB_G0269046 |Protein|gene: DDB_G0269046 on chromosome: 1 position 1853006 to 1856574	1	13	13	13	0	4	1	0	11	2	0	4	1	0	11	2	0	4	1	0	11	2	18.8	18.8	18.8	123.04	1163	1163	1	18	NA	4	1	NA	11	2	1.4e-34	0	4.6
DDB_G0283309	0.492413	0	1.47724	0	DDB0231374|DDB_G0283309	DDB0231374|DDB_G0283309	7	7	7	>DDB0231374|DDB_G0283309 |Protein|gene: DDB_G0283309 on chromosome: 4 position 511242 to 512282	1	7	7	7	0	2	1	1	6	1	0	2	1	1	6	1	0	2	1	1	6	1	34.7	34.7	34.7	38.525	346	346	1	12	NA	2	1	1	7	1	1.51e-21	0	7.5
sdhB	0.359065	0	1.0772	0	DDB0231383|DDB_G0270120	DDB0231383|DDB_G0270120	5	5	5	>DDB0231383|DDB_G0270120 |Protein|gene: sdhB on chromosome: 1 position 4273481 to 4274624	1	5	5	5	0	2	0	0	5	0	0	2	0	0	5	0	0	2	0	0	5	0	21.3	21.3	21.3	32.185	287	287	1	8	NA	2	NA	NA	6	NA	5.39e-13	0	7
fba	-6.49555	0	-19.4866	0	DDB0231387|DDB_G0274375	DDB0231387|DDB_G0274375	2	2	2	>DDB0231387|DDB_G0274375 |Protein|gene: fba on chromosome: 2 position 3777877 to 3779287	1	2	2	2	0	2	0	1	1	0	0	2	0	1	1	0	0	2	0	1	1	0	7	7	7	38.903	357	357	1	4	NA	2	NA	1	1	NA	5e-13	0	7
DDB_G0271340	5.91718	0	17.7515	0	DDB0231393|DDB_G0271340	DDB0231393|DDB_G0271340	3	3	3	>DDB0231393|DDB_G0271340 |Protein|gene: DDB_G0271340 on chromosome: 2 position 76522 to 78883	1	3	3	3	0	0	0	1	3	0	0	0	0	1	3	0	0	0	0	1	3	0	5.8	5.8	5.8	73.462	641	641	1	4	NA	NA	NA	1	3	NA	2.22e-07	0	0
fumH	5.41535	0	16.246	0	DDB0231400|DDB_G0280495;DDB0231397|DDB_G0280495	DDB0231400|DDB_G0280495;DDB0231397|DDB_G0280495	1;1	1;1	1;1	>DDB0231400|DDB_G0280495 |Protein|gene: fumH on chromosome: 3 position 3451016 to 3452416;>DDB0231397|DDB_G0280495 |Protein|gene: fumH on chromosome: 3 position 3450744 to 3452416	2	1	1	1	0	0	0	0	1	0	0	0	0	0	1	0	0	0	0	0	1	0	2.8	2.8	2.8	50.718	466	466;485	1	1	NA	NA	NA	NA	1	NA	0.00060094	0	0
idhM	-0.108137	0	-0.324412	0	DDB0231402|DDB_G0272210	DDB0231402|DDB_G0272210	10	7	7	>DDB0231402|DDB_G0272210 |Protein|gene: idhM on chromosome: 2 position 1672253 to 1673699	1	10	7	7	0	8	2	2	9	2	0	6	1	1	6	1	0	6	1	1	6	1	25	18.2	18.2	48.063	428	428	1	15	NA	6	1	1	6	1	2.55e-33	0	20.3
napA	-0.326939	0	-0.980817	0	DDB0231423|DDB_G0274519	DDB0231423|DDB_G0274519	8	8	8	>DDB0231423|DDB_G0274519 |Protein|gene: napA on chromosome: 2 position 4292502 to 4296245	1	8	8	8	0	5	1	1	5	1	0	5	1	1	5	1	0	5	1	1	5	1	8.2	8.2	8.2	133.54	1160	1160	1	13	NA	5	1	1	5	1	1.36e-20	0	4.7
DDB_G0286341	-5.87614	0	-17.6284	0	DDB0231435|DDB_G0286341	DDB0231435|DDB_G0286341	2	2	2	>DDB0231435|DDB_G0286341 |Protein|gene: DDB_G0286341 on chromosome: 4 position 4285901 to 4287138	1	2	2	2	0	2	0	0	0	0	0	2	0	0	0	0	0	2	0	0	0	0	6.5	6.5	6.5	37.732	324	324	1	2	NA	2	NA	NA	NA	NA	0.00015523	0	6.5
gabT	0	0	0	0	DDB0231448|DDB_G0268104	DDB0231448|DDB_G0268104	1	1	1	>DDB0231448|DDB_G0268104 |Protein|gene: gabT on chromosome: 1 position 1461475 to 1463206	1	1	1	1	0	0	0	0	1	0	0	0	0	0	1	0	0	0	0	0	1	0	3.2	3.2	3.2	55.691	495	495	1	1	NA	NA	NA	NA	1	NA	0.0013323	0	0
alg10	0	0	0	0	DDB0231453|DDB_G0277817	DDB0231453|DDB_G0277817	2	2	2	>DDB0231453|DDB_G0277817 |Protein|gene: alg10 on chromosome: 2 position 8459161 to 8460978	1	2	2	2	0	0	1	0	1	0	0	0	1	0	1	0	0	0	1	0	1	0	7.8	7.8	7.8	57.522	485	485	1	2	NA	NA	1	NA	1	NA	0.00032477	0	0
argC	-6.1958	0	-18.5874	0	DDB0231462|DDB_G0286257	DDB0231462|DDB_G0286257	4	4	4	>DDB0231462|DDB_G0286257 |Protein|gene: argC on chromosome: 4 position 4256396 to 4258939	1	4	4	4	0	3	1	0	0	1	0	3	1	0	0	1	0	3	1	0	0	1	6.5	6.5	6.5	92.817	847	847	1	5	NA	3	1	NA	NA	1	3.88e-11	0	5.2
acbA	6.10413	0	18.3124	0	DDB0231469|DDB_G0270658	DDB0231469|DDB_G0270658	4	4	4	>DDB0231469|DDB_G0270658 |Protein|gene: acbA on chromosome: 1 position 3673860 to 3674359	1	4	4	4	0	0	0	1	3	1	0	0	0	1	3	1	0	0	0	1	3	1	53.6	53.6	53.6	9.4305	84	84	1	5	NA	NA	NA	1	3	1	1.02e-09	0	0
DDB_G0290535	0.268073	0	0.804218	0	DDB0231474|DDB_G0290535	DDB0231474|DDB_G0290535	11	8	7	>DDB0231474|DDB_G0290535 |Protein|gene: DDB_G0290535 on chromosome: 5 position 4232732 to 4234371	1	11	8	7	0	5	3	0	9	1	0	3	2	0	7	0	0	3	1	0	6	0	33.1	26.5	23.6	53.795	495	495	1	12	NA	3	2	NA	7	NA	1.23e-36	0	13.3
DDB_G0276305	6.26003	0	18.7801	0	DDB0231480|DDB_G0276305	DDB0231480|DDB_G0276305	5	5	5	>DDB0231480|DDB_G0276305 |Protein|gene: DDB_G0276305 on chromosome: 2 position 6612090 to 6614240	1	5	5	5	0	2	1	0	4	1	0	2	1	0	4	1	0	2	1	0	4	1	8.6	8.6	8.6	69.06	625	625	1	8	NA	2	1	NA	4	1	1.06e-14	0	3.5
ubpA	-5.85645	0	-17.5693	0	DDB0231492|DDB_G0291239	DDB0231492|DDB_G0291239	1	1	1	>DDB0231492|DDB_G0291239 |Protein|gene: ubpA on chromosome: 6 position 283328 to 285935	1	1	1	1	0	1	0	0	0	0	0	1	0	0	0	0	0	1	0	0	0	0	2	2	2	94.886	837	837	1	1	NA	1	NA	NA	NA	NA	5.22e-06	0	2
DDB_G0270028	5.84247	0	17.5274	0	DDB0231503|DDB_G0270028	DDB0231503|DDB_G0270028	2	2	2	>DDB0231503|DDB_G0270028 |Protein|gene: DDB_G0270028 on chromosome: 1 position 4053112 to 4054599	1	2	2	2	0	0	0	0	2	1	0	0	0	0	2	1	0	0	0	0	2	1	5.7	5.7	5.7	54.461	495	495	1	3	NA	NA	NA	NA	2	1	4.14e-09	0	0
panC	5.62579	0	16.8774	0	DDB0231511|DDB_G0288935	DDB0231511|DDB_G0288935	1	1	1	>DDB0231511|DDB_G0288935 |Protein|gene: panC on chromosome: 5 position 2148704 to 2149606	1	1	1	1	0	0	0	0	1	0	0	0	0	0	1	0	0	0	0	0	1	0	5.7	5.7	5.7	34.105	300	300	1	1	NA	NA	NA	NA	1	NA	4.21e-10	0	0
psiR	6.27919	0	18.8376	0	DDB0231519|DDB_G0293286	DDB0231519|DDB_G0293286	5	5	5	>DDB0231519|DDB_G0293286 |Protein|gene: psiR on chromosome: 6 position 2670579 to 2675350	1	5	5	5	0	0	1	1	4	2	0	0	1	1	4	2	0	0	1	1	4	2	7.3	7.3	7.3	106.23	996	996	1	8	NA	NA	1	1	4	2	2.37e-12	0	0
DDB_G0284705	6.28237	0	18.8471	0	DDB0231540|DDB_G0284705	DDB0231540|DDB_G0284705	5	5	5	>DDB0231540|DDB_G0284705 |Protein|gene: DDB_G0284705 on chromosome: 4 position 2378839 to 2380249	1	5	5	5	0	0	0	0	4	1	0	0	0	0	4	1	0	0	0	0	4	1	14.7	14.7	14.7	50.415	434	434	1	5	NA	NA	NA	NA	4	1	1.37e-19	0	0
recA	5.37619	0	16.1286	0	DDB0231571|DDB_G0276073	DDB0231571|DDB_G0276073	1	1	1	>DDB0231571|DDB_G0276073 |Protein|gene: recA on chromosome: 2 position 6430683 to 6432257	1	1	1	1	0	0	0	0	1	0	0	0	0	0	1	0	0	0	0	0	1	0	3.5	3.5	3.5	49.781	452	452	1	1	NA	NA	NA	NA	1	NA	0.0001263	0	0
fcsB	5.73125	0	17.1937	0	DDB0231574|DDB_G0269474	DDB0231574|DDB_G0269474	3	3	3	>DDB0231574|DDB_G0269474 |Protein|gene: fcsB on chromosome: 1 position 2840597 to 2843560	1	3	3	3	0	0	0	0	1	2	0	0	0	0	1	2	0	0	0	0	1	2	5.5	5.5	5.5	75.58	673	673	1	3	NA	NA	NA	NA	1	2	2.33e-07	0	0
galE	6.05238	0	18.1571	0	DDB0231575|DDB_G0275295	DDB0231575|DDB_G0275295	2	2	2	>DDB0231575|DDB_G0275295 |Protein|gene: galE on chromosome: 2 position 5253249 to 5254548	1	2	2	2	0	0	0	0	2	0	0	0	0	0	2	0	0	0	0	0	2	0	9.3	9.3	9.3	37.85	344	344	1	2	NA	NA	NA	NA	2	NA	1.4e-09	0	0
DDB_G0268028	6.15153	18.4546	0	0	DDB0231577|DDB_G0268028	DDB0231577|DDB_G0268028	3	3	3	>DDB0231577|DDB_G0268028 |Protein|gene: DDB_G0268028 on chromosome: 1 position 1325279 to 1327600	1	3	3	3	0	0	0	2	1	1	0	0	0	2	1	1	0	0	0	2	1	1	4.5	4.5	4.5	87.921	773	773	1	4	NA	NA	NA	2	1	1	8.62e-07	0	0
DDB_G0288745	6.67029	0	20.0109	0	DDB0231580|DDB_G0288745	DDB0231580|DDB_G0288745	5	5	5	>DDB0231580|DDB_G0288745 |Protein|gene: DDB_G0288745 on chromosome: 5 position 1892916 to 1893557	1	5	5	5	0	1	1	1	5	1	0	1	1	1	5	1	0	1	1	1	5	1	21.1	21.1	21.1	23.613	213	213	1	10	NA	1	1	1	6	1	3.9e-18	0	5.2
DDB_G0289693	5.86466	0	17.594	0	DDB0231588|DDB_G0289693	DDB0231588|DDB_G0289693	4	4	4	>DDB0231588|DDB_G0289693 |Protein|gene: DDB_G0289693 on chromosome: 5 position 3113883 to 3114242	1	4	4	4	0	0	0	1	2	1	0	0	0	1	2	1	0	0	0	1	2	1	32.8	32.8	32.8	13.343	119	119	1	4	NA	NA	NA	1	2	1	4.88e-10	0	0
DDB_G0289047	6.91811	0	20.7543	0	DDB0231600|DDB_G0289047;DDB0231601|DDB_G0291314	DDB0231600|DDB_G0289047	16;1	16;1	16;1	>DDB0231600|DDB_G0289047 |Protein|gene: DDB_G0289047 on chromosome: 5 position 2299492 to 2302095	2	16	16	16	0	2	1	2	12	3	0	2	1	2	12	3	0	2	1	2	12	3	26.9	26.9	26.9	88.913	795	795;886	1	20	NA	2	1	2	12	3	1.38e-41	0	2.6
DDB_G0286305	0	0	0	0	DDB0231606|DDB_G0286305	DDB0231606|DDB_G0286305	1	1	1	>DDB0231606|DDB_G0286305 |Protein|gene: DDB_G0286305 on chromosome: 4 position 4332234 to 4333250	1	1	1	1	0	0	0	0	1	0	0	0	0	0	1	0	0	0	0	0	1	0	4.7	4.7	4.7	37.196	338	338	1	1	NA	NA	NA	NA	1	NA	0.0085495	0	0
mai	0.321812	0	0.965435	0	DDB0231608|DDB_G0278155	DDB0231608|DDB_G0278155	4	4	4	>DDB0231608|DDB_G0278155 |Protein|gene: mai on chromosome: 3 position 376116 to 376878	1	4	4	4	0	3	0	0	4	0	0	3	0	0	4	0	0	3	0	0	4	0	21.5	21.5	21.5	24.865	219	219	1	7	NA	3	NA	NA	4	NA	8.85e-18	0	17.8
DDB_G0288419	6.24505	0	18.7352	0	DDB0231644|DDB_G0288419	DDB0231644|DDB_G0288419	6	6	6	>DDB0231644|DDB_G0288419 |Protein|gene: DDB_G0288419 on chromosome: 5 position 1511818 to 1513272	1	6	6	6	0	0	0	2	3	2	0	0	0	2	3	2	0	0	0	2	3	2	16.1	16.1	16.1	53.336	484	484	1	7	NA	NA	NA	2	3	2	2.06e-15	0	0
prdx4	7.47781	0	22.4334	0	DDB0231647|DDB_G0274859;DDB0305016|DDB_G0274859	DDB0231647|DDB_G0274859;DDB0305016|DDB_G0274859	12;12	12;12	12;12	>DDB0231647|DDB_G0274859 |Protein|gene: prdx4 on chromosome: 2 position 4213803 to 4214537;>DDB0305016|DDB_G0274859 |Protein|gene: prdx4 on chromosome: 2 position 4213176 to 4214537	2	12	12	12	1	4	2	3	10	2	1	4	2	3	10	2	1	4	2	3	10	2	68.3	68.3	68.3	22.963	205	205;259	1	28	1	6	2	3	14	2	5.35e-87	5.4	16.6
DDB_G0274661	5.79421	0	17.3826	0	DDB0231658|DDB_G0274661	DDB0231658|DDB_G0274661	2	2	2	>DDB0231658|DDB_G0274661 |Protein|gene: DDB_G0274661 on chromosome: 2 position 4411951 to 4412526	1	2	2	2	0	0	0	0	1	1	0	0	0	0	1	1	0	0	0	0	1	1	12	12	12	20.769	191	191	1	2	NA	NA	NA	NA	1	1	1.78e-05	0	0
pah	6.03807	0	18.1142	0	DDB0231664|DDB_G0278781	DDB0231664|DDB_G0278781	4	4	4	>DDB0231664|DDB_G0278781 |Protein|gene: pah on chromosome: 3 position 1172682 to 1174440	1	4	4	4	0	2	0	0	3	0	0	2	0	0	3	0	0	2	0	0	3	0	11.3	11.3	11.3	50.414	441	441	1	5	NA	2	NA	NA	3	NA	1.64e-10	0	6.8
gmppB	0.840024	0	2.52007	0	DDB0231665|DDB_G0287619	DDB0231665|DDB_G0287619	8	8	8	>DDB0231665|DDB_G0287619 |Protein|gene: gmppB on chromosome: 5 position 482074 to 483315	1	8	8	8	0	2	0	1	8	0	0	2	0	1	8	0	0	2	0	1	8	0	31.8	31.8	31.8	39.353	359	359	1	11	NA	2	NA	1	8	NA	9.1e-37	0	7
gmppA	6.24799	0	18.744	0	DDB0231666|DDB_G0271858	DDB0231666|DDB_G0271858	3	3	3	>DDB0231666|DDB_G0271858 |Protein|gene: gmppA on chromosome: 2 position 932853 to 934261	1	3	3	3	0	1	0	0	3	0	0	1	0	0	3	0	0	1	0	0	3	0	11.9	11.9	11.9	45.979	412	412	1	4	NA	1	NA	NA	3	NA	2.53e-12	0	3.6
acsA	5.65702	0	16.9711	0	DDB0231684|DDB_G0277815	DDB0231684|DDB_G0277815	2	2	2	>DDB0231684|DDB_G0277815 |Protein|gene: acsA on chromosome: 2 position 8448576 to 8450696	1	2	2	2	0	1	0	0	1	0	0	1	0	0	1	0	0	1	0	0	1	0	4	4	4	75.586	674	674	1	2	NA	1	NA	NA	1	NA	1.67e-05	0	1.8
DD8-14	0.0462175	0	0.138652	0	DDB0231686|DDB_G0289467	DDB0231686|DDB_G0289467	15	15	15	>DDB0231686|DDB_G0289467 |Protein|gene: DD8-14 on chromosome: 5 position 2821081 to 2823256	1	15	15	15	0	6	1	2	11	3	0	6	1	2	11	3	0	6	1	2	11	3	28.2	28.2	28.2	75.248	663	663	1	23	NA	6	1	2	11	3	2.34e-97	0	12.2
DDB_G0270212	6.14996	0	18.4499	0	DDB0238141|DDB_G0270212;DDB0231688|DDB_G0270214	DDB0238141|DDB_G0270212;DDB0231688|DDB_G0270214	3;3	3;3	3;3	>DDB0238141|DDB_G0270212 |Protein|gene: DDB_G0270212 on chromosome: 1 position 4416314 to 4417227;>DDB0231688|DDB_G0270214 |Protein|gene: DD7-1 on chromosome: 1 position 4418564 to 4419469	2	3	3	3	0	1	0	0	3	0	0	1	0	0	3	0	0	1	0	0	3	0	15.3	15.3	15.3	29.072	262	262;262	1	4	NA	1	NA	NA	3	NA	4.18e-09	0	7.3
dgtB	5.89894	0	17.6968	0	DDB0231708|DDB_G0286519	DDB0231708|DDB_G0286519	1	1	1	>DDB0231708|DDB_G0286519 |Protein|gene: dgtB on chromosome: 4 position 4586343 to 4587173	1	1	1	1	0	0	0	0	1	0	0	0	0	0	1	0	0	0	0	0	1	0	7.1	7.1	7.1	28.698	254	254	1	1	NA	NA	NA	NA	1	NA	3.78e-09	0	0
psiM	-6.40689	0	-19.2207	0	DDB0231729|DDB_G0284759	DDB0231729|DDB_G0284759	2	2	2	>DDB0231729|DDB_G0284759 |Protein|gene: psiM on chromosome: 4 position 2442205 to 2444922	1	2	2	2	0	2	1	0	1	0	0	2	1	0	1	0	0	2	1	0	1	0	3	3	3	79.231	733	733	1	4	NA	2	1	NA	1	NA	5.06e-05	0	3
DDB_G0271700	5.91863	0	17.7559	0	DDB0231738|DDB_G0271700	DDB0231738|DDB_G0271700	2	2	2	>DDB0231738|DDB_G0271700 |Protein|gene: DDB_G0271700 on chromosome: 2 position 730777 to 731676	1	2	2	2	0	0	0	0	2	1	0	0	0	0	2	1	0	0	0	0	2	1	7.7	7.7	7.7	35.075	299	299	1	3	NA	NA	NA	NA	2	1	8.11e-09	0	0
DDB_G0280135	5.34391	0	16.0317	0	DDB0231749|DDB_G0280135	DDB0231749|DDB_G0280135	1	1	1	>DDB0231749|DDB_G0280135 |Protein|gene: DDB_G0280135 on chromosome: 3 position 2996500 to 2997587	1	1	1	1	0	0	0	0	1	0	0	0	0	0	1	0	0	0	0	0	1	0	4.3	4.3	4.3	37.101	327	327	1	1	NA	NA	NA	NA	1	NA	0.0019689	0	0
spt16	5.65635	0	16.969	0	DDB0231753|DDB_G0282677	DDB0231753|DDB_G0282677	2	2	2	>DDB0231753|DDB_G0282677 |Protein|gene: spt16 on chromosome: 3 position 6105920 to 6109250	1	2	2	2	0	0	0	0	2	0	0	0	0	0	2	0	0	0	0	0	2	0	3.7	3.7	3.7	120.9	1072	1072	1	2	NA	NA	NA	NA	2	NA	1.12e-07	0	0
snd1	6.15217	19.9676	-1.51109	0	DDB0231754|DDB_G0279659	DDB0231754|DDB_G0279659	23	23	23	>DDB0231754|DDB_G0279659 |Protein|gene: snd1 on chromosome: 3 position 2397433 to 2400394	1	23	23	23	1	13	1	4	14	1	1	13	1	4	14	1	1	13	1	4	14	1	36.6	36.6	36.6	103.28	921	921	1	34	1	13	1	4	14	1	2.01e-117	1.5	20.5
elp1	6.47393	0	19.4218	0	DDB0231757|DDB_G0284075	DDB0231757|DDB_G0284075	8	8	8	>DDB0231757|DDB_G0284075 |Protein|gene: elp1 on chromosome: 4 position 1525708 to 1529993	1	8	8	8	0	1	0	0	7	1	0	1	0	0	7	1	0	1	0	0	7	1	6.7	6.7	6.7	158.71	1390	1390	1	9	NA	1	NA	NA	7	1	1.96e-20	0	1.1
pgtB	0	0	0	0	DDB0231870|DDB_G0290079	DDB0231870|DDB_G0290079	1	1	1	>DDB0231870|DDB_G0290079 |Protein|gene: pgtB on chromosome: 5 position 3623616 to 3627711	1	1	1	1	0	0	0	0	0	1	0	0	0	0	0	1	0	0	0	0	0	1	1	1	1	153.42	1338	1338	1	1	NA	NA	NA	NA	NA	1	0.00038499	0	0
tpsA	-0.355447	0	-1.06634	0	DDB0231979|DDB_G0287657	DDB0231979|DDB_G0287657	6	6	6	>DDB0231979|DDB_G0287657 |Protein|gene: tpsA on chromosome: 5 position 444388 to 446676	1	6	6	6	0	4	0	0	4	0	0	4	0	0	4	0	0	4	0	0	4	0	10.4	10.4	10.4	83.716	733	733	1	8	NA	4	NA	NA	4	NA	5.53e-17	0	7.1
tpsB	6.00128	0	18.0038	0	DDB0231987|DDB_G0284975	DDB0231987|DDB_G0284975	3	3	3	>DDB0231987|DDB_G0284975 |Protein|gene: tpsB on chromosome: 4 position 2735507 to 2737979	1	3	3	3	0	1	0	0	2	0	0	1	0	0	2	0	0	1	0	0	2	0	5.1	5.1	5.1	90.774	790	790	1	3	NA	1	NA	NA	2	NA	1.04e-09	0	1.3
tpsC	5.6906	0	17.0718	0	DDB0231988|DDB_G0290405	DDB0231988|DDB_G0290405	1	1	1	>DDB0231988|DDB_G0290405 |Protein|gene: tpsC on chromosome: 5 position 4043666 to 4046544	1	1	1	1	0	0	0	0	1	0	0	0	0	0	1	0	0	0	0	0	1	0	1.2	1.2	1.2	100.67	899	899	1	1	NA	NA	NA	NA	1	NA	0.0072913	0	0
gflB	-0.310323	0	-0.930969	0	DDB0231996|DDB_G0286773	DDB0231996|DDB_G0286773	5	5	5	>DDB0231996|DDB_G0286773 |Protein|gene: gflB on chromosome: 4 position 4946624 to 4951538	1	5	5	5	0	3	0	0	5	0	0	3	0	0	5	0	0	3	0	0	5	0	4.9	4.9	4.9	177.52	1601	1601	1	8	NA	3	NA	NA	5	NA	5.1e-15	0	3.1
sptA	0.0589458	0	0.176837	0	DDB0232040|DDB_G0268056	DDB0232040|DDB_G0268056	11	11	11	>DDB0232040|DDB_G0268056 |Protein|gene: sptA on chromosome: 1 position 1366267 to 1368004	1	11	11	11	0	5	0	0	7	3	0	5	0	0	7	3	0	5	0	0	7	3	29	29	29	53.518	479	479	1	15	NA	5	NA	NA	7	3	2.6e-29	0	12.1
phbB	5.97734	0	17.932	0	DDB0232062|DDB_G0284117	DDB0232062|DDB_G0284117	3	3	3	>DDB0232062|DDB_G0284117 |Protein|gene: phbB on chromosome: 4 position 1608856 to 1609984	1	3	3	3	0	1	0	0	3	0	0	1	0	0	3	0	0	1	0	0	3	0	14.3	14.3	14.3	32.844	293	293	1	4	NA	1	NA	NA	3	NA	1.02e-08	0	5.5
DDB_G0268264	6.07916	0	18.2375	0	DDB0232075|DDB_G0268264	DDB0232075|DDB_G0268264	2	2	2	>DDB0232075|DDB_G0268264 |Protein|gene: DDB_G0268264 on chromosome: 1 position 231364 to 232044	1	2	2	2	0	0	0	0	2	0	0	0	0	0	2	0	0	0	0	0	2	0	35.9	35.9	35.9	18.425	184	184	1	2	NA	NA	NA	NA	2	NA	7.54e-14	0	0
DDB_G0285899	-5.77772	0	-17.3332	0	DDB0232139|DDB_G0285899	DDB0232139|DDB_G0285899	1	1	1	>DDB0232139|DDB_G0285899 |Protein|gene: DDB_G0285899 on chromosome: 4 position 3800826 to 3802564	1	1	1	1	0	1	0	0	0	0	0	1	0	0	0	0	0	1	0	0	0	0	3.2	3.2	3.2	59.495	534	534	1	1	NA	1	NA	NA	NA	NA	0.00018115	0	3.2
vilD	-5.57702	0	-16.7311	0	DDB0232145|DDB_G0282725	DDB0232145|DDB_G0282725	1	1	1	>DDB0232145|DDB_G0282725 |Protein|gene: vilD on chromosome: 3 position 6207123 to 6212648	1	1	1	1	0	1	0	0	0	0	0	1	0	0	0	0	0	1	0	0	0	0	1.6	1.6	1.6	201.47	1775	1775	1	1	NA	1	NA	NA	NA	NA	0.0043436	0	1.6
tom1	5.29875	0	15.8963	0	DDB0232160|DDB_G0290163	DDB0232160|DDB_G0290163	1	1	1	>DDB0232160|DDB_G0290163 |Protein|gene: tom1 on chromosome: 5 position 3723872 to 3726068	1	1	1	1	0	0	0	0	1	0	0	0	0	0	1	0	0	0	0	0	1	0	2.7	2.7	2.7	75.374	663	663	1	1	NA	NA	NA	NA	1	NA	0.00028792	0	0
DDB_G0279287	6.48868	0	19.466	0	DDB0232198|DDB_G0279287	DDB0232198|DDB_G0279287	6	6	6	>DDB0232198|DDB_G0279287 |Protein|gene: DDB_G0279287 on chromosome: 3 position 1892317 to 1893775	1	6	6	6	0	1	0	2	4	1	0	1	0	2	4	1	0	1	0	2	4	1	16	16	16	49.852	450	450	1	9	NA	1	NA	2	5	1	9.26e-14	0	3.1
DDB_G0272182	-1.02395	0	-3.07184	0	DDB0232205|DDB_G0272182	DDB0232205|DDB_G0272182	11	11	11	>DDB0232205|DDB_G0272182 |Protein|gene: DDB_G0272182 on chromosome: 2 position 1515537 to 1518014	1	11	11	11	0	9	2	0	3	0	0	9	2	0	3	0	0	9	2	0	3	0	15.7	15.7	15.7	91.473	802	802	1	14	NA	9	2	NA	3	NA	1.99e-28	0	13.1
mobC	0	0	0	0	DDB0232216|DDB_G0293706	DDB0232216|DDB_G0293706	2	2	2	>DDB0232216|DDB_G0293706 |Protein|gene: mobC on chromosome: 6 position 3038260 to 3039219	1	2	2	2	0	0	0	0	0	2	0	0	0	0	0	2	0	0	0	0	0	2	10.2	10.2	10.2	25.206	216	216	1	2	NA	NA	NA	NA	NA	2	7.76e-05	0	0
enlA	-5.70879	0	-17.1264	0	DDB0232220|DDB_G0276103	DDB0232220|DDB_G0276103	1	1	1	>DDB0232220|DDB_G0276103 |Protein|gene: enlA on chromosome: 2 position 6301145 to 6305656	1	1	1	1	0	1	0	0	0	0	0	1	0	0	0	0	0	1	0	0	0	0	0.8	0.8	0.8	174.28	1503	1503	1	1	NA	1	NA	NA	NA	NA	0.00069806	0	0.8
DDB_G0268034	-0.0547239	0	-0.164172	0	DDB0232225|DDB_G0268034	DDB0232225|DDB_G0268034	7	7	7	>DDB0232225|DDB_G0268034 |Protein|gene: DDB_G0268034 on chromosome: 1 position 1340557 to 1342081	1	7	7	7	0	3	1	1	6	1	0	3	1	1	6	1	0	3	1	1	6	1	20.3	20.3	20.3	50.946	454	454	1	12	NA	3	1	1	6	1	3.04e-19	0	7.7
DDB_G0279449	-6.51738	0	-19.5522	0	DDB0232250|DDB_G0279449	DDB0232250|DDB_G0279449	3	3	3	>DDB0232250|DDB_G0279449 |Protein|gene: DDB_G0279449 on chromosome: 3 position 2062975 to 2066277	1	3	3	3	1	2	1	1	2	1	1	2	1	1	2	1	1	2	1	1	2	1	5.2	5.2	5.2	121.37	1100	1100	1	8	1	2	1	1	2	1	1.81e-08	1.5	2.5
DDB_G0275039	5.96262	0	17.8879	0	DDB0232257|DDB_G0275039	DDB0232257|DDB_G0275039	3	3	3	>DDB0232257|DDB_G0275039 |Protein|gene: DDB_G0275039 on chromosome: 2 position 5278271 to 5280648	1	3	3	3	0	2	0	1	2	0	0	2	0	1	2	0	0	2	0	1	2	0	5.3	5.3	5.3	79.744	714	714	1	5	NA	2	NA	1	2	NA	2.72e-17	0	3.9
corB	-6.25675	0	-18.7702	0	DDB0232260|DDB_G0269388	DDB0232260|DDB_G0269388	4	4	4	>DDB0232260|DDB_G0269388 |Protein|gene: corB on chromosome: 1 position 2678066 to 2680954	1	4	4	4	0	3	0	0	1	0	0	3	0	0	1	0	0	3	0	0	1	0	5.6	5.6	5.6	105.95	962	962	1	4	NA	3	NA	NA	1	NA	3.3e-10	0	4.1
DDB_G0279973	5.61385	0	16.8416	0	DDB0232291|DDB_G0279973	DDB0232291|DDB_G0279973	1	1	1	>DDB0232291|DDB_G0279973 |Protein|gene: DDB_G0279973 on chromosome: 3 position 2800822 to 2801370	1	1	1	1	0	0	0	0	1	0	0	0	0	0	1	0	0	0	0	0	1	0	8.6	8.6	8.6	16.884	152	152	1	1	NA	NA	NA	NA	1	NA	0.0073599	0	0
rad51-2	6.07893	0	18.2368	0	DDB0304849|DDB_G0273611;DDB0232316|DDB_G0273139	DDB0304849|DDB_G0273611;DDB0232316|DDB_G0273139	2;2	2;2	2;2	>DDB0304849|DDB_G0273611 |Protein|gene: rad51-2 on chromosome: 2 position 3169189 to 3170422;>DDB0232316|DDB_G0273139 |Protein|gene: rad51-1 on chromosome: 2 position 2861364 to 2862597	2	2	2	2	0	0	0	0	2	0	0	0	0	0	2	0	0	0	0	0	2	0	12.3	12.3	12.3	38.88	351	351;351	1	2	NA	NA	NA	NA	2	NA	0.00047632	0	0
vinB	5.52453	18.7618	-2.18823	0	DDB0232319|DDB_G0281499	DDB0232319|DDB_G0281499	17	17	17	>DDB0232319|DDB_G0281499 |Protein|gene: vinB on chromosome: 3 position 4621318 to 4626772	1	17	17	17	0	14	1	2	6	2	0	14	1	2	6	2	0	14	1	2	6	2	12.5	12.5	12.5	197.49	1784	1784	1	25	NA	14	1	2	6	2	5.75e-44	0	10.2
msh1	0	0	0	0	DDB0232360|DDB_G0275999	DDB0232360|DDB_G0275999	2	2	2	>DDB0232360|DDB_G0275999 |Protein|gene: msh1 on chromosome: 2 position 6158412 to 6161199	1	2	2	2	0	0	0	0	0	2	0	0	0	0	0	2	0	0	0	0	0	2	1.3	1.3	1.3	101.76	898	898	1	8	NA	NA	NA	NA	NA	8	0.0004787	0	0
srp54	5.82582	0	17.4775	0	DDB0232373|DDB_G0275455	DDB0232373|DDB_G0275455	3	3	3	>DDB0232373|DDB_G0275455 |Protein|gene: srp54 on chromosome: 2 position 6110111 to 6111847	1	3	3	3	0	2	0	0	2	0	0	2	0	0	2	0	0	2	0	0	2	0	8.3	8.3	8.3	57.609	542	542	1	4	NA	2	NA	NA	2	NA	4.24e-10	0	5
srp68	-6.33421	0	-19.0026	0	DDB0232383|DDB_G0285821	DDB0232383|DDB_G0285821	8	8	8	>DDB0232383|DDB_G0285821 |Protein|gene: srp68 on chromosome: 4 position 3701203 to 3703163	1	8	8	8	0	3	1	0	3	1	0	3	1	0	3	1	0	3	1	0	3	1	13.7	13.7	13.7	70.903	614	614	1	8	NA	3	1	NA	3	1	1.12e-18	0	4.6
srp72	-0.648439	0	-1.94532	0	DDB0232384|DDB_G0291412	DDB0232384|DDB_G0291412	7	7	7	>DDB0232384|DDB_G0291412 |Protein|gene: srp72 on chromosome: 6 position 275731 to 278168	1	7	7	7	0	7	1	0	2	1	0	7	1	0	2	1	0	7	1	0	2	1	14	14	14	76.124	672	672	1	11	NA	7	1	NA	2	1	6.11e-18	0	14
DDB_G0285329	0	0	0	0	DDB0232423|DDB_G0285329	DDB0232423|DDB_G0285329	1	1	1	>DDB0232423|DDB_G0285329 |Protein|gene: DDB_G0285329 on chromosome: 4 position 3094412 to 3095908	1	1	1	1	0	0	1	0	0	1	0	0	1	0	0	1	0	0	1	0	0	1	2.2	2.2	2.2	52.932	498	498	1	2	NA	NA	1	NA	NA	1	0.0025494	0	0
nubp1	5.66849	0	17.0055	0	DDB0232424|DDB_G0277437	DDB0232424|DDB_G0277437	2	2	2	>DDB0232424|DDB_G0277437 |Protein|gene: nubp1 on chromosome: 2 position 8068928 to 8070071	1	2	2	2	0	1	0	0	2	0	0	1	0	0	2	0	0	1	0	0	2	0	9.5	9.5	9.5	34.256	315	315	1	3	NA	1	NA	NA	2	NA	9.2e-05	0	3.8
DDB_G0285709	6.57968	0	19.739	0	DDB0232925|DDB_G0285709	DDB0232925|DDB_G0285709	8	8	8	>DDB0232925|DDB_G0285709 |Protein|gene: DDB_G0285709 on chromosome: 4 position 3622848 to 3624630	1	8	8	8	0	1	1	1	7	1	0	1	1	1	7	1	0	1	1	1	7	1	22.8	22.8	22.8	57.366	517	517	1	11	NA	1	1	1	7	1	2.09e-19	0	2.3
psmA5	5.14161	0	15.4248	0	DDB0232930|DDB_G0268538	DDB0232930|DDB_G0268538	1	1	1	>DDB0232930|DDB_G0268538 |Protein|gene: psmA5 on chromosome: 1 position 1022895 to 1023978	1	1	1	1	0	1	0	0	1	0	0	1	0	0	1	0	0	1	0	0	1	0	6.6	6.6	6.6	26.687	241	241	1	2	NA	1	NA	NA	1	NA	0.00012434	0	6.6
fttB	6.99774	21.3817	-0.388452	0	DDB0232938|DDB_G0269138	DDB0232938|DDB_G0269138	8	8	8	>DDB0232938|DDB_G0269138 |Protein|gene: fttB on chromosome: 1 position 3949672 to 3950633	1	8	8	8	0	6	1	3	8	1	0	6	1	3	8	1	0	6	1	3	8	1	36.1	36.1	36.1	28.704	252	252	1	26	NA	6	5	3	9	3	1.72e-33	0	26.6
DDB_G0284015	7.30531	0	21.9159	0	DDB0232949|DDB_G0284015	DDB0232949|DDB_G0284015	1	1	1	>DDB0232949|DDB_G0284015 |Protein|gene: DDB_G0284015 on chromosome: 4 position 1433731 to 1436234	1	1	1	1	0	0	0	1	1	0	0	0	0	1	1	0	0	0	0	1	1	0	0.9	0.9	0.9	85.732	760	760	1	2	NA	NA	NA	1	1	NA	0.0087924	0	0
ptsA	5.39666	0	16.19	0	DDB0232952|DDB_G0279095	DDB0232952|DDB_G0279095	1	1	1	>DDB0232952|DDB_G0279095 |Protein|gene: ptsA on chromosome: 3 position 1624152 to 1624711	1	1	1	1	0	0	0	0	1	0	0	0	0	0	1	0	0	0	0	0	1	0	7.4	7.4	7.4	15.771	135	135	1	1	NA	NA	NA	NA	1	NA	0.0087511	0	0
prlA	5.83781	19.4423	-1.92887	0	DDB0232955|DDB_G0282361	DDB0232955|DDB_G0282361	4	4	4	>DDB0232955|DDB_G0282361 |Protein|gene: prlA on chromosome: 3 position 5825075 to 5826323	1	4	4	4	0	4	0	2	3	0	0	4	0	2	3	0	0	4	0	2	3	0	11.2	11.2	11.2	42.305	385	385	1	9	NA	4	NA	2	3	NA	1.11e-12	0	11.2
psmE4	-6.61857	0	-19.8557	0	DDB0232961|DDB_G0292398	DDB0232961|DDB_G0292398	6	6	6	>DDB0232961|DDB_G0292398 |Protein|gene: psmE4 on chromosome: 6 position 1544203 to 1550722	1	6	6	6	0	5	0	1	1	0	0	5	0	1	1	0	0	5	0	1	1	0	3.4	3.4	3.4	221.13	1905	1905	1	7	NA	5	NA	1	1	NA	4e-26	0	2.8
psmD7	6.29977	0	18.8993	0	DDB0232987|DDB_G0279633	DDB0232987|DDB_G0279633	2	2	2	>DDB0232987|DDB_G0279633 |Protein|gene: psmD7 on chromosome: 3 position 2343459 to 2344670	1	2	2	2	0	0	0	0	2	1	0	0	0	0	2	1	0	0	0	0	2	1	11.1	11.1	11.1	36.303	325	325	1	3	NA	NA	NA	NA	2	1	5.12e-07	0	0
psmD13	-0.0318032	0	-0.0954095	0	DDB0233004|DDB_G0285105	DDB0233004|DDB_G0285105	8	8	8	>DDB0233004|DDB_G0285105 |Protein|gene: psmD13 on chromosome: 4 position 2852779 to 2854360	1	8	8	8	0	2	0	0	7	1	0	2	0	0	7	1	0	2	0	0	7	1	27.3	27.3	27.3	44.132	385	385	1	10	NA	2	NA	NA	7	1	2.86e-22	0	7.3
rvb1	0.0365188	0	0.109556	0	DDB0233013|DDB_G0293226	DDB0233013|DDB_G0293226	7	7	7	>DDB0233013|DDB_G0293226 |Protein|gene: rvb1 on chromosome: 6 position 2678243 to 2679944	1	7	7	7	0	3	0	0	6	0	0	3	0	0	6	0	0	3	0	0	6	0	20.8	20.8	20.8	57.464	523	523	1	10	NA	3	NA	NA	7	NA	3.56e-24	0	7.6
rvb2	-5.93751	0	-17.8125	0	DDB0233014|DDB_G0280775	DDB0233014|DDB_G0280775	4	4	4	>DDB0233014|DDB_G0280775 |Protein|gene: rvb2 on chromosome: 3 position 3727138 to 3728652	1	4	4	4	0	3	0	0	2	0	0	3	0	0	2	0	0	3	0	0	2	0	10.9	10.9	10.9	51.97	469	469	1	6	NA	4	NA	NA	2	NA	5.36e-11	0	7.9
rfa1	5.15646	0	15.4694	0	DDB0233023|DDB_G0289513	DDB0233023|DDB_G0289513	2	2	2	>DDB0233023|DDB_G0289513 |Protein|gene: rfa1 on chromosome: 5 position 2891660 to 2893699	1	2	2	2	0	1	0	0	1	0	0	1	0	0	1	0	0	1	0	0	1	0	4.3	4.3	4.3	75.807	679	679	1	2	NA	1	NA	NA	1	NA	2.73e-05	0	2.1
trxC	6.48379	0	19.4514	0	DDB0233050|DDB_G0294489	DDB0233050|DDB_G0294489	1	1	1	>DDB0233050|DDB_G0294489 |Protein|gene: trxC on chromosome: 6 position 2335005 to 2335723	1	1	1	1	0	1	0	0	1	0	0	1	0	0	1	0	0	1	0	0	1	0	12.5	12.5	12.5	11.796	104	104	1	2	NA	1	NA	NA	1	NA	0.00036828	0	12.5
DDB_G0278981	5.39288	0	16.1786	0	DDB0233057|DDB_G0278981	DDB0233057|DDB_G0278981	2	2	2	>DDB0233057|DDB_G0278981 |Protein|gene: DDB_G0278981 on chromosome: 3 position 1470681 to 1472622	1	2	2	2	0	0	0	0	2	0	0	0	0	0	2	0	0	0	0	0	2	0	5.2	5.2	5.2	64.485	563	563	1	2	NA	NA	NA	NA	2	NA	0.00034984	0	0
DDB_G0291510	5.36173	0	16.0852	0	DDB0233060|DDB_G0291510	DDB0233060|DDB_G0291510	1	1	1	>DDB0233060|DDB_G0291510 |Protein|gene: DDB_G0291510 on chromosome: 6 position 452902 to 456759	1	1	1	1	0	1	0	0	1	0	0	1	0	0	1	0	0	1	0	0	1	0	1.4	1.4	1.4	114.37	1031	1031	1	2	NA	1	NA	NA	1	NA	9.83e-05	0	1.4
strap	5.58941	0	16.7682	0	DDB0233062|DDB_G0286457	DDB0233062|DDB_G0286457	1	1	1	>DDB0233062|DDB_G0286457 |Protein|gene: strap on chromosome: 4 position 4462466 to 4463679	1	1	1	1	0	0	0	0	1	0	0	0	0	0	1	0	0	0	0	0	1	0	6.1	6.1	6.1	32.098	293	293	1	1	NA	NA	NA	NA	1	NA	0.00015935	0	0
uch2	0	0	0	0	DDB0233072|DDB_G0285527	DDB0233072|DDB_G0285527	1	1	1	>DDB0233072|DDB_G0285527 |Protein|gene: uch2 on chromosome: 4 position 3345269 to 3346553	1	1	1	1	0	0	1	0	0	0	0	0	1	0	0	0	0	0	1	0	0	0	4.1	4.1	4.1	39.324	343	343	1	1	NA	NA	1	NA	NA	NA	0.0052962	0	0
DDB_G0284915	-6.32023	0	-18.9607	0	DDB0233078|DDB_G0284915	DDB0233078|DDB_G0284915	5	5	5	>DDB0233078|DDB_G0284915 |Protein|gene: DDB_G0284915 on chromosome: 4 position 2643291 to 2644175	1	5	5	5	0	3	1	0	3	1	0	3	1	0	3	1	0	3	1	0	3	1	21.2	21.2	21.2	26.521	231	231	1	8	NA	3	1	NA	3	1	4.38e-12	0	13.9
DDB_G0289473	5.67304	0	17.0191	0	DDB0233095|DDB_G0289473	DDB0233095|DDB_G0289473	1	1	1	>DDB0233095|DDB_G0289473 |Protein|gene: DDB_G0289473 on chromosome: 5 position 2830601 to 2833935	1	1	1	1	0	0	0	0	1	0	0	0	0	0	1	0	0	0	0	0	1	0	1.8	1.8	1.8	119.91	1077	1077	1	1	NA	NA	NA	NA	1	NA	0.00027093	0	0
DDB_G0284605	6.89268	0	20.6781	0	DDB0233096|DDB_G0284605	DDB0233096|DDB_G0284605	14	14	14	>DDB0233096|DDB_G0284605 |Protein|gene: DDB_G0284605 on chromosome: 4 position 2214347 to 2217243	1	14	14	14	0	3	1	1	10	4	0	3	1	1	10	4	0	3	1	1	10	4	19.6	19.6	19.6	102.1	927	927	1	19	NA	3	1	1	10	4	1.89e-38	0	4.4
csn1	-0.234139	0	-0.702418	0	DDB0233099|DDB_G0283587	DDB0233099|DDB_G0283587	7	7	7	>DDB0233099|DDB_G0283587 |Protein|gene: csn1 on chromosome: 4 position 822737 to 824361	1	7	7	7	0	6	0	0	4	0	0	6	0	0	4	0	0	6	0	0	4	0	19.4	19.4	19.4	53.066	458	458	1	10	NA	6	NA	NA	4	NA	3.04e-19	0	15.5
csn2	-0.183782	0	-0.551345	0	DDB0233100|DDB_G0289361	DDB0233100|DDB_G0289361	3	3	3	>DDB0233100|DDB_G0289361 |Protein|gene: csn2 on chromosome: 5 position 2705143 to 2706968	1	3	3	3	0	2	1	0	2	0	0	2	1	0	2	0	0	2	1	0	2	0	8.5	8.5	8.5	52.11	449	449	1	5	NA	2	1	NA	2	NA	1.11e-52	0	6.2
csn3	-5.90882	0	-17.7265	0	DDB0233101|DDB_G0291848	DDB0233101|DDB_G0291848	1	1	1	>DDB0233101|DDB_G0291848 |Protein|gene: csn3 on chromosome: 6 position 766772 to 768622	1	1	1	1	0	1	0	0	0	0	0	1	0	0	0	0	0	1	0	0	0	0	3.3	3.3	3.3	47.322	418	418	1	1	NA	1	NA	NA	NA	NA	8.17e-05	0	3.3
csn4	5.97871	0	17.9361	0	DDB0233102|DDB_G0293844	DDB0233102|DDB_G0293844	4	4	4	>DDB0233102|DDB_G0293844 |Protein|gene: csn4 on chromosome: 6 position 3378445 to 3379841	1	4	4	4	0	3	0	0	2	0	0	3	0	0	2	0	0	3	0	0	2	0	12.2	12.2	12.2	45.382	393	393	1	5	NA	3	NA	NA	2	NA	6.85e-18	0	8.1
csn6	-6.36224	0	-19.0867	0	DDB0233105|DDB_G0293180	DDB0233105|DDB_G0293180	4	4	4	>DDB0233105|DDB_G0293180 |Protein|gene: csn6 on chromosome: 6 position 2499532 to 2500883	1	4	4	4	0	4	0	0	1	0	0	4	0	0	1	0	0	4	0	0	1	0	12.9	12.9	12.9	35.106	309	309	1	5	NA	4	NA	NA	1	NA	6.41e-10	0	12.9
csn7	5.38646	0	16.1594	0	DDB0233106|DDB_G0271282	DDB0233106|DDB_G0271282	1	1	1	>DDB0233106|DDB_G0271282 |Protein|gene: csn7 on chromosome: 2 position 160979 to 162041	1	1	1	1	0	1	0	0	1	0	0	1	0	0	1	0	0	1	0	0	1	0	5.4	5.4	5.4	29.912	259	259	1	2	NA	1	NA	NA	1	NA	0.0049651	0	5.4
prp19	-5.60576	0	-16.8173	0	DDB0233121|DDB_G0276803	DDB0233121|DDB_G0276803	1	1	1	>DDB0233121|DDB_G0276803 |Protein|gene: prp19 on chromosome: 2 position 7360384 to 7362414	1	1	1	1	0	1	0	0	0	0	0	1	0	0	0	0	0	1	0	0	0	0	3.1	3.1	3.1	56.81	514	514	1	1	NA	1	NA	NA	NA	NA	0.0001595	0	3.1
ost1	6.3554	0	19.0662	0	DDB0233146|DDB_G0293224	DDB0233146|DDB_G0293224	6	6	6	>DDB0233146|DDB_G0293224 |Protein|gene: ost1 on chromosome: 6 position 2680686 to 2682211	1	6	6	6	0	1	0	1	6	1	0	1	0	1	6	1	0	1	0	1	6	1	18.7	18.7	18.7	52.41	460	460	1	9	NA	1	NA	1	6	1	1.06e-18	0	2.8
swp1	-0.303968	0	-0.911903	0	DDB0233147|DDB_G0289479	DDB0233147|DDB_G0289479	8	8	8	>DDB0233147|DDB_G0289479 |Protein|gene: swp1 on chromosome: 5 position 2823825 to 2826023	1	8	8	8	0	3	0	1	6	2	0	3	0	1	6	2	0	3	0	1	6	2	17.7	17.7	17.7	75.615	685	685	1	14	NA	4	NA	1	7	2	8.98e-29	0	6
sf3b3	-5.80832	0	-17.425	0	DDB0233171|DDB_G0282569	DDB0233171|DDB_G0282569	3	3	3	>DDB0233171|DDB_G0282569 |Protein|gene: sf3b3 on chromosome: 3 position 5947254 to 5951124	1	3	3	3	0	2	0	0	1	1	0	2	0	0	1	1	0	2	0	0	1	1	3.3	3.3	3.3	139.85	1256	1256	1	4	NA	2	NA	NA	1	1	2.82e-09	0	2.3
sf3a1	5.97074	0	17.9122	0	DDB0233180|DDB_G0272676	DDB0233180|DDB_G0272676	3	3	3	>DDB0233180|DDB_G0272676 |Protein|gene: sf3a1 on chromosome: 2 position 2037250 to 2039714	1	3	3	3	0	0	0	0	3	0	0	0	0	0	3	0	0	0	0	0	3	0	6.8	6.8	6.8	84.275	760	760	1	3	NA	NA	NA	NA	3	NA	4.41e-10	0	0
eftud2	-5.6505	0	-16.9515	0	DDB0233220|DDB_G0283359	DDB0233220|DDB_G0283359	2	2	2	>DDB0233220|DDB_G0283359 |Protein|gene: eftud2 on chromosome: 4 position 569125 to 572263	1	2	2	2	0	2	0	0	0	0	0	2	0	0	0	0	0	2	0	0	0	0	2.8	2.8	2.8	114.78	1018	1018	1	2	NA	2	NA	NA	NA	NA	0.00038361	0	2.8
phdI	-0.0594836	0	-0.178451	0	DDB0233285|DDB_G0274775	DDB0233285|DDB_G0274775	3	3	3	>DDB0233285|DDB_G0274775 |Protein|gene: phdI on chromosome: 2 position 3804521 to 3806675	1	3	3	3	0	2	0	0	3	1	0	2	0	0	3	1	0	2	0	0	3	1	7.6	7.6	7.6	51.236	458	458	1	6	NA	2	NA	NA	3	1	3.13e-10	0	5.2
DDB_G0276057	6.0508	0	18.1524	0	DDB0233288|DDB_G0276057	DDB0233288|DDB_G0276057	3	3	3	>DDB0233288|DDB_G0276057 |Protein|gene: DDB_G0276057 on chromosome: 2 position 6469384 to 6471238	1	3	3	3	0	0	0	0	3	0	0	0	0	0	3	0	0	0	0	0	3	0	8.3	8.3	8.3	60.433	540	540	1	3	NA	NA	NA	NA	3	NA	1.28e-11	0	0
dync1li1	6.1068	18.5641	-0.243696	0	DDB0233302|DDB_G0292904	DDB0233302|DDB_G0292904	4	4	4	>DDB0233302|DDB_G0292904 |Protein|gene: dync1li1 on chromosome: 6 position 2245112 to 2247070	1	4	4	4	0	3	1	2	3	1	0	3	1	2	3	1	0	3	1	2	3	1	11.3	11.3	11.3	56.713	504	504	1	10	NA	3	1	2	3	1	5.57e-10	0	8.1
ragC	5.78434	0	17.353	0	DDB0233303|DDB_G0284495	DDB0233303|DDB_G0284495	2	2	2	>DDB0233303|DDB_G0284495 |Protein|gene: ragC on chromosome: 4 position 2047442 to 2049155	1	2	2	2	0	0	0	0	2	0	0	0	0	0	2	0	0	0	0	0	2	0	5.8	5.8	5.8	41.1	360	360	1	2	NA	NA	NA	NA	2	NA	0.00021771	0	0
fam49	0.239655	18.9321	-18.2131	0	DDB0233320|DDB_G0272190	DDB0233320|DDB_G0272190	4	4	4	>DDB0233320|DDB_G0272190 |Protein|gene: fam49 on chromosome: 2 position 1409267 to 1411283	1	4	4	4	0	2	1	2	2	1	0	2	1	2	2	1	0	2	1	2	2	1	13.7	13.7	13.7	35.574	315	315	1	8	NA	2	1	2	2	1	1.07e-11	0	6.7
rnp1A	-0.0901728	20.268	-20.5385	0	DDB0233340|DDB_G0284167	DDB0233340|DDB_G0284167	3	3	3	>DDB0233340|DDB_G0284167 |Protein|gene: rnp1A on chromosome: 4 position 1610129 to 1611458	1	3	3	3	0	3	1	2	1	0	0	3	1	2	1	0	0	3	1	2	1	0	25.3	25.3	25.3	31.835	293	293	1	9	NA	4	1	3	1	NA	5.48e-12	0	25.3
tra2	6.11757	0	18.3527	0	DDB0233352|DDB_G0278349	DDB0233352|DDB_G0278349	1	1	1	>DDB0233352|DDB_G0278349 |Protein|gene: tra2 on chromosome: 3 position 731119 to 732534	1	1	1	1	0	0	0	0	1	0	0	0	0	0	1	0	0	0	0	0	1	0	7.1	7.1	7.1	36.586	326	326	1	2	NA	NA	NA	NA	2	NA	0.0010091	0	0
u2af1	6.83278	0	20.4983	0	DDB0233354|DDB_G0285077	DDB0233354|DDB_G0285077	7	7	7	>DDB0233354|DDB_G0285077 |Protein|gene: u2af1 on chromosome: 4 position 2799520 to 2801698	1	7	7	7	0	0	0	1	6	2	0	0	0	1	6	2	0	0	0	1	6	2	19.5	19.5	19.5	53.941	471	471	1	10	NA	NA	NA	1	7	2	9.85e-18	0	0
gxcJJ	5.13911	0	15.4173	0	DDB0233356|DDB_G0275679	DDB0233356|DDB_G0275679	1	1	1	>DDB0233356|DDB_G0275679 |Protein|gene: gxcJJ on chromosome: 2 position 5709701 to 5714246	1	1	1	1	0	0	0	0	1	0	0	0	0	0	1	0	0	0	0	0	1	0	1	1	1	137.76	1173	1173	1	1	NA	NA	NA	NA	1	NA	0.0028969	0	0
pabpc1A	0.056016	0	0.168048	0	DDB0233359|DDB_G0293558	DDB0233359|DDB_G0293558	16	16	16	>DDB0233359|DDB_G0293558 |Protein|gene: pabpc1A on chromosome: 6 position 3041877 to 3044187	1	16	16	16	0	7	0	1	12	2	0	7	0	1	12	2	0	7	0	1	12	2	42.5	42.5	42.5	62.779	565	565	1	25	NA	7	NA	1	13	4	1.12e-93	0	14.5
DDB_G0287519	5.47487	0	16.4246	0	DDB0233380|DDB_G0287519	DDB0233380|DDB_G0287519	1	1	1	>DDB0233380|DDB_G0287519 |Protein|gene: DDB_G0287519 on chromosome: 5 position 362168 to 363766	1	1	1	1	0	1	0	0	1	0	0	1	0	0	1	0	0	1	0	0	1	0	2.4	2.4	2.4	58.894	532	532	1	2	NA	1	NA	NA	1	NA	0.00024748	0	2.4
DDB_G0285781	6.08689	0	18.2607	0	DDB0233397|DDB_G0285781	DDB0233397|DDB_G0285781	2	2	2	>DDB0233397|DDB_G0285781 |Protein|gene: DDB_G0285781 on chromosome: 4 position 3508114 to 3508581	1	2	2	2	0	0	0	0	2	0	0	0	0	0	2	0	0	0	0	0	2	0	13.5	13.5	13.5	17.302	155	155	1	2	NA	NA	NA	NA	2	NA	1.73e-06	0	0
DDB_G0270402	5.98929	0	17.9679	0	DDB0233400|DDB_G0270402	DDB0233400|DDB_G0270402	2	2	2	>DDB0233400|DDB_G0270402 |Protein|gene: DDB_G0270402 on chromosome: 1 position 4784022 to 4784931	1	2	2	2	0	0	0	0	2	0	0	0	0	0	2	0	0	0	0	0	2	0	16.1	16.1	16.1	24.545	218	218	1	2	NA	NA	NA	NA	2	NA	5.87e-06	0	0
ddx17	5.54574	0	16.6372	0	DDB0233431|DDB_G0293168	DDB0233431|DDB_G0293168	2	2	2	>DDB0233431|DDB_G0293168 |Protein|gene: ddx17 on chromosome: 6 position 2360817 to 2364250	1	2	2	2	0	0	0	0	2	0	0	0	0	0	2	0	0	0	0	0	2	0	2.8	2.8	2.8	84.02	785	785	1	2	NA	NA	NA	NA	2	NA	0.00033497	0	0
gxcT	5.71844	0	17.1553	0	DDB0233444|DDB_G0269610	DDB0233444|DDB_G0269610	2	2	2	>DDB0233444|DDB_G0269610 |Protein|gene: gxcT on chromosome: 1 position 3136522 to 3141488	1	2	2	2	0	0	1	0	1	0	0	0	1	0	1	0	0	0	1	0	1	0	2	2	2	176.88	1574	1574	1	2	NA	NA	1	NA	1	NA	3.18e-06	0	0
ddx3	6.54591	0	19.6377	0	DDB0233447|DDB_G0283661	DDB0233447|DDB_G0283661	6	6	6	>DDB0233447|DDB_G0283661 |Protein|gene: ddx3 on chromosome: 4 position 939305 to 941576	1	6	6	6	0	1	0	1	6	1	0	1	0	1	6	1	0	1	0	1	6	1	11.5	11.5	11.5	78.957	712	712	1	9	NA	1	NA	1	6	1	1.77e-19	0	1.8
DDB_G0293708	6.01016	0	18.0305	0	DDB0233465|DDB_G0293708	DDB0233465|DDB_G0293708	2	2	2	>DDB0233465|DDB_G0293708 |Protein|gene: DDB_G0293708 on chromosome: 6 position 3054649 to 3055489	1	2	2	2	0	0	0	0	2	0	0	0	0	0	2	0	0	0	0	0	2	0	29.1	29.1	29.1	12.297	110	110	1	2	NA	NA	NA	NA	2	NA	1.26e-06	0	0
DDB_G0281055	5.33665	0	16.01	0	DDB0233481|DDB_G0281055	DDB0233481|DDB_G0281055	1	1	1	>DDB0233481|DDB_G0281055 |Protein|gene: DDB_G0281055 on chromosome: 3 position 3983103 to 3983966	1	1	1	1	0	0	0	0	1	0	0	0	0	0	1	0	0	0	0	0	1	0	5.9	5.9	5.9	32.285	287	287	1	1	NA	NA	NA	NA	1	NA	0.0051601	0	0
DDB_G0280181	6.29078	0	18.8723	0	DDB0233500|DDB_G0280181	DDB0233500|DDB_G0280181	4	4	4	>DDB0233500|DDB_G0280181 |Protein|gene: DDB_G0280181 on chromosome: 3 position 3067276 to 3068277	1	4	4	4	0	0	0	0	4	0	0	0	0	0	4	0	0	0	0	0	4	0	15	15	15	38.091	333	333	1	4	NA	NA	NA	NA	4	NA	1.26e-16	0	0
DDB_G0285357	5.99856	0	17.9957	0	DDB0233548|DDB_G0285357	DDB0233548|DDB_G0285357	3	3	3	>DDB0233548|DDB_G0285357 |Protein|gene: DDB_G0285357 on chromosome: 4 position 3165268 to 3166362	1	3	3	3	0	2	0	0	2	0	0	2	0	0	2	0	0	2	0	0	2	0	11	11	11	39.862	364	364	1	4	NA	2	NA	NA	2	NA	3.12e-06	0	10.7
DDB_G0288639	5.91128	0	17.7338	0	DDB0233605|DDB_G0288639	DDB0233605|DDB_G0288639	3	3	3	>DDB0233605|DDB_G0288639 |Protein|gene: DDB_G0288639 on chromosome: 5 position 1756684 to 1758646	1	3	3	3	0	0	0	0	3	0	0	0	0	0	3	0	0	0	0	0	3	0	6.1	6.1	6.1	59.623	539	539	1	3	NA	NA	NA	NA	3	NA	1.29e-07	0	0
DDB_G0282313	6.4406	0	19.3218	0	DDB0233608|DDB_G0282313	DDB0233608|DDB_G0282313	4	4	4	>DDB0233608|DDB_G0282313 |Protein|gene: DDB_G0282313 on chromosome: 3 position 5624970 to 5626340	1	4	4	4	0	0	0	0	4	0	0	0	0	0	4	0	0	0	0	0	4	0	13.5	13.5	13.5	40.394	363	363	1	4	NA	NA	NA	NA	4	NA	4.85e-22	0	0
zizB	0.209291	0	0.627874	0	DDB0233622|DDB_G0293084	DDB0233622|DDB_G0293084	14	14	14	>DDB0233622|DDB_G0293084 |Protein|gene: zizB on chromosome: 6 position 2452128 to 2458783	1	14	14	14	0	3	2	1	9	3	0	3	2	1	9	3	0	3	2	1	9	3	9.8	9.8	9.8	241.71	2147	2147	1	18	NA	3	2	1	9	3	1.9e-33	0	2.4
DDB_G0278105	5.25772	0	15.7732	0	DDB0233648|DDB_G0278105	DDB0233648|DDB_G0278105	1	1	1	>DDB0233648|DDB_G0278105 |Protein|gene: DDB_G0278105 on chromosome: 3 position 280166 to 282713	1	1	1	1	0	0	0	0	1	0	0	0	0	0	1	0	0	0	0	0	1	0	1.7	1.7	1.7	59.109	530	530	1	1	NA	NA	NA	NA	1	NA	0.0018463	0	0
DDB_G0290307	5.47054	0	16.4116	0	DDB0233651|DDB_G0290307	DDB0233651|DDB_G0290307	1	1	1	>DDB0233651|DDB_G0290307 |Protein|gene: DDB_G0290307 on chromosome: 5 position 3938585 to 3940056	1	1	1	1	0	0	0	0	1	0	0	0	0	0	1	0	0	0	0	0	1	0	5.4	5.4	5.4	50.256	459	459	1	1	NA	NA	NA	NA	1	NA	0.0060529	0	0
eppA	12.3512	19.3436	17.7099	0	DDB0233660|DDB_G0283327	DDB0233660|DDB_G0283327	3	3	3	>DDB0233660|DDB_G0283327 |Protein|gene: eppA on chromosome: 4 position 431083 to 432443	1	3	3	3	0	0	0	2	3	0	0	0	0	2	3	0	0	0	0	2	3	0	12.9	12.9	12.9	45.318	402	402	1	5	NA	NA	NA	2	3	NA	2.46e-19	0	0
DDB_G0270634	6.19853	0	18.5956	0	DDB0233675|DDB_G0270634	DDB0233675|DDB_G0270634	5	5	5	>DDB0233675|DDB_G0270634 |Protein|gene: DDB_G0270634 on chromosome: 1 position 3530459 to 3532109	1	5	5	5	0	0	0	0	4	1	0	0	0	0	4	1	0	0	0	0	4	1	14.7	14.7	14.7	42.506	368	368	1	6	NA	NA	NA	NA	5	1	1.33e-18	0	0
cpsf1	5.94516	0	17.8355	0	DDB0233702|DDB_G0281585	DDB0233702|DDB_G0281585	3	3	3	>DDB0233702|DDB_G0281585 |Protein|gene: cpsf1 on chromosome: 3 position 4665204 to 4670752	1	3	3	3	0	0	0	0	3	0	0	0	0	0	3	0	0	0	0	0	3	0	2.9	2.9	2.9	187.9	1628	1628	1	3	NA	NA	NA	NA	3	NA	7.79e-06	0	0
npl4	6.62405	0	19.8721	0	DDB0233722|DDB_G0290227	DDB0233722|DDB_G0290227	6	6	6	>DDB0233722|DDB_G0290227 |Protein|gene: npl4 on chromosome: 5 position 3827990 to 3830121	1	6	6	6	0	0	0	1	6	0	0	0	0	1	6	0	0	0	0	1	6	0	15.1	15.1	15.1	64.398	576	576	1	7	NA	NA	NA	1	6	NA	3.55e-18	0	0
rapgap9	5.42001	0	16.26	0	DDB0233724|DDB_G0284065	DDB0233724|DDB_G0284065	1	1	1	>DDB0233724|DDB_G0284065 |Protein|gene: rapgap9 on chromosome: 4 position 1493285 to 1494732	1	1	1	1	0	0	0	0	1	0	0	0	0	0	1	0	0	0	0	0	1	0	3	3	3	41.436	366	366	1	2	NA	NA	NA	NA	2	NA	0.0019045	0	0
rapgap1	6.42577	0	19.2773	0	DDB0233726|DDB_G0271734	DDB0233726|DDB_G0271734	8	8	8	>DDB0233726|DDB_G0271734 |Protein|gene: rapgap1 on chromosome: 2 position 882440 to 885695	1	8	8	8	0	2	1	1	6	0	0	2	1	1	6	0	0	2	1	1	6	0	10.2	10.2	10.2	118.5	1055	1055	1	10	NA	2	1	1	6	NA	2.25e-30	0	1.7
dhx9	5.56611	0	16.6983	0	DDB0233740|DDB_G0275313	DDB0233740|DDB_G0275313	2	2	2	>DDB0233740|DDB_G0275313 |Protein|gene: dhx9 on chromosome: 2 position 5331812 to 5336775	1	2	2	2	0	0	0	0	2	0	0	0	0	0	2	0	0	0	0	0	2	0	2.2	2.2	2.2	167.05	1472	1472	1	2	NA	NA	NA	NA	2	NA	8.52e-07	0	0
upf1	5.95902	0	17.8771	0	DDB0233746|DDB_G0288923	DDB0233746|DDB_G0288923	4	4	4	>DDB0233746|DDB_G0288923 |Protein|gene: upf1 on chromosome: 5 position 2130048 to 2134208	1	4	4	4	0	0	0	0	3	2	0	0	0	0	3	2	0	0	0	0	3	2	3.5	3.5	3.5	151.56	1331	1331	1	5	NA	NA	NA	NA	3	2	1.48e-10	0	0
nfaA	-5.4944	0	-16.4832	0	DDB0233763|DDB_G0271750	DDB0233763|DDB_G0271750	1	1	1	>DDB0233763|DDB_G0271750 |Protein|gene: nfaA on chromosome: 2 position 720888 to 724093	1	1	1	1	0	1	0	0	0	0	0	1	0	0	0	0	0	1	0	0	0	0	1.3	1.3	1.3	103.97	920	920	1	1	NA	1	NA	NA	NA	NA	0.0070849	0	1.3
DDB_G0284243	6.33256	0	18.9977	0	DDB0233767|DDB_G0284243	DDB0233767|DDB_G0284243	4	4	4	>DDB0233767|DDB_G0284243 |Protein|gene: DDB_G0284243 on chromosome: 4 position 1735866 to 1737435	1	4	4	4	0	1	0	0	4	0	0	1	0	0	4	0	0	1	0	0	4	0	10.4	10.4	10.4	44.419	403	403	1	5	NA	1	NA	NA	4	NA	8.2e-11	0	2.7
gacW	-6.21757	0	-18.6527	0	DDB0233787|DDB_G0290439	DDB0233787|DDB_G0290439	3	3	3	>DDB0233787|DDB_G0290439 |Protein|gene: gacW on chromosome: 5 position 4129372 to 4133077	1	3	3	3	0	3	0	0	0	0	0	3	0	0	0	0	0	3	0	0	0	0	3	3	3	121.78	1115	1115	1	3	NA	3	NA	NA	NA	NA	6.24e-06	0	3
ppa1	6.24161	0	18.7248	0	DDB0233791|DDB_G0284265	DDB0233791|DDB_G0284265	4	4	4	>DDB0233791|DDB_G0284265 |Protein|gene: ppa1 on chromosome: 4 position 1798190 to 1799209	1	4	4	4	0	0	0	0	4	0	0	0	0	0	4	0	0	0	0	0	4	0	23.7	23.7	23.7	31.44	279	279	1	4	NA	NA	NA	NA	4	NA	3.18e-15	0	0
copA	0.233269	0	0.699806	0	DDB0233797|DDB_G0267982	DDB0233797|DDB_G0267982	25	25	25	>DDB0233797|DDB_G0267982 |Protein|gene: copA on chromosome: 1 position 1232234 to 1235989	1	25	25	25	0	7	1	0	21	4	0	7	1	0	21	4	0	7	1	0	21	4	26	26	26	138.85	1221	1221	1	33	NA	7	1	NA	21	4	1.8e-66	0	6.6
copG	6.33776	0	19.0133	0	DDB0233801|DDB_G0289371	DDB0233801|DDB_G0289371	9	9	9	>DDB0233801|DDB_G0289371 |Protein|gene: copG on chromosome: 5 position 2724036 to 2727148	1	9	9	9	0	3	0	0	6	0	0	3	0	0	6	0	0	3	0	0	6	0	14.7	14.7	14.7	101.51	898	898	1	9	NA	3	NA	NA	6	NA	1.96e-22	0	4.1
DDB_G0274813	6.32734	0	18.982	0	DDB0233813|DDB_G0274813	DDB0233813|DDB_G0274813	7	7	7	>DDB0233813|DDB_G0274813 |Protein|gene: DDB_G0274813 on chromosome: 2 position 3971713 to 3974843	1	7	7	7	0	2	2	1	4	2	0	2	2	1	4	2	0	2	2	1	4	2	10.6	10.6	10.6	107.74	938	938	1	11	NA	2	2	1	4	2	4.1e-20	0	2.6
gacC	5.84181	0	17.5254	0	DDB0233845|DDB_G0284571	DDB0233845|DDB_G0284571	2	2	2	>DDB0233845|DDB_G0284571 |Protein|gene: gacC on chromosome: 4 position 2170033 to 2171619	1	2	2	2	0	1	0	0	2	1	0	1	0	0	2	1	0	1	0	0	2	1	11	11	11	43.911	399	399	1	4	NA	1	NA	NA	2	1	9.06e-06	0	2.8
rtnlc	5.85105	0	17.5531	0	DDB0233863|DDB_G0293088	DDB0233863|DDB_G0293088	1	1	1	>DDB0233863|DDB_G0293088 |Protein|gene: rtnlc on chromosome: 6 position 2461261 to 2462497	1	1	1	1	0	1	0	0	1	0	0	1	0	0	1	0	0	1	0	0	1	0	4.1	4.1	4.1	35.056	316	316	1	2	NA	1	NA	NA	1	NA	2.7e-05	0	4.1
DDB_G0288947	-6.10568	0	-18.317	0	DDB0233866|DDB_G0288947	DDB0233866|DDB_G0288947	3	3	3	>DDB0233866|DDB_G0288947 |Protein|gene: DDB_G0288947 on chromosome: 5 position 2162285 to 2166798	1	3	3	3	0	2	0	0	0	1	0	2	0	0	0	1	0	2	0	0	0	1	3.2	3.2	3.2	172.4	1471	1471	1	3	NA	2	NA	NA	NA	1	9.02e-09	0	2.4
DDB_G0290593	5.10696	0	15.3209	0	DDB0233884|DDB_G0290593	DDB0233884|DDB_G0290593	2	2	2	>DDB0233884|DDB_G0290593 |Protein|gene: DDB_G0290593 on chromosome: 5 position 4335292 to 4335824	1	2	2	2	0	0	0	1	1	0	0	0	0	1	1	0	0	0	0	1	1	0	13.2	13.2	13.2	16.012	144	144	1	2	NA	NA	NA	1	1	NA	0.00036608	0	0
mcfN	-0.0284211	0	-0.0852634	0	DDB0233888|DDB_G0293646	DDB0233888|DDB_G0293646	8	8	8	>DDB0233888|DDB_G0293646 |Protein|gene: mcfN on chromosome: 6 position 3201771 to 3203360	1	8	8	8	0	2	0	2	6	2	0	2	0	2	6	2	0	2	0	2	6	2	26.5	26.5	26.5	31.687	298	298	1	13	NA	2	NA	2	7	2	2.15e-18	0	6.4
DDB_G0267734	6.8655	0	20.5965	0	DDB0233903|DDB_G0267734	DDB0233903|DDB_G0267734	7	7	7	>DDB0233903|DDB_G0267734 |Protein|gene: DDB_G0267734 on chromosome: 1 position 730241 to 731113	1	7	7	7	0	2	0	0	7	1	0	2	0	0	7	1	0	2	0	0	7	1	24.8	24.8	24.8	33.268	290	290	1	11	NA	2	NA	NA	8	1	2.23e-23	0	6.9
DDB_G0268064	6.20993	0	18.6298	0	DDB0233905|DDB_G0268064	DDB0233905|DDB_G0268064	2	2	2	>DDB0233905|DDB_G0268064 |Protein|gene: DDB_G0268064 on chromosome: 1 position 1393387 to 1394274	1	2	2	2	0	0	0	0	2	0	0	0	0	0	2	0	0	0	0	0	2	0	17.1	17.1	17.1	24.547	222	222	1	2	NA	NA	NA	NA	2	NA	2.48e-06	0	0
ilvB	6.1108	0	18.3324	0	DDB0233917|DDB_G0278053	DDB0233917|DDB_G0278053	3	3	3	>DDB0233917|DDB_G0278053 |Protein|gene: ilvB on chromosome: 3 position 198473 to 200536	1	3	3	3	0	1	0	0	3	0	0	1	0	0	3	0	0	1	0	0	3	0	8.4	8.4	8.4	70.594	644	644	1	4	NA	1	NA	NA	3	NA	7.97e-09	0	2.5
eif3G	12.5787	19.101	18.6351	0	DDB0233922|DDB_G0279549	DDB0233922|DDB_G0279549	4	4	4	>DDB0233922|DDB_G0279549 |Protein|gene: eif3G on chromosome: 3 position 2241015 to 2242522	1	4	4	4	0	3	0	2	2	0	0	3	0	2	2	0	0	3	0	2	2	0	21	21	21	26.531	233	233	1	7	NA	3	NA	2	2	NA	3.62e-10	0	15.5
eif3E	-6.03744	0	-18.1123	0	DDB0233925|DDB_G0293052	DDB0233925|DDB_G0293052	2	2	2	>DDB0233925|DDB_G0293052 |Protein|gene: eif3E on chromosome: 6 position 2402071 to 2403845	1	2	2	2	0	2	1	1	1	0	0	2	1	1	1	0	0	2	1	1	1	0	4.6	4.6	4.6	60.04	525	525	1	6	NA	3	1	1	1	NA	2.35e-07	0	4.6
eif3C	-6.05599	0	-18.168	0	DDB0233926|DDB_G0279109	DDB0233926|DDB_G0279109	5	5	5	>DDB0233926|DDB_G0279109 |Protein|gene: eif3C on chromosome: 3 position 1642949 to 1645898	1	5	5	5	0	1	1	0	2	3	0	1	1	0	2	3	0	1	1	0	2	3	5.7	5.7	5.7	106.69	936	936	1	8	NA	1	1	NA	2	4	1.59e-12	0	1.3
eif3B	5.54517	0	16.6355	0	DDB0233929|DDB_G0283597	DDB0233929|DDB_G0283597	2	2	2	>DDB0233929|DDB_G0283597 |Protein|gene: eif3B on chromosome: 4 position 847464 to 849687	1	2	2	2	0	1	0	0	1	0	0	1	0	0	1	0	0	1	0	0	1	0	5.5	5.5	5.5	77.519	670	670	1	2	NA	1	NA	NA	1	NA	0.00052454	0	1.2
eif3A	-0.547741	0	-1.64322	0	DDB0233930|DDB_G0272078	DDB0233930|DDB_G0272078	11	11	11	>DDB0233930|DDB_G0272078 |Protein|gene: eif3A on chromosome: 2 position 1223494 to 1226750	1	11	11	11	1	3	3	1	4	2	1	3	3	1	4	2	1	3	3	1	4	2	14.6	14.6	14.6	120.07	1030	1030	1	16	1	3	4	1	5	2	3.53e-31	0.8	3.5
eif3L	5.61365	16.8409	0	0	DDB0233946|DDB_G0272076	DDB0233946|DDB_G0272076	1	1	1	>DDB0233946|DDB_G0272076 |Protein|gene: eif3L on chromosome: 2 position 1220684 to 1222754	1	1	1	1	0	0	0	1	0	0	0	0	0	1	0	0	0	0	0	1	0	0	1.6	1.6	1.6	71.007	611	611	1	1	NA	NA	NA	1	NA	NA	0.005856	0	0
sac1	6.51094	0	19.5328	0	DDB0233948|DDB_G0271630	DDB0233948|DDB_G0271630	6	6	6	>DDB0233948|DDB_G0271630 |Protein|gene: sac1 on chromosome: 2 position 575486 to 577231	1	6	6	6	0	0	0	0	6	0	0	0	0	0	6	0	0	0	0	0	6	0	15	15	15	66.55	581	581	1	6	NA	NA	NA	NA	6	NA	2.55e-18	0	0
wdr7	5.52167	0	16.565	0	DDB0233984|DDB_G0272771	DDB0233984|DDB_G0272771	3	3	3	>DDB0233984|DDB_G0272771 |Protein|gene: wdr7 on chromosome: 2 position 2154360 to 2158488	1	3	3	3	0	0	0	0	2	1	0	0	0	0	2	1	0	0	0	0	2	1	3.7	3.7	3.7	147.71	1342	1342	1	3	NA	NA	NA	NA	2	1	2.49e-09	0	0
cct5	6.90494	20.574	0.140793	0	DDB0233994|DDB_G0281849	DDB0233994|DDB_G0281849	12	12	12	>DDB0233994|DDB_G0281849 |Protein|gene: cct5 on chromosome: 3 position 5012149 to 5014049	1	12	12	12	0	5	1	3	12	1	0	5	1	3	12	1	0	5	1	3	12	1	25.7	25.7	25.7	59.13	538	538	1	22	NA	5	1	3	12	1	2.14e-34	0	10.8
cct6	0.0433571	0	0.130071	0	DDB0233995|DDB_G0277493	DDB0233995|DDB_G0277493	11	11	11	>DDB0233995|DDB_G0277493 |Protein|gene: cct6 on chromosome: 2 position 8001157 to 8003005	1	11	11	11	0	4	1	2	10	2	0	4	1	2	10	2	0	4	1	2	10	2	30.4	30.4	30.4	59.391	539	539	1	19	NA	4	1	2	10	2	3.9e-35	0	8.5
act31	5.39748	0	16.1924	0	DDB0234013|DDB_G0269476	DDB0234013|DDB_G0269476	2	2	2	>DDB0234013|DDB_G0269476 |Protein|gene: act31 on chromosome: 1 position 2844541 to 2845608	1	2	2	2	0	0	0	0	2	0	0	0	0	0	2	0	0	0	0	0	2	0	8.2	8.2	8.2	39.921	355	355	1	2	NA	NA	NA	NA	2	NA	0.00012573	0	0
DDB_G0269482	-0.691128	0	-2.07338	0	DDB0234033|DDB_G0269482	DDB0234033|DDB_G0269482	4	3	3	>DDB0234033|DDB_G0269482 |Protein|gene: DDB_G0269482 on chromosome: 1 position 2852550 to 2854865	1	4	3	3	0	3	0	0	3	0	0	3	0	0	2	0	0	3	0	0	2	0	6.4	5.3	5.3	82.955	736	736	1	5	NA	3	NA	NA	2	NA	5.8e-13	0	5.3
eIF6	6.51966	0	19.559	0	DDB0234038|DDB_G0276493	DDB0234038|DDB_G0276493	4	4	4	>DDB0234038|DDB_G0276493 |Protein|gene: eIF6 on chromosome: 2 position 6856691 to 6857573	1	4	4	4	0	0	0	0	4	0	0	0	0	0	4	0	0	0	0	0	4	0	24.2	24.2	24.2	26.253	244	244	1	4	NA	NA	NA	NA	4	NA	1.52e-10	0	0
DDB_G0286707	-5.76046	0	-17.2814	0	DDB0234052|DDB_G0286707	DDB0234052|DDB_G0286707	2	2	2	>DDB0234052|DDB_G0286707 |Protein|gene: DDB_G0286707 on chromosome: 4 position 4875042 to 4878196	1	2	2	2	0	1	1	0	0	0	0	1	1	0	0	0	0	1	1	0	0	0	2.7	2.7	2.7	110.8	978	978	1	2	NA	1	1	NA	NA	NA	3.03e-05	0	1.6
pdx2	6.26518	0	18.7955	0	DDB0234061|DDB_G0288305	DDB0234061|DDB_G0288305	2	2	2	>DDB0234061|DDB_G0288305 |Protein|gene: pdx2 on chromosome: 5 position 1361910 to 1362748	1	2	2	2	0	0	0	0	2	0	0	0	0	0	2	0	0	0	0	0	2	0	13.7	13.7	13.7	27.864	248	248	1	3	NA	NA	NA	NA	3	NA	6.73e-07	0	0
raptor	-5.92778	0	-17.7833	0	DDB0234064|DDB_G0270398	DDB0234064|DDB_G0270398	3	3	3	>DDB0234064|DDB_G0270398 |Protein|gene: raptor on chromosome: 1 position 4758927 to 4763559	1	3	3	3	0	2	1	0	0	1	0	2	1	0	0	1	0	2	1	0	0	1	2.6	2.6	2.6	167.89	1509	1509	1	4	NA	2	1	NA	NA	1	1.16e-11	0	1.8
iliN	5.82262	0	17.4679	0	DDB0234075|DDB_G0278481	DDB0234075|DDB_G0278481	2	2	2	>DDB0234075|DDB_G0278481 |Protein|gene: iliN on chromosome: 3 position 950150 to 951676	1	2	2	2	0	0	0	0	2	0	0	0	0	0	2	0	0	0	0	0	2	0	5.1	5.1	5.1	55.711	508	508	1	2	NA	NA	NA	NA	2	NA	5.53e-07	0	0
DDB_G0284777	5.15159	0	15.4548	0	DDB0234076|DDB_G0284777	DDB0234076|DDB_G0284777	1	1	1	>DDB0234076|DDB_G0284777 |Protein|gene: DDB_G0284777 on chromosome: 4 position 2472579 to 2473541	1	1	1	1	0	0	0	0	1	0	0	0	0	0	1	0	0	0	0	0	1	0	7.8	7.8	7.8	35.043	320	320	1	1	NA	NA	NA	NA	1	NA	0.000513	0	0
ints4	0	0	0	0	DDB0234080|DDB_G0286633	DDB0234080|DDB_G0286633	1	1	1	>DDB0234080|DDB_G0286633 |Protein|gene: ints4 on chromosome: 4 position 4760652 to 4764568	1	1	1	1	0	0	0	1	0	0	0	0	0	1	0	0	0	0	0	1	0	0	0.7	0.7	0.7	141.99	1233	1233	1	1	NA	NA	NA	1	NA	NA	0.0038361	0	0
mcfO	6.31066	0	18.932	0	DDB0234089|DDB_G0283329	DDB0234089|DDB_G0283329	10	10	10	>DDB0234089|DDB_G0283329 |Protein|gene: mcfO on chromosome: 4 position 432962 to 435476	1	10	10	10	0	2	2	1	6	2	0	2	2	1	6	2	0	2	2	1	6	2	14.9	14.9	14.9	85.647	772	772	1	13	NA	2	2	1	6	2	2.11e-25	0	2.7
DDB_G0292526	0	0	0	0	DDB0234105|DDB_G0292526	DDB0234105|DDB_G0292526	1	1	1	>DDB0234105|DDB_G0292526 |Protein|gene: DDB_G0292526 on chromosome: 6 position 1607713 to 1608038	1	1	1	1	0	0	0	0	0	1	0	0	0	0	0	1	0	0	0	0	0	1	24.1	24.1	24.1	6.9932	58	58	1	1	NA	NA	NA	NA	NA	1	0.0028319	0	0
mcfT	5.6774	0	17.0322	0	DDB0234109|DDB_G0267704	DDB0234109|DDB_G0267704	2	2	2	>DDB0234109|DDB_G0267704 |Protein|gene: mcfT on chromosome: 1 position 661668 to 662715	1	2	2	2	0	0	0	0	2	0	0	0	0	0	2	0	0	0	0	0	2	0	7.3	7.3	7.3	32.388	300	300	1	2	NA	NA	NA	NA	2	NA	2.31e-05	0	0
DDB_G0286669	5.08092	0	15.2428	0	DDB0234144|DDB_G0286669	DDB0234144|DDB_G0286669	1	1	1	>DDB0234144|DDB_G0286669 |Protein|gene: DDB_G0286669 on chromosome: 4 position 4814848 to 4817084	1	1	1	1	0	0	0	0	1	0	0	0	0	0	1	0	0	0	0	0	1	0	1.6	1.6	1.6	74.964	667	667	1	1	NA	NA	NA	NA	1	NA	0.0049132	0	0
mccB	5.74873	0	17.2462	0	DDB0234167|DDB_G0271960	DDB0234167|DDB_G0271960	3	3	3	>DDB0234167|DDB_G0271960 |Protein|gene: mccB on chromosome: 2 position 1078393 to 1080159	1	3	3	3	0	2	1	0	1	0	0	2	1	0	1	0	0	2	1	0	1	0	9.5	9.5	9.5	64.024	588	588	1	4	NA	2	1	NA	1	NA	5.24e-14	0	5.3
gfm1	6.49226	0	19.4768	0	DDB0234169|DDB_G0270482	DDB0234169|DDB_G0270482	6	6	6	>DDB0234169|DDB_G0270482 |Protein|gene: gfm1 on chromosome: 1 position 2561561 to 2563899	1	6	6	6	0	0	0	0	6	0	0	0	0	0	6	0	0	0	0	0	6	0	12.4	12.4	12.4	81.93	734	734	1	6	NA	NA	NA	NA	6	NA	1.74e-13	0	0
pho2b	5.75224	0	17.2567	0	DDB0234188|DDB_G0283187	DDB0234188|DDB_G0283187	2	2	2	>DDB0234188|DDB_G0283187 |Protein|gene: pho2b on chromosome: 4 position 381819 to 383085	1	2	2	2	0	0	0	0	2	0	0	0	0	0	2	0	0	0	0	0	2	0	14.1	14.1	14.1	35.694	312	312	1	2	NA	NA	NA	NA	2	NA	2.47e-06	0	0
vps29	5.72751	17.1825	0	0	DDB0234192|DDB_G0288787	DDB0234192|DDB_G0288787	1	1	1	>DDB0234192|DDB_G0288787 |Protein|gene: vps29 on chromosome: 5 position 1965193 to 1966338	1	1	1	1	0	1	0	1	0	0	0	1	0	1	0	0	0	1	0	1	0	0	7.1	7.1	7.1	20.414	183	183	1	2	NA	1	NA	1	NA	NA	0.007762	0	7.1
vps35	6.46926	0	19.4078	0	DDB0234193|DDB_G0293218	DDB0234193|DDB_G0293218	7	7	7	>DDB0234193|DDB_G0293218 |Protein|gene: vps35 on chromosome: 6 position 2686279 to 2688810	1	7	7	7	0	1	0	1	7	0	0	1	0	1	7	0	0	1	0	1	7	0	10.8	10.8	10.8	89.076	781	781	1	9	NA	1	NA	1	7	NA	5.82e-17	0	1.3
sort1	5.5671	0	16.7013	0	DDB0234195|DDB_G0290081	DDB0234195|DDB_G0290081	3	3	3	>DDB0234195|DDB_G0290081 |Protein|gene: sort1 on chromosome: 5 position 3627939 to 3630336	1	3	3	3	0	1	0	0	2	0	0	1	0	0	2	0	0	1	0	0	2	0	6	6	6	84.135	771	771	1	3	NA	1	NA	NA	2	NA	1.02e-06	0	1.7
ap2s1	5.13373	0	15.4012	0	DDB0234236|DDB_G0289721	DDB0234236|DDB_G0289721	1	1	1	>DDB0234236|DDB_G0289721 |Protein|gene: ap2s1 on chromosome: 5 position 3163717 to 3164408	1	1	1	1	0	0	0	0	1	0	0	0	0	0	1	0	0	0	0	0	1	0	5.6	5.6	5.6	17.016	142	142	1	1	NA	NA	NA	NA	1	NA	0.0077129	0	0
ap3d1	5.7564	0	17.2692	0	DDB0234240|DDB_G0279537	DDB0234240|DDB_G0279537	4	4	4	>DDB0234240|DDB_G0279537 |Protein|gene: ap3d1 on chromosome: 3 position 2224744 to 2228335	1	4	4	4	0	0	1	0	2	1	0	0	1	0	2	1	0	0	1	0	2	1	4.4	4.4	4.4	127.86	1143	1143	1	4	NA	NA	1	NA	2	1	1.33e-09	0	0
eIF4e	5.25048	0	15.7514	0	DDB0234247|DDB_G0268574	DDB0234247|DDB_G0268574	1	1	1	>DDB0234247|DDB_G0268574 |Protein|gene: eIF4e on chromosome: 1 position 1556730 to 1557482	1	1	1	1	0	0	0	0	1	0	0	0	0	0	1	0	0	0	0	0	1	0	7.2	7.2	7.2	29.023	250	250	1	1	NA	NA	NA	NA	1	NA	0.0050024	0	0
eIF5b	6.11198	0	18.3359	0	DDB0234259|DDB_G0278815	DDB0234259|DDB_G0278815	6	6	6	>DDB0234259|DDB_G0278815 |Protein|gene: eIF5b on chromosome: 3 position 1232003 to 1235140	1	6	6	6	0	3	1	0	3	1	0	3	1	0	3	1	0	3	1	0	3	1	8.1	8.1	8.1	115.83	1045	1045	1	9	NA	3	2	NA	3	1	2.62e-16	0	3.4
tnpo	-6.01443	0	-18.0433	0	DDB0234262|DDB_G0269948	DDB0234262|DDB_G0269948	2	2	2	>DDB0234262|DDB_G0269948 |Protein|gene: tnpo on chromosome: 1 position 3916816 to 3919967	1	2	2	2	0	2	0	0	0	0	0	2	0	0	0	0	0	2	0	0	0	0	2.8	2.8	2.8	104.79	931	931	1	2	NA	2	NA	NA	NA	NA	2.15e-06	0	2.8
vatH	-0.149252	0	-0.447756	0	DDB0234266|DDB_G0274553	DDB0234266|DDB_G0274553	5	5	5	>DDB0234266|DDB_G0274553 |Protein|gene: vatH on chromosome: 2 position 4167400 to 4169395	1	5	5	5	0	2	0	0	5	0	0	2	0	0	5	0	0	2	0	0	5	0	15.7	15.7	15.7	50.789	445	445	1	7	NA	2	NA	NA	5	NA	2.09e-13	0	5.4
DDB_G0274331	6.74895	19.4653	0.781572	0	DDB0235141|DDB_G0274331	DDB0235141|DDB_G0274331	8	8	8	>DDB0235141|DDB_G0274331 |Protein|gene: DDB_G0274331 on chromosome: 2 position 3887023 to 3888186	1	8	8	8	0	2	0	2	8	1	0	2	0	2	8	1	0	2	0	2	8	1	40.1	40.1	40.1	28.61	257	257	1	14	NA	2	NA	2	9	1	5.32e-26	0	10.5
sec23	6.60154	0	19.8046	0	DDB0235163|DDB_G0281985	DDB0235163|DDB_G0281985	10	10	10	>DDB0235163|DDB_G0281985 |Protein|gene: sec23 on chromosome: 3 position 5216752 to 5219266	1	10	10	10	0	1	0	1	7	2	0	1	0	1	7	2	0	1	0	1	7	2	20.1	20.1	20.1	84.7	750	750	1	11	NA	1	NA	1	7	2	5.84e-26	0	2.4
sec24	-0.166772	0	-0.500316	0	DDB0235165|DDB_G0281255	DDB0235165|DDB_G0281255	9	9	9	>DDB0235165|DDB_G0281255 |Protein|gene: sec24 on chromosome: 3 position 4298212 to 4301618	1	9	9	9	0	6	1	0	6	1	0	6	1	0	6	1	0	6	1	0	6	1	11	11	11	114.8	1013	1013	1	16	NA	7	1	NA	7	1	5.58e-28	0	7.6
sec24l	-0.207469	0	-0.622407	0	DDB0235166|DDB_G0277797	DDB0235166|DDB_G0277797	15	15	15	>DDB0235166|DDB_G0277797 |Protein|gene: sec24l on chromosome: 2 position 8422539 to 8426036	1	15	15	15	0	7	2	1	11	1	0	7	2	1	11	1	0	7	2	1	11	1	18.3	18.3	18.3	127.99	1133	1133	1	22	NA	7	2	1	11	1	8.21e-42	0	7.9
sec13	6.43709	0	19.3113	0	DDB0235182|DDB_G0292052	DDB0235182|DDB_G0292052	5	5	5	>DDB0235182|DDB_G0292052 |Protein|gene: sec13 on chromosome: 6 position 1099513 to 1100944	1	5	5	5	0	0	0	1	5	1	0	0	0	1	5	1	0	0	0	1	5	1	20.3	20.3	20.3	33.601	301	301	1	7	NA	NA	NA	1	5	1	2.41e-11	0	0
sec31	7.07154	20.7056	0.508986	0	DDB0235185|DDB_G0270992	DDB0235185|DDB_G0270992	13	13	13	>DDB0235185|DDB_G0270992 |Protein|gene: sec31 on chromosome: 1 position 3837509 to 3841658	1	13	13	13	0	5	0	3	11	0	0	5	0	3	11	0	0	5	0	3	11	0	19.9	19.9	19.9	150.13	1355	1355	1	22	NA	6	NA	4	12	NA	9.79e-55	0	6.6
eftud1	-5.69615	0	-17.0885	0	DDB0235191|DDB_G0279689	DDB0235191|DDB_G0279689	2	2	2	>DDB0235191|DDB_G0279689 |Protein|gene: eftud1 on chromosome: 3 position 2446020 to 2449616	1	2	2	2	0	1	0	0	0	1	0	1	0	0	0	1	0	1	0	0	0	1	1.9	1.9	1.9	130.13	1164	1164	1	2	NA	1	NA	NA	NA	1	0.00019121	0	1.1
sec61a	6.50322	0	19.5097	0	DDB0235193|DDB_G0278885	DDB0235193|DDB_G0278885	4	4	4	>DDB0235193|DDB_G0278885 |Protein|gene: sec61a on chromosome: 3 position 1338636 to 1340376	1	4	4	4	0	1	0	1	4	0	0	1	0	1	4	0	0	1	0	1	4	0	9.5	9.5	9.5	52.489	475	475	1	6	NA	1	NA	1	4	NA	1.49e-11	0	1.9
mecr	6.59891	19.2877	0.509072	0	DDB0235198|DDB_G0278095	DDB0235198|DDB_G0278095	4	4	4	>DDB0235198|DDB_G0278095 |Protein|gene: mecr on chromosome: 3 position 262493 to 263754	1	4	4	4	0	2	1	2	3	2	0	2	1	2	3	2	0	2	1	2	3	2	14.9	14.9	14.9	38.735	350	350	1	10	NA	2	1	2	3	2	4.73e-20	0	7.7
DDB_G0289701	0	0	0	0	DDB0235251|DDB_G0289701	DDB0235251|DDB_G0289701	1	1	1	>DDB0235251|DDB_G0289701 |Protein|gene: DDB_G0289701 on chromosome: 5 position 3121180 to 3126609	1	1	1	1	0	0	1	0	0	0	0	0	1	0	0	0	0	0	1	0	0	0	0.6	0.6	0.6	185.49	1704	1704	1	1	NA	NA	1	NA	NA	NA	0.0069662	0	0
impa1	5.00897	0	15.0269	0	DDB0235253|DDB_G0281239	DDB0235253|DDB_G0281239	1	1	1	>DDB0235253|DDB_G0281239 |Protein|gene: impa1 on chromosome: 3 position 4261304 to 4262400	1	1	1	1	0	0	0	0	1	0	0	0	0	0	1	0	0	0	0	0	1	0	4	4	4	29.899	272	272	1	1	NA	NA	NA	NA	1	NA	0.0012142	0	0
oxct	6.41452	0	19.2436	0	DDB0235256|DDB_G0288105	DDB0235256|DDB_G0288105	6	6	6	>DDB0235256|DDB_G0288105 |Protein|gene: oxct on chromosome: 5 position 1121891 to 1123618	1	6	6	6	0	0	0	0	6	1	0	0	0	0	6	1	0	0	0	0	6	1	19.4	19.4	19.4	54.934	509	509	1	7	NA	NA	NA	NA	6	1	8.88e-19	0	0
DDB_G0283645	5.69415	0	17.0824	0	DDB0235288|DDB_G0283645	DDB0235288|DDB_G0283645	1	1	1	>DDB0235288|DDB_G0283645 |Protein|gene: DDB_G0283645 on chromosome: 4 position 897818 to 898626	1	1	1	1	0	0	0	0	1	0	0	0	0	0	1	0	0	0	0	0	1	0	6.4	6.4	6.4	19.848	171	171	1	1	NA	NA	NA	NA	1	NA	0.00063253	0	0
pks5	-6.26013	0	-18.7804	0	DDB0235300|DDB_G0271520;DDB0235169|DDB_G0271614;DDB0237651|DDB_G0295667;DDB0235164|DDB_G0271618;DDB0235162|DDB_G0271524;DDB0237650|DDB_G0295659;DDB0231390|DDB_G0271530	DDB0235300|DDB_G0271520	7;3;3;3;3;3;3	7;3;3;3;3;3;3	7;3;3;3;3;3;3	>DDB0235300|DDB_G0271520 |Protein|gene: pks5 on chromosome: 2 position 499181 to 506804	7	7	7	7	0	4	1	0	2	0	0	4	1	0	2	0	0	4	1	0	2	0	3.3	3.3	3.3	285.27	2512	2512;2513;2514;2514;2924;2931;2931	1	7	NA	4	1	NA	2	NA	1.07e-14	0	2
DDB_G0279511	5.3949	0	16.1847	0	DDB0235318|DDB_G0279511	DDB0235318|DDB_G0279511	1	1	1	>DDB0235318|DDB_G0279511 |Protein|gene: DDB_G0279511 on chromosome: 3 position 2181977 to 2185666	1	1	1	1	0	0	0	0	1	0	0	0	0	0	1	0	0	0	0	0	1	0	2.1	2.1	2.1	137.81	1229	1229	1	1	NA	NA	NA	NA	1	NA	0.0076441	0	0
pccB	-7.25217	-20.0916	-1.66492	0	DDB0235357|DDB_G0276341	DDB0235357|DDB_G0276341	15	15	15	>DDB0235357|DDB_G0276341 |Protein|gene: pccB on chromosome: 2 position 6663471 to 6665132	1	15	15	15	2	11	2	0	10	2	2	11	2	0	10	2	2	11	2	0	10	2	34.2	34.2	34.2	60.689	553	553	1	29	2	11	2	NA	11	3	1.01e-58	5.4	25.7
prmt1	5.09024	0	15.2707	0	DDB0235399|DDB_G0291556	DDB0235399|DDB_G0291556	2	2	2	>DDB0235399|DDB_G0291556 |Protein|gene: prmt1 on chromosome: 6 position 504463 to 505870	1	2	2	2	0	0	0	0	1	1	0	0	0	0	1	1	0	0	0	0	1	1	8.8	8.8	8.8	39.121	341	341	1	3	NA	NA	NA	NA	1	2	5.85e-06	0	0
ndufs4	5.60027	0	16.8008	0	DDB0237483|DDB_G0295657	DDB0237483|DDB_G0295657	1	1	1	>DDB0237483|DDB_G0295657 |Protein|gene: ndufs4 on chromosome: 2 position 8302904 to 8303591	1	1	1	1	0	0	0	0	1	0	0	0	0	0	1	0	0	0	0	0	1	0	8.4	8.4	8.4	21.749	190	190	1	1	NA	NA	NA	NA	1	NA	0.0011007	0	0
DDB_G0293070	5.69429	0	17.0829	0	DDB0237515|DDB_G0293070	DDB0237515|DDB_G0293070	4	4	4	>DDB0237515|DDB_G0293070 |Protein|gene: DDB_G0293070 on chromosome: 6 position 2426564 to 2433958	1	4	4	4	0	1	1	0	2	0	0	1	1	0	2	0	0	1	1	0	2	0	2.3	2.3	2.3	273.83	2430	2430	1	4	NA	1	1	NA	2	NA	5.62e-10	0	0.6
xrn1	6.28111	0	18.8433	0	DDB0237529|DDB_G0276137	DDB0237529|DDB_G0276137	8	8	8	>DDB0237529|DDB_G0276137 |Protein|gene: xrn1 on chromosome: 2 position 6232603 to 6238286	1	8	8	8	0	0	0	1	7	2	0	0	0	1	7	2	0	0	0	1	7	2	6.2	6.2	6.2	200.75	1749	1749	1	10	NA	NA	NA	1	7	2	4.91e-19	0	0
trappc11	5.31693	0	15.9508	0	DDB0237550|DDB_G0287157	DDB0237550|DDB_G0287157	1	1	1	>DDB0237550|DDB_G0287157 |Protein|gene: trappc11 on chromosome: 4 position 5407710 to 5412538	1	1	1	1	0	0	0	0	1	0	0	0	0	0	1	0	0	0	0	0	1	0	0.9	0.9	0.9	173.99	1524	1524	1	1	NA	NA	NA	NA	1	NA	0.0007439	0	0
DDB_G0278161	0	0	0	0	DDB0237558|DDB_G0278161	DDB0237558|DDB_G0278161	1	1	1	>DDB0237558|DDB_G0278161 |Protein|gene: DDB_G0278161 on chromosome: 3 position 385354 to 387534	1	1	1	1	0	0	0	0	1	0	0	0	0	0	1	0	0	0	0	0	1	0	2.4	2.4	2.4	69.791	622	622	1	1	NA	NA	NA	NA	1	NA	0.005338	0	0
DDB_G0272484	5.27807	0	15.8342	0	DDB0237559|DDB_G0272484	DDB0237559|DDB_G0272484	1	1	1	>DDB0237559|DDB_G0272484 |Protein|gene: DDB_G0272484 on chromosome: 2 position 1760557 to 1762209	1	1	1	1	0	0	0	0	1	0	0	0	0	0	1	0	0	0	0	0	1	0	3.9	3.9	3.9	60.081	514	514	1	1	NA	NA	NA	NA	1	NA	0.00059787	0	0
nol5a	5.9227	0	17.7681	0	DDB0237576|DDB_G0285679	DDB0237576|DDB_G0285679	2	2	2	>DDB0237576|DDB_G0285679 |Protein|gene: nol5a on chromosome: 4 position 3582121 to 3583854	1	2	2	2	0	1	0	0	2	0	0	1	0	0	2	0	0	1	0	0	2	0	4.4	4.4	4.4	60.799	540	540	1	3	NA	1	NA	NA	2	NA	1.28e-05	0	2.4
xpo4	5.49405	0	16.4821	0	DDB0237580|DDB_G0280907	DDB0237580|DDB_G0280907	2	2	2	>DDB0237580|DDB_G0280907 |Protein|gene: xpo4 on chromosome: 3 position 3862138 to 3865629	1	2	2	2	0	0	1	0	2	0	0	0	1	0	2	0	0	0	1	0	2	0	2.3	2.3	2.3	130.18	1133	1133	1	3	NA	NA	1	NA	2	NA	2.4e-07	0	0
xpo6	5.88053	0	17.6416	0	DDB0237584|DDB_G0293076	DDB0237584|DDB_G0293076	2	2	2	>DDB0237584|DDB_G0293076 |Protein|gene: xpo6 on chromosome: 6 position 2441945 to 2446355	1	2	2	2	0	0	0	0	2	0	0	0	0	0	2	0	0	0	0	0	2	0	2.8	2.8	2.8	119.95	1047	1047	1	2	NA	NA	NA	NA	2	NA	3.28e-08	0	0
mcfG	6.19994	0	18.5998	0	DDB0237597|DDB_G0293556	DDB0237597|DDB_G0293556	3	3	3	>DDB0237597|DDB_G0293556 |Protein|gene: mcfG on chromosome: 6 position 3039817 to 3040946	1	3	3	3	0	0	0	0	3	0	0	0	0	0	3	0	0	0	0	0	3	0	15	15	15	32.112	300	300	1	3	NA	NA	NA	NA	3	NA	3.01e-12	0	0
mcfF	5.8694	0	17.6082	0	DDB0237598|DDB_G0269470	DDB0237598|DDB_G0269470	2	2	2	>DDB0237598|DDB_G0269470 |Protein|gene: mcfF on chromosome: 1 position 2836764 to 2838030	1	2	2	2	0	0	0	0	2	0	0	0	0	0	2	0	0	0	0	0	2	0	8.4	8.4	8.4	33.914	308	308	1	2	NA	NA	NA	NA	2	NA	5.1e-05	0	0
DDB_G0275005	-5.33882	0	-16.0165	0	DDB0237630|DDB_G0275005	DDB0237630|DDB_G0275005	3	3	3	>DDB0237630|DDB_G0275005 |Protein|gene: DDB_G0275005 on chromosome: 2 position 4898014 to 4903137	1	3	3	3	0	1	0	0	2	0	0	1	0	0	2	0	0	1	0	0	2	0	2	2	2	167.23	1486	1486	1	3	NA	1	NA	NA	2	NA	1.99e-06	0	0.8
DDB_G0284217	5.89865	0	17.6959	0	DDB0237638|DDB_G0284217	DDB0237638|DDB_G0284217	2	2	2	>DDB0237638|DDB_G0284217 |Protein|gene: DDB_G0284217 on chromosome: 4 position 1700271 to 1701885	1	2	2	2	0	0	0	0	2	0	0	0	0	0	2	0	0	0	0	0	2	0	12	12	12	41.435	367	367	1	2	NA	NA	NA	NA	2	NA	0.00013025	0	0
DDB_G0274305	-6.17924	0	-18.5377	0	DDB0237643|DDB_G0274305	DDB0237643|DDB_G0274305	2	2	2	>DDB0237643|DDB_G0274305 |Protein|gene: DDB_G0274305 on chromosome: 2 position 3982536 to 3984480	1	2	2	2	0	2	0	0	0	0	0	2	0	0	0	0	0	2	0	0	0	0	6.7	6.7	6.7	63.678	566	566	1	2	NA	2	NA	NA	NA	NA	1.48e-06	0	6.7
DDB_G0271532	-5.38832	0	-16.165	0	DDB0266339|DDB_G0271532;DDB0237656|DDB_G0295661	DDB0266339|DDB_G0271532;DDB0237656|DDB_G0295661	2;2	2;2	2;2	>DDB0266339|DDB_G0271532 |Protein|gene: DDB_G0271532 on chromosome: 2 position 550427 to 552387;>DDB0237656|DDB_G0295661 |Protein|gene: DDB_G0295661 on chromosome: 5 position 4559095 to 4561055	2	2	2	2	0	1	0	0	0	1	0	1	0	0	0	1	0	1	0	0	0	1	3.8	3.8	3.8	66.104	584	584;584	1	2	NA	1	NA	NA	NA	1	0.00041241	0	2.1
ube2n	6.14948	0	18.4484	0	DDB0237667|DDB_G0277267	DDB0237667|DDB_G0277267	1	1	1	>DDB0237667|DDB_G0277267 |Protein|gene: ube2n on chromosome: 2 position 7854255 to 7855280	1	1	1	1	0	1	0	0	1	0	0	1	0	0	1	0	0	1	0	0	1	0	12.3	12.3	12.3	17.38	154	154	1	2	NA	1	NA	NA	1	NA	2.9e-12	0	12.3
DDB_G0287277	6.23817	0	18.7145	0	DDB0237671|DDB_G0287277	DDB0237671|DDB_G0287277	3	3	3	>DDB0237671|DDB_G0287277 |Protein|gene: DDB_G0287277 on chromosome: 5 position 82214 to 83227	1	3	3	3	0	1	0	0	3	0	0	1	0	0	3	0	0	1	0	0	3	0	13.1	13.1	13.1	37.8	337	337	1	4	NA	1	NA	NA	3	NA	5.71e-08	0	3.6
trxE	-5.79799	0	-17.394	0	DDB0237674|DDB_G0287227	DDB0237674|DDB_G0287227	1	1	1	>DDB0237674|DDB_G0287227 |Protein|gene: trxE on chromosome: 5 position 23737 to 24143	1	1	1	1	0	1	0	0	0	0	0	1	0	0	0	0	0	1	0	0	0	0	16.2	16.2	16.2	11.714	105	105	1	1	NA	1	NA	NA	NA	NA	0.0077774	0	16.2
DDB_G0281401	5.99651	0	17.9895	0	DDB0237680|DDB_G0281401	DDB0237680|DDB_G0281401	5	5	5	>DDB0237680|DDB_G0281401 |Protein|gene: DDB_G0281401 on chromosome: 3 position 4429232 to 4433391	1	5	5	5	0	2	0	0	4	0	0	2	0	0	4	0	0	2	0	0	4	0	5.8	5.8	5.8	142.56	1256	1256	1	6	NA	2	NA	NA	4	NA	2.18e-12	0	2.4
usp7	-6.18411	0	-18.5523	0	DDB0237687|DDB_G0276443	DDB0237687|DDB_G0276443	5	5	5	>DDB0237687|DDB_G0276443 |Protein|gene: usp7 on chromosome: 2 position 6959828 to 6964465	1	5	5	5	0	3	0	0	3	0	0	3	0	0	3	0	0	3	0	0	3	0	5.4	5.4	5.4	150.08	1306	1306	1	6	NA	3	NA	NA	3	NA	2.13e-10	0	3.2
DDB_G0293770	1.00859	0	3.02577	0	DDB0237690|DDB_G0293770;DDB0237691|DDB_G0293770	DDB0237690|DDB_G0293770;DDB0237691|DDB_G0293770	12;12	12;12	12;12	>DDB0237690|DDB_G0293770 |Protein|gene: DDB_G0293770 on chromosome: 6 position 3303029 to 3306321;>DDB0237691|DDB_G0293770 |Protein|gene: DDB_G0293770 on chromosome: 6 position 3303029 to 3306840	2	12	12	12	0	2	0	2	10	1	0	2	0	2	10	1	0	2	0	2	10	1	13.7	13.7	13.7	116.47	1021	1021;1085	1	16	NA	2	NA	2	11	1	2.62e-36	0	2.1
ap3b-2	5.71397	0	17.1419	0	DDB0238781|DDB_G0274003;DDB0237724|DDB_G0272578	DDB0238781|DDB_G0274003;DDB0237724|DDB_G0272578	3;3	3;3	3;3	>DDB0238781|DDB_G0274003 |Protein|gene: ap3b-2 on chromosome: 2 position 3652959 to 3656891;>DDB0237724|DDB_G0272578 |Protein|gene: ap3b-1 on chromosome: 2 position 2374895 to 2378827	2	3	3	3	0	0	0	0	2	1	0	0	0	0	2	1	0	0	0	0	2	1	3.2	3.2	3.2	126.9	1108	1108;1108	1	3	NA	NA	NA	NA	2	1	5.2e-07	0	0
DDB_G0270416	0	0	0	0	DDB0237736|DDB_G0270416	DDB0237736|DDB_G0270416	1	1	1	>DDB0237736|DDB_G0270416 |Protein|gene: DDB_G0270416 on chromosome: 1 position 4823455 to 4826412	1	1	1	1	0	0	0	0	0	1	0	0	0	0	0	1	0	0	0	0	0	1	1.2	1.2	1.2	101.6	881	881	1	1	NA	NA	NA	NA	NA	1	0.0054265	0	0
DDB_G0282463	5.55263	0	16.6579	0	DDB0237746|DDB_G0282463	DDB0237746|DDB_G0282463	1	1	1	>DDB0237746|DDB_G0282463 |Protein|gene: DDB_G0282463 on chromosome: 3 position 5792759 to 5795247	1	1	1	1	0	0	0	0	1	0	0	0	0	0	1	0	0	0	0	0	1	0	1.8	1.8	1.8	88.618	778	778	1	1	NA	NA	NA	NA	1	NA	0.0014987	0	0
DDB_G0277213	-6.0995	0	-18.2985	0	DDB0237753|DDB_G0277213	DDB0237753|DDB_G0277213	3	3	3	>DDB0237753|DDB_G0277213 |Protein|gene: DDB_G0277213 on chromosome: 2 position 7638955 to 7639970	1	3	3	3	0	2	0	0	2	0	0	2	0	0	2	0	0	2	0	0	2	0	18.8	18.8	18.8	27.078	234	234	1	4	NA	2	NA	NA	2	NA	6.5e-07	0	9
DDB_G0289577	6.3013	0	18.9039	0	DDB0237762|DDB_G0289577	DDB0237762|DDB_G0289577	4	4	4	>DDB0237762|DDB_G0289577 |Protein|gene: DDB_G0289577 on chromosome: 5 position 2964470 to 2966659	1	4	4	4	0	0	0	0	4	0	0	0	0	0	4	0	0	0	0	0	4	0	7.1	7.1	7.1	81.85	729	729	1	4	NA	NA	NA	NA	4	NA	3.06e-19	0	0
DDB_G0272020	0	0	0	0	DDB0237765|DDB_G0272020	DDB0237765|DDB_G0272020	1	1	1	>DDB0237765|DDB_G0272020 |Protein|gene: DDB_G0272020 on chromosome: 2 position 1179282 to 1181834	1	1	1	1	0	0	0	0	1	0	0	0	0	0	1	0	0	0	0	0	1	0	2.5	2.5	2.5	92.36	803	803	1	1	NA	NA	NA	NA	1	NA	0.0039785	0	0
atp5C1	6.88465	20.6478	0.00612361	0	DDB0237782|DDB_G0292306	DDB0237782|DDB_G0292306	8	8	8	>DDB0237782|DDB_G0292306 |Protein|gene: atp5C1 on chromosome: 6 position 1438508 to 1440245	1	8	8	8	0	5	2	4	7	2	0	5	2	4	7	2	0	5	2	4	7	2	33.3	33.3	33.3	33.629	306	306	1	24	NA	5	2	5	10	2	1.94e-27	0	15.7
osbH	-5.7504	0	-17.2512	0	DDB0237794|DDB_G0283709	DDB0237794|DDB_G0283709	1	1	1	>DDB0237794|DDB_G0283709 |Protein|gene: osbH on chromosome: 4 position 1009391 to 1010770	1	1	1	1	0	1	0	0	0	0	0	1	0	0	0	0	0	1	0	0	0	0	3.2	3.2	3.2	45.956	402	402	1	1	NA	1	NA	NA	NA	NA	0.0074776	0	3.2
DDB_G0280445	5.89613	0	17.6884	0	DDB0237827|DDB_G0280445	DDB0237827|DDB_G0280445	1	1	1	>DDB0237827|DDB_G0280445 |Protein|gene: DDB_G0280445 on chromosome: 3 position 3367339 to 3367898	1	1	1	1	0	0	0	0	1	0	0	0	0	0	1	0	0	0	0	0	1	0	9.1	9.1	9.1	16.524	143	143	1	1	NA	NA	NA	NA	1	NA	0.00072709	0	0
DDB_G0282285	0	0	0	0	DDB0237866|DDB_G0282285	DDB0237866|DDB_G0282285	1	1	1	>DDB0237866|DDB_G0282285 |Protein|gene: DDB_G0282285 on chromosome: 3 position 5511594 to 5513276	1	1	1	1	0	0	0	0	0	1	0	0	0	0	0	1	0	0	0	0	0	1	1.5	1.5	1.5	61.782	525	525	1	1	NA	NA	NA	NA	NA	1	0.0068871	0	0
colD	-5.64689	0	-16.9407	0	DDB0237872|DDB_G0284983	DDB0237872|DDB_G0284983	1	1	1	>DDB0237872|DDB_G0284983 |Protein|gene: colD on chromosome: 4 position 2752867 to 2755644	1	1	1	1	0	1	0	0	0	0	0	1	0	0	0	0	0	1	0	0	0	0	1.7	1.7	1.7	102.13	925	925	1	1	NA	1	NA	NA	NA	NA	9.16e-05	0	1.7
DDB_G0284097	7.84382	21.5048	2.02661	0	DDB0237881|DDB_G0284097	DDB0237881|DDB_G0284097	15	15	15	>DDB0237881|DDB_G0284097 |Protein|gene: DDB_G0284097 on chromosome: 4 position 1565830 to 1568043	1	15	15	15	0	3	0	6	12	3	0	3	0	6	12	3	0	3	0	6	12	3	29.1	29.1	29.1	70.76	633	633	1	25	NA	3	NA	6	13	3	4.31e-40	0	5.4
prsA	6.47772	0	19.4332	0	DDB0237882|DDB_G0284669	DDB0237882|DDB_G0284669	4	4	4	>DDB0237882|DDB_G0284669 |Protein|gene: prsA on chromosome: 4 position 2322296 to 2323334	1	4	4	4	0	0	0	0	4	0	0	0	0	0	4	0	0	0	0	0	4	0	17	17	17	34.464	317	317	1	4	NA	NA	NA	NA	4	NA	5.49e-10	0	0
prsC	5.39654	0	16.1896	0	DDB0237884|DDB_G0283627	DDB0237884|DDB_G0283627	1	1	1	>DDB0237884|DDB_G0283627 |Protein|gene: prsC on chromosome: 4 position 883884 to 885363	1	1	1	1	0	0	0	0	1	0	0	0	0	0	1	0	0	0	0	0	1	0	4	4	4	34.975	321	321	1	1	NA	NA	NA	NA	1	NA	0.002804	0	0
ranbp1	5.84617	0	17.5385	0	DDB0237919|DDB_G0287391	DDB0237919|DDB_G0287391	2	2	2	>DDB0237919|DDB_G0287391 |Protein|gene: ranbp1 on chromosome: 5 position 246455 to 247332	1	2	2	2	0	1	0	0	2	0	0	1	0	0	2	0	0	1	0	0	2	0	16	16	16	22.421	194	194	1	3	NA	1	NA	NA	2	NA	3.73e-08	0	6.7
pdx1	-0.486271	0	-1.45881	0	DDB0237963|DDB_G0288299	DDB0237963|DDB_G0288299	7	7	7	>DDB0237963|DDB_G0288299 |Protein|gene: pdx1 on chromosome: 5 position 1363519 to 1364436	1	7	7	7	0	6	0	1	4	0	0	6	0	1	4	0	0	6	0	1	4	0	31.8	31.8	31.8	33.137	305	305	1	12	NA	7	NA	1	4	NA	6e-22	0	26.2
smtA	5.81387	0	17.4416	0	DDB0237965|DDB_G0288907	DDB0237965|DDB_G0288907	4	4	4	>DDB0237965|DDB_G0288907 |Protein|gene: smtA on chromosome: 5 position 2108749 to 2109813	1	4	4	4	0	1	0	0	4	0	0	1	0	0	4	0	0	1	0	0	4	0	18.4	18.4	18.4	39.559	354	354	1	5	NA	1	NA	NA	4	NA	8.3e-10	0	3.7
DDB_G0282517	0.0623363	0	0.187009	0	DDB0238006|DDB_G0282517	DDB0238006|DDB_G0282517	3	3	3	>DDB0238006|DDB_G0282517 |Protein|gene: DDB_G0282517 on chromosome: 3 position 5877016 to 5878111	1	3	3	3	0	2	0	1	2	0	0	2	0	1	2	0	0	2	0	1	2	0	14.1	14.1	14.1	27.301	241	241	1	5	NA	2	NA	1	2	NA	1.4e-09	0	9.5
ufd1	5.62575	0	16.8772	0	DDB0238023|DDB_G0271122	DDB0238023|DDB_G0271122	1	1	1	>DDB0238023|DDB_G0271122 |Protein|gene: ufd1 on chromosome: 2 position 33552 to 34772	1	1	1	1	0	0	0	0	1	0	0	0	0	0	1	0	0	0	0	0	1	0	3.3	3.3	3.3	36.081	330	330	1	1	NA	NA	NA	NA	1	NA	0.0027983	0	0
ube2m	5.67998	0	17.0399	0	DDB0238042|DDB_G0281725	DDB0238042|DDB_G0281725	2	2	2	>DDB0238042|DDB_G0281725 |Protein|gene: ube2m on chromosome: 3 position 4883727 to 4884819	1	2	2	2	0	0	0	0	2	0	0	0	0	0	2	0	0	0	0	0	2	0	20.9	20.9	20.9	26.066	230	230	1	3	NA	NA	NA	NA	3	NA	2.27e-08	0	0
DDB_G0272186	5.6377	0	16.9131	0	DDB0238051|DDB_G0272186	DDB0238051|DDB_G0272186	2	2	2	>DDB0238051|DDB_G0272186 |Protein|gene: DDB_G0272186 on chromosome: 2 position 1509530 to 1512862	1	2	2	2	0	0	0	0	1	1	0	0	0	0	1	1	0	0	0	0	1	1	2.2	2.2	2.2	119.92	1050	1050	1	2	NA	NA	NA	NA	1	1	0.00015353	0	0
DDB_G0283553	0	0	0	0	DDB0238065|DDB_G0283553	DDB0238065|DDB_G0283553	1	1	1	>DDB0238065|DDB_G0283553 |Protein|gene: DDB_G0283553 on chromosome: 4 position 815506 to 820235	1	1	1	1	0	0	0	0	0	1	0	0	0	0	0	1	0	0	0	0	0	1	1.1	1.1	1.1	171.44	1514	1514	1	1	NA	NA	NA	NA	NA	1	0.0010074	0	0
ldhA	0.263992	0	0.791975	0	DDB0238140|DDB_G0281101	DDB0238140|DDB_G0281101	9	9	9	>DDB0238140|DDB_G0281101 |Protein|gene: ldhA on chromosome: 3 position 4061672 to 4062828	1	9	9	9	0	3	1	0	9	2	0	3	1	0	9	2	0	3	1	0	9	2	33.8	33.8	33.8	37.907	340	340	1	15	NA	3	1	NA	9	2	2e-59	0	11.2
vatG	5.78345	0	17.3504	0	DDB0238144|DDB_G0277971	DDB0238144|DDB_G0277971	1	1	1	>DDB0238144|DDB_G0277971 |Protein|gene: vatG on chromosome: 3 position 80768 to 81314	1	1	1	1	0	1	0	1	1	0	0	1	0	1	1	0	0	1	0	1	1	0	16.8	16.8	16.8	12.199	107	107	1	3	NA	1	NA	1	1	NA	5.76e-12	0	16.8
DDB_G0282209	-0.166342	0	-0.499026	0	DDB0238178|DDB_G0282209	DDB0238178|DDB_G0282209	7	7	7	>DDB0238178|DDB_G0282209 |Protein|gene: DDB_G0282209 on chromosome: 3 position 5522317 to 5524513	1	7	7	7	0	3	0	0	7	0	0	3	0	0	7	0	0	3	0	0	7	0	15.6	15.6	15.6	77.131	698	698	1	10	NA	3	NA	NA	7	NA	3.34e-19	0	6.4
sgtA	-5.64328	0	-16.9298	0	DDB0238179|DDB_G0280345	DDB0238179|DDB_G0280345	1	1	1	>DDB0238179|DDB_G0280345 |Protein|gene: sgtA on chromosome: 3 position 3286144 to 3287386	1	1	1	1	0	1	0	0	0	0	0	1	0	0	0	0	0	1	0	0	0	0	3.6	3.6	3.6	36.71	334	334	1	1	NA	1	NA	NA	NA	NA	0.0014961	0	3.6
prdx5	6.55434	0	19.663	0	DDB0238212|DDB_G0285741	DDB0238212|DDB_G0285741	5	5	5	>DDB0238212|DDB_G0285741 |Protein|gene: prdx5 on chromosome: 4 position 3255042 to 3256116	1	5	5	5	0	0	0	0	5	0	0	0	0	0	5	0	0	0	0	0	5	0	33.1	33.1	33.1	18.361	172	172	1	5	NA	NA	NA	NA	5	NA	8.88e-21	0	0
sdh	5.33807	0	16.0142	0	DDB0238270|DDB_G0285267	DDB0238270|DDB_G0285267	2	2	2	>DDB0238270|DDB_G0285267 |Protein|gene: sdh on chromosome: 4 position 3034209 to 3035835	1	2	2	2	0	1	0	0	1	0	0	1	0	0	1	0	0	1	0	0	1	0	4.6	4.6	4.6	53.359	480	480	1	2	NA	1	NA	NA	1	NA	9.94e-06	0	2.1
DDB_G0275049	0	0	0	0	DDB0238277|DDB_G0275049	DDB0238277|DDB_G0275049	1	1	1	>DDB0238277|DDB_G0275049 |Protein|gene: DDB_G0275049 on chromosome: 2 position 5249449 to 5250533	1	1	1	1	0	0	0	0	1	0	0	0	0	0	1	0	0	0	0	0	1	0	4.6	4.6	4.6	34.203	307	307	1	1	NA	NA	NA	NA	1	NA	0.0053427	0	0
mrpl3	-5.55001	0	-16.65	0	DDB0238285|DDB_G0288983	DDB0238285|DDB_G0288983	1	1	1	>DDB0238285|DDB_G0288983 |Protein|gene: mrpl3 on chromosome: 5 position 2204231 to 2205372	1	1	1	1	0	1	0	0	0	0	0	1	0	0	0	0	0	1	0	0	0	0	4	4	4	39.061	351	351	1	1	NA	1	NA	NA	NA	NA	0.00057717	0	4
tgrM1	-0.135653	0	-0.40696	0	DDB0238302|DDB_G0288711	DDB0238302|DDB_G0288711	7	7	7	>DDB0238302|DDB_G0288711 |Protein|gene: tgrM1 on chromosome: 5 position 1859437 to 1862153	1	7	7	7	0	4	0	1	6	0	0	4	0	1	6	0	0	4	0	1	6	0	14	14	14	90.647	853	853	1	11	NA	4	NA	1	6	NA	2.68e-24	0	7.3
DDB_G0291400	0	0	0	0	DDB0238315|DDB_G0291400	DDB0238315|DDB_G0291400	1	1	1	>DDB0238315|DDB_G0291400 |Protein|gene: DDB_G0291400 on chromosome: 6 position 255522 to 257550	1	1	1	1	0	0	0	1	0	0	0	0	0	1	0	0	0	0	0	1	0	0	2.5	2.5	2.5	69.982	608	608	1	1	NA	NA	NA	1	NA	NA	0.0058158	0	0
DDB_G0290575	8.25544	21.1445	3.62182	0	DDB0238324|DDB_G0290575	DDB0238324|DDB_G0290575	27	27	27	>DDB0238324|DDB_G0290575 |Protein|gene: DDB_G0290575 on chromosome: 5 position 4299544 to 4301062	1	27	27	27	0	4	0	7	27	2	0	4	0	7	27	2	0	4	0	7	27	2	51.1	51.1	51.1	53.308	472	472	1	50	NA	4	NA	8	36	2	2.87e-136	0	14.2
naglu	5.16345	0	15.4903	0	DDB0238329|DDB_G0291998	DDB0238329|DDB_G0291998	1	1	1	>DDB0238329|DDB_G0291998 |Protein|gene: naglu on chromosome: 6 position 982514 to 984910	1	1	1	1	0	0	0	0	1	0	0	0	0	0	1	0	0	0	0	0	1	0	2.3	2.3	2.3	92.519	798	798	1	1	NA	NA	NA	NA	1	NA	0.0084434	0	0
atp5D	5.60883	0	16.8265	0	DDB0238330|DDB_G0269038	DDB0238330|DDB_G0269038	1	1	1	>DDB0238330|DDB_G0269038 |Protein|gene: atp5D on chromosome: 1 position 1816266 to 1816778	1	1	1	1	0	1	0	1	1	0	0	1	0	1	1	0	0	1	0	1	1	0	8.2	8.2	8.2	18.508	170	170	1	3	NA	1	NA	1	1	NA	4.72e-06	0	8.2
uduF	5.48067	0	16.442	0	DDB0238425|DDB_G0277097	DDB0238425|DDB_G0277097	1	1	1	>DDB0238425|DDB_G0277097 |Protein|gene: uduF on chromosome: 2 position 7498825 to 7500472	1	1	1	1	0	0	0	0	1	0	0	0	0	0	1	0	0	0	0	0	1	0	2.9	2.9	2.9	55.841	483	483	1	1	NA	NA	NA	NA	1	NA	0.0002416	0	0
spt5	6.01534	0	18.046	0	DDB0238500|DDB_G0287661	DDB0238500|DDB_G0287661	2	2	2	>DDB0238500|DDB_G0287661 |Protein|gene: spt5 on chromosome: 5 position 473577 to 477073	1	2	2	2	0	0	0	0	2	1	0	0	0	0	2	1	0	0	0	0	2	1	2.7	2.7	2.7	126.38	1131	1131	1	3	NA	NA	NA	NA	2	1	1.15e-06	0	0
DDB_G0287325	5.26671	15.8001	0	0	DDB0238505|DDB_G0287325	DDB0238505|DDB_G0287325	2	2	2	>DDB0238505|DDB_G0287325 |Protein|gene: DDB_G0287325 on chromosome: 5 position 137312 to 141128	1	2	2	2	0	0	0	1	1	0	0	0	0	1	1	0	0	0	0	1	1	0	1.7	1.7	1.7	131.39	1196	1196	1	2	NA	NA	NA	1	1	NA	0.00037281	0	0
dnajc13	6.1152	0	18.3456	0	DDB0238597|DDB_G0286293	DDB0238597|DDB_G0286293	4	4	4	>DDB0238597|DDB_G0286293 |Protein|gene: dnajc13 on chromosome: 4 position 4307439 to 4315737	1	4	4	4	0	1	0	1	4	1	0	1	0	1	4	1	0	1	0	1	4	1	2.4	2.4	2.4	291.78	2592	2592	1	7	NA	1	NA	1	4	1	3.66e-11	0	0.7
DDB_G0267768	5.29128	0	15.8738	0	DDB0238598|DDB_G0267768	DDB0238598|DDB_G0267768	1	1	1	>DDB0238598|DDB_G0267768 |Protein|gene: DDB_G0267768 on chromosome: 1 position 809267 to 810455	1	1	1	1	0	0	0	0	1	0	0	0	0	0	1	0	0	0	0	0	1	0	3.6	3.6	3.6	37.592	329	329	1	1	NA	NA	NA	NA	1	NA	0.0028046	0	0
cyc1	6.58239	0	19.7472	0	DDB0238603|DDB_G0292594	DDB0238603|DDB_G0292594	6	6	6	>DDB0238603|DDB_G0292594 |Protein|gene: cyc1 on chromosome: 6 position 1821453 to 1822974	1	6	6	6	0	1	0	0	6	0	0	1	0	0	6	0	0	1	0	0	6	0	38.5	38.5	38.5	30.536	275	275	1	7	NA	1	NA	NA	6	NA	1.4e-14	0	5.5
DDB_G0271996	5.90392	0	17.7118	0	DDB0238607|DDB_G0271996	DDB0238607|DDB_G0271996	2	2	2	>DDB0238607|DDB_G0271996 |Protein|gene: DDB_G0271996 on chromosome: 2 position 1132270 to 1135083	1	2	2	2	0	0	0	0	2	0	0	0	0	0	2	0	0	0	0	0	2	0	3.4	3.4	3.4	105.88	937	937	1	2	NA	NA	NA	NA	2	NA	2.65e-06	0	0
ucr	6.36921	0	19.1076	0	DDB0238608|DDB_G0284947	DDB0238608|DDB_G0284947	1	1	1	>DDB0238608|DDB_G0284947 |Protein|gene: ucr on chromosome: 4 position 2675998 to 2677138	1	1	1	1	0	0	0	0	1	0	0	0	0	0	1	0	0	0	0	0	1	0	11.7	11.7	11.7	23.199	214	214	1	1	NA	NA	NA	NA	1	NA	0.00015769	0	0
DDB_G0284059	5.81026	0	17.4308	0	DDB0238659|DDB_G0284059	DDB0238659|DDB_G0284059	2	2	2	>DDB0238659|DDB_G0284059 |Protein|gene: DDB_G0284059 on chromosome: 4 position 1478818 to 1482847	1	2	2	2	0	0	0	0	2	0	0	0	0	0	2	0	0	0	0	0	2	0	3.3	3.3	3.3	144.7	1280	1280	1	2	NA	NA	NA	NA	2	NA	2.06e-07	0	0
pgmB	-0.119755	0	-0.359266	0	DDB0238765|DDB_G0280897	DDB0238765|DDB_G0280897	4	4	4	>DDB0238765|DDB_G0280897 |Protein|gene: pgmB on chromosome: 3 position 3847722 to 3849533	1	4	4	4	0	2	0	1	4	0	0	2	0	1	4	0	0	2	0	1	4	0	7	7	7	67.535	603	603	1	7	NA	2	NA	1	4	NA	8.77e-12	0	4.1
DDB_G0280307	5.80053	0	17.4016	0	DDB0238809|DDB_G0280307	DDB0238809|DDB_G0280307	2	2	2	>DDB0238809|DDB_G0280307 |Protein|gene: DDB_G0280307 on chromosome: 3 position 3228229 to 3229981	1	2	2	2	0	0	0	1	2	1	0	0	0	1	2	1	0	0	0	1	2	1	3.6	3.6	3.6	62.209	548	548	1	4	NA	NA	NA	1	2	1	5.33e-05	0	0
DDB_G0280997	5.94051	0	17.8215	0	DDB0238846|DDB_G0280997	DDB0238846|DDB_G0280997	1	1	1	>DDB0238846|DDB_G0280997 |Protein|gene: DDB_G0280997 on chromosome: 3 position 3926681 to 3927709	1	1	1	1	0	0	0	0	1	0	0	0	0	0	1	0	0	0	0	0	1	0	6.1	6.1	6.1	38.321	342	342	1	1	NA	NA	NA	NA	1	NA	0.00030475	0	0
DDB_G0269086	5.67951	0	17.0385	0	DDB0252556|DDB_G0269086	DDB0252556|DDB_G0269086	1	1	1	>DDB0252556|DDB_G0269086 |Protein|gene: DDB_G0269086 on chromosome: 1 position 2113025 to 2116145	1	1	1	1	0	0	0	0	1	0	0	0	0	0	1	0	0	0	0	0	1	0	1.9	1.9	1.9	103.18	937	937	1	1	NA	NA	NA	NA	1	NA	2.58e-09	0	0
ap1s2	5.68924	0	17.0677	0	DDB0252557|DDB_G0295711	DDB0252557|DDB_G0295711	1	1	1	>DDB0252557|DDB_G0295711 |Protein|gene: ap1s2 on chromosome: 6 position 619891 to 620662	1	1	1	1	0	0	0	0	1	0	0	0	0	0	1	0	0	0	0	0	1	0	13	13	13	18.371	154	154	1	1	NA	NA	NA	NA	1	NA	0.0063481	0	0
glnA2	-6.16323	0	-18.4897	0	DDB0252590|DDB_G0295755	DDB0252590|DDB_G0295755	2	2	2	>DDB0252590|DDB_G0295755 |Protein|gene: glnA2 on chromosome: 5 position 2591112 to 2592677	1	2	2	2	0	2	0	0	2	0	0	2	0	0	2	0	0	2	0	0	2	0	4	4	4	59.201	521	521	1	4	NA	2	NA	NA	2	NA	0.00019563	0	4
DDB_G0295799	5.67354	0	17.0206	0	DDB0252618|DDB_G0295799	DDB0252618|DDB_G0295799	2	2	2	>DDB0252618|DDB_G0295799 |Protein|gene: DDB_G0295799 on chromosome: 6 position 1763747 to 1764499	1	2	2	2	0	0	0	0	2	0	0	0	0	0	2	0	0	0	0	0	2	0	10.4	10.4	10.4	28.101	250	250	1	2	NA	NA	NA	NA	2	NA	0.0002763	0	0
DDB_G0295801	5.82666	0	17.48	0	DDB0252620|DDB_G0295801	DDB0252620|DDB_G0295801	2	2	2	>DDB0252620|DDB_G0295801 |Protein|gene: DDB_G0295801 on chromosome: 6 position 1765213 to 1765695	1	2	2	2	0	0	0	0	2	0	0	0	0	0	2	0	0	0	0	0	2	0	24.4	24.4	24.4	15.301	135	135	1	2	NA	NA	NA	NA	2	NA	1.66e-07	0	0
gpbA	-6.10566	0	-18.317	0	DDB0252679|DDB_G0277143	DDB0252679|DDB_G0277143	3	3	3	>DDB0252679|DDB_G0277143 |Protein|gene: gpbA on chromosome: 2 position 7812708 to 7814477	1	3	3	3	0	2	0	1	2	1	0	2	0	1	2	1	0	2	0	1	2	1	9.5	9.5	9.5	38.622	347	347	1	6	NA	2	NA	1	2	1	3.27e-07	0	5.8
DDB_G0288155	4.96809	0	14.9043	0	DDB0252830|DDB_G0288155	DDB0252830|DDB_G0288155	3	3	3	>DDB0252830|DDB_G0288155 |Protein|gene: DDB_G0288155 on chromosome: 5 position 1159975 to 1160987	1	3	3	3	0	1	0	0	1	1	0	1	0	0	1	1	0	1	0	0	1	1	15	15	15	26.589	246	246	1	3	NA	1	NA	NA	1	1	1.16e-06	0	5.7
DDB_G0286969	-5.90707	0	-17.7212	0	DDB0252861|DDB_G0286969	DDB0252861|DDB_G0286969	4	4	4	>DDB0252861|DDB_G0286969 |Protein|gene: DDB_G0286969 on chromosome: 4 position 5063512 to 5069942	1	4	4	4	0	2	0	0	1	1	0	2	0	0	1	1	0	2	0	0	1	1	3.2	3.2	3.2	227.9	2079	2079	1	4	NA	2	NA	NA	1	1	9.7e-10	0	1.4
DDB_G0280565	5.76649	0	17.2995	0	DDB0252881|DDB_G0280565	DDB0252881|DDB_G0280565	3	3	3	>DDB0252881|DDB_G0280565 |Protein|gene: DDB_G0280565 on chromosome: 3 position 3506773 to 3509429	1	3	3	3	0	1	0	0	2	0	0	1	0	0	2	0	0	1	0	0	2	0	7.1	7.1	7.1	101.13	842	842	1	3	NA	1	NA	NA	2	NA	1.07e-07	0	1.8
DDB_G0287543	5.56006	0	16.6802	0	DDB0266343|DDB_G0287543	DDB0266343|DDB_G0287543	1	1	1	>DDB0266343|DDB_G0287543 |Protein|gene: DDB_G0287543 on chromosome: 5 position 400560 to 401147	1	1	1	1	0	0	0	0	1	0	0	0	0	0	1	0	0	0	0	0	1	0	5.6	5.6	5.6	22.868	195	195	1	1	NA	NA	NA	NA	1	NA	0.0010853	0	0
psiE	-0.369236	0	-1.10771	0	DDB0266344|DDB_G0268556;DDB0266348|DDB_G0268000	DDB0266344|DDB_G0268556	7;3	7;3	7;3	>DDB0266344|DDB_G0268556 |Protein|gene: psiE on chromosome: 1 position 1271527 to 1273446	2	7	7	7	0	3	1	1	5	0	0	3	1	1	5	0	0	3	1	1	5	0	16.6	16.6	16.6	54.877	500	500;552	1	10	NA	3	1	1	5	NA	8.78e-59	0	7.2
pepD	5.64612	0	16.9384	0	DDB0266378|DDB_G0269382	DDB0266378|DDB_G0269382	2	2	2	>DDB0266378|DDB_G0269382 |Protein|gene: pepD on chromosome: 1 position 2653185 to 2654791	1	2	2	2	0	0	0	0	2	0	0	0	0	0	2	0	0	0	0	0	2	0	7	7	7	56.426	501	501	1	2	NA	NA	NA	NA	2	NA	6.76e-06	0	0
ergic3	6.38061	0	19.1418	0	DDB0266379|DDB_G0292002	DDB0266379|DDB_G0292002	5	5	5	>DDB0266379|DDB_G0292002 |Protein|gene: ergic3 on chromosome: 6 position 996494 to 997917	1	5	5	5	0	1	0	1	5	1	0	1	0	1	5	1	0	1	0	1	5	1	21.9	21.9	21.9	42.921	383	383	1	8	NA	1	NA	1	5	1	8.42e-14	0	3.1
dhps	6.13071	0	18.3921	0	DDB0266388|DDB_G0285725	DDB0266388|DDB_G0285725	4	4	4	>DDB0266388|DDB_G0285725 |Protein|gene: dhps on chromosome: 4 position 3636502 to 3637632	1	4	4	4	0	0	1	0	3	0	0	0	1	0	3	0	0	0	1	0	3	0	17	17	17	42.544	376	376	1	4	NA	NA	1	NA	3	NA	2.57e-11	0	0
yod1	5.95147	0	17.8544	0	DDB0266410|DDB_G0271346	DDB0266410|DDB_G0271346	4	4	4	>DDB0266410|DDB_G0271346 |Protein|gene: yod1 on chromosome: 2 position 66274 to 67623	1	4	4	4	0	0	1	0	3	0	0	0	1	0	3	0	0	0	1	0	3	0	16	16	16	36.456	325	325	1	4	NA	NA	1	NA	3	NA	4.54e-08	0	0
DDB_G0291650	-0.299284	0	-0.897853	0	DDB0266483|DDB_G0291650	DDB0266483|DDB_G0291650	14	14	14	>DDB0266483|DDB_G0291650 |Protein|gene: DDB_G0291650 on chromosome: 6 position 82693 to 86689	1	14	14	14	0	7	2	1	8	0	0	7	2	1	8	0	0	7	2	1	8	0	18	18	18	120.41	1067	1067	1	19	NA	8	2	1	8	NA	1.96e-36	0	7.9
ssr1	5.74928	0	17.2479	0	DDB0266492|DDB_G0283497	DDB0266492|DDB_G0283497	2	2	2	>DDB0266492|DDB_G0283497 |Protein|gene: ssr1 on chromosome: 4 position 648667 to 650194	1	2	2	2	0	0	0	0	2	0	0	0	0	0	2	0	0	0	0	0	2	0	12.7	12.7	12.7	26.251	236	236	1	2	NA	NA	NA	NA	2	NA	1.09e-05	0	0
DDB_G0290685	5.47467	16.424	0	0	DDB0266506|DDB_G0290685	DDB0266506|DDB_G0290685	3	3	3	>DDB0266506|DDB_G0290685 |Protein|gene: DDB_G0290685 on chromosome: 5 position 4135498 to 4139131	1	3	3	3	0	1	1	1	0	0	0	1	1	1	0	0	0	1	1	1	0	0	3.2	3.2	3.2	116.96	1081	1081	1	3	NA	1	1	1	NA	NA	1.77e-05	0	0.9
DDB_G0273813	6.33539	0	19.0062	0	DDB0266530|DDB_G0273813;DDB0266529|DDB_G0273093	DDB0266530|DDB_G0273813;DDB0266529|DDB_G0273093	5;5	5;5	5;5	>DDB0266530|DDB_G0273813 |Protein|gene: DDB_G0273813 on chromosome: 2 position 3437085 to 3440304;>DDB0266529|DDB_G0273093 |Protein|gene: DDB_G0273093 on chromosome: 2 position 2591482 to 2594701	2	5	5	5	0	1	0	0	5	0	0	1	0	0	5	0	0	1	0	0	5	0	8.1	8.1	8.1	104.79	926	926;926	1	6	NA	1	NA	NA	5	NA	2.16e-12	0	1.2
amdhd1	5.84935	0	17.548	0	DDB0266532|DDB_G0269854	DDB0266532|DDB_G0269854	3	3	3	>DDB0266532|DDB_G0269854 |Protein|gene: amdhd1 on chromosome: 1 position 3737738 to 3739165	1	3	3	3	0	0	0	0	3	0	0	0	0	0	3	0	0	0	0	0	3	0	9.4	9.4	9.4	46.887	426	426	1	3	NA	NA	NA	NA	3	NA	6.25e-12	0	0
erh	-5.6664	0	-16.9992	0	DDB0266558|DDB_G0274565	DDB0266558|DDB_G0274565	2	2	2	>DDB0266558|DDB_G0274565 |Protein|gene: erh on chromosome: 2 position 3998159 to 3998902	1	2	2	2	0	1	0	0	1	0	0	1	0	0	1	0	0	1	0	0	1	0	24	24	24	11.736	100	100	1	2	NA	1	NA	NA	1	NA	3.79e-07	0	13
DDB_G0291141	5.25625	0	15.7688	0	DDB0266644|DDB_G0291141	DDB0266644|DDB_G0291141	1	1	1	>DDB0266644|DDB_G0291141 |Protein|gene: DDB_G0291141 on chromosome: 5 position 5043001 to 5045875	1	1	1	1	0	0	0	0	1	0	0	0	0	0	1	0	0	0	0	0	1	0	2.2	2.2	2.2	85.329	770	770	1	1	NA	NA	NA	NA	1	NA	0.00048671	0	0
DDB_G0281707	0	0	0	0	DDB0266649|DDB_G0281707	DDB0266649|DDB_G0281707	1	1	1	>DDB0266649|DDB_G0281707 |Protein|gene: DDB_G0281707 on chromosome: 3 position 4855046 to 4856017	1	1	1	1	0	0	0	0	1	1	0	0	0	0	1	1	0	0	0	0	1	1	6.3	6.3	6.3	23.409	206	206	1	3	NA	NA	NA	NA	1	2	0.00021976	0	0
DDB_G0270388	7.7408	21.1315	2.09088	0	DDB0266718|DDB_G0270388	DDB0266718|DDB_G0270388	10	10	10	>DDB0266718|DDB_G0270388 |Protein|gene: DDB_G0270388 on chromosome: 1 position 4737656 to 4740668	1	10	10	10	0	3	2	4	8	5	0	3	2	4	8	5	0	3	2	4	8	5	16.9	16.9	16.9	106.91	966	966	1	29	NA	3	2	7	10	7	3.69e-139	0	4.8
culC	5.94719	0	17.8416	0	DDB0266742|DDB_G0284903	DDB0266742|DDB_G0284903	5	5	5	>DDB0266742|DDB_G0284903 |Protein|gene: culC on chromosome: 4 position 2621558 to 2624319	1	5	5	5	0	0	0	1	5	0	0	0	0	1	5	0	0	0	0	1	5	0	7.8	7.8	7.8	88.885	769	769	1	6	NA	NA	NA	1	5	NA	1.26e-09	0	0
culE	0.665329	0	1.99599	0	DDB0266744|DDB_G0278991	DDB0266744|DDB_G0278991	12	12	12	>DDB0266744|DDB_G0278991 |Protein|gene: culE on chromosome: 3 position 1485914 to 1488923	1	12	12	12	0	2	1	0	12	1	0	2	1	0	12	1	0	2	1	0	12	1	18.9	18.9	18.9	87.13	750	750	1	16	NA	2	1	NA	12	1	3.54e-53	0	2.8
ddi1	6.49694	0	19.4908	0	DDB0266774|DDB_G0288187	DDB0266774|DDB_G0288187	5	5	5	>DDB0266774|DDB_G0288187 |Protein|gene: ddi1 on chromosome: 5 position 1180046 to 1181767	1	5	5	5	0	1	0	1	5	0	0	1	0	1	5	0	0	1	0	1	5	0	18.4	18.4	18.4	50.571	450	450	1	7	NA	1	NA	1	5	NA	7.25e-53	0	3.3
atp5O	0.0678243	-19.9395	20.143	0	DDB0266798|DDB_G0283283	DDB0266798|DDB_G0283283	11	11	11	>DDB0266798|DDB_G0283283 |Protein|gene: atp5O on chromosome: 4 position 456147 to 457641	1	11	11	11	2	5	1	4	4	3	2	5	1	4	4	3	2	5	1	4	4	3	42.6	42.6	42.6	33.129	296	296	1	19	2	5	1	4	4	3	3.4e-29	8.8	18.9
dpp3-2	-6.70259	0	-20.1078	0	DDB0266802|DDB_G0273563;DDB0266801|DDB_G0273471	DDB0266802|DDB_G0273563;DDB0266801|DDB_G0273471	5;5	5;5	5;5	>DDB0266802|DDB_G0273563 |Protein|gene: dpp3-2 on chromosome: 2 position 3111479 to 3113942;>DDB0266801|DDB_G0273471 |Protein|gene: dpp3-1 on chromosome: 2 position 2917844 to 2920307	2	5	5	5	0	4	0	0	2	0	0	4	0	0	2	0	0	4	0	0	2	0	10.1	10.1	10.1	78.273	691	691;691	1	6	NA	4	NA	NA	2	NA	1.82e-13	0	8.5
nlp	5.47553	0	16.4266	0	DDB0266842|DDB_G0271676	DDB0266842|DDB_G0271676	2	2	2	>DDB0266842|DDB_G0271676 |Protein|gene: nlp on chromosome: 2 position 812738 to 814339	1	2	2	2	0	1	0	0	1	1	0	1	0	0	1	1	0	1	0	0	1	1	5.1	5.1	5.1	60.357	533	533	1	3	NA	1	NA	NA	1	1	1.23e-05	0	3.2
med12	0	0	0	0	DDB0266871|DDB_G0281277	DDB0266871|DDB_G0281277	1	1	1	>DDB0266871|DDB_G0281277 |Protein|gene: med12 on chromosome: 3 position 4322929 to 4331907	1	1	1	1	0	0	0	1	0	0	0	0	0	1	0	0	0	0	0	1	0	0	0.4	0.4	0.4	317.06	2731	2731	1	1	NA	NA	NA	1	NA	NA	0.0034802	0	0
ublcp1-2	5.40619	0	16.2186	0	DDB0266972|DDB_G0273861;DDB0266971|DDB_G0273117	DDB0266972|DDB_G0273861;DDB0266971|DDB_G0273117	1;1	1;1	1;1	>DDB0266972|DDB_G0273861 |Protein|gene: ublcp1-2 on chromosome: 2 position 3493474 to 3494770;>DDB0266971|DDB_G0273117 |Protein|gene: ublcp1-1 on chromosome: 2 position 2537016 to 2538312	2	1	1	1	0	0	0	0	1	0	0	0	0	0	1	0	0	0	0	0	1	0	3.8	3.8	3.8	45.824	399	399;399	1	1	NA	NA	NA	NA	1	NA	0.0028332	0	0
tgrB1	-5.67675	0	-17.0303	0	DDB0266979|DDB_G0280689	DDB0266979|DDB_G0280689	1	1	1	>DDB0266979|DDB_G0280689 |Protein|gene: tgrB1 on chromosome: 3 position 3633930 to 3636846	1	1	1	1	0	1	0	0	0	0	0	1	0	0	0	0	0	1	0	0	0	0	1.3	1.3	1.3	100.32	902	902	1	1	NA	1	NA	NA	NA	NA	0.0078666	0	1.3
etfa	0.887682	0	2.66305	0	DDB0267017|DDB_G0290927	DDB0267017|DDB_G0290927	9	9	9	>DDB0267017|DDB_G0290927 |Protein|gene: etfa on chromosome: 5 position 4764545 to 4765952	1	9	9	9	0	2	0	1	8	2	0	2	0	1	8	2	0	2	0	1	8	2	39.4	39.4	39.4	37.578	355	355	1	13	NA	2	NA	1	8	2	1.01e-60	0	9.3
etfb	6.41436	0	19.2431	0	DDB0267018|DDB_G0277991	DDB0267018|DDB_G0277991	5	5	5	>DDB0267018|DDB_G0277991 |Protein|gene: etfb on chromosome: 3 position 125579 to 126515	1	5	5	5	0	0	0	0	5	0	0	0	0	0	5	0	0	0	0	0	5	0	27.6	27.6	27.6	27.473	250	250	1	5	NA	NA	NA	NA	5	NA	1.96e-18	0	0
rpl37	5.50045	0	16.5014	0	DDB0267025|DDB_G0285971	DDB0267025|DDB_G0285971	1	1	1	>DDB0267025|DDB_G0285971 |Protein|gene: rpl37 on chromosome: 4 position 3886590 to 3887209	1	1	1	1	0	1	0	0	1	0	0	1	0	0	1	0	0	1	0	0	1	0	12.1	12.1	12.1	10.334	91	91	1	2	NA	1	NA	NA	1	NA	0.00026553	0	12.1
ftcd	-6.0519	0	-18.1557	0	DDB0267047|DDB_G0287977	DDB0267047|DDB_G0287977	2	2	2	>DDB0267047|DDB_G0287977 |Protein|gene: ftcd on chromosome: 5 position 919913 to 921703	1	2	2	2	0	2	0	0	0	0	0	2	0	0	0	0	0	2	0	0	0	0	4.3	4.3	4.3	59.257	537	537	1	2	NA	2	NA	NA	NA	NA	8.92e-05	0	4.3
DDB_G0292362	-0.401493	0	-1.20448	0	DDB0267057|DDB_G0292362	DDB0267057|DDB_G0292362	8	8	8	>DDB0267057|DDB_G0292362 |Protein|gene: DDB_G0292362 on chromosome: 6 position 1486590 to 1488689	1	8	8	8	0	3	0	0	8	0	0	3	0	0	8	0	0	3	0	0	8	0	16.8	16.8	16.8	77.498	673	673	1	11	NA	3	NA	NA	8	NA	1.1e-21	0	5.2
adcB	-5.60334	0	-16.81	0	DDB0267091|DDB_G0274395	DDB0267091|DDB_G0274395	1	1	1	>DDB0267091|DDB_G0274395 |Protein|gene: adcB on chromosome: 2 position 4691677 to 4693839	1	1	1	1	0	1	0	0	0	0	0	1	0	0	0	0	0	1	0	0	0	0	2.9	2.9	2.9	70.144	617	617	1	1	NA	1	NA	NA	NA	NA	0.0069719	0	2.9
dlpB	5.55707	0	16.6712	0	DDB0302371|DDB_G0285931	DDB0302371|DDB_G0285931	3	3	3	>DDB0302371|DDB_G0285931 |Protein|gene: dlpB on chromosome: 4 position 3850259 to 3852868	1	3	3	3	0	1	0	0	1	1	0	1	0	0	1	1	0	1	0	0	1	1	5.3	5.3	5.3	92.712	808	808	1	3	NA	1	NA	NA	1	1	6.22e-07	0	1.4
DDB_G0283803	5.18287	0	15.5486	0	DDB0302395|DDB_G0283803	DDB0302395|DDB_G0283803	1	1	1	>DDB0302395|DDB_G0283803 |Protein|gene: DDB_G0283803 on chromosome: 4 position 1122911 to 1123829	1	1	1	1	0	0	0	0	1	0	0	0	0	0	1	0	0	0	0	0	1	0	8.8	8.8	8.8	22.105	193	193	1	1	NA	NA	NA	NA	1	NA	0.00015732	0	0
nmd3	5.48669	0	16.4601	0	DDB0302495|DDB_G0271306	DDB0302495|DDB_G0271306	1	1	1	>DDB0302495|DDB_G0271306 |Protein|gene: nmd3 on chromosome: 2 position 129822 to 131608	1	1	1	1	0	0	0	0	1	0	0	0	0	0	1	0	0	0	0	0	1	0	2.6	2.6	2.6	61.005	530	530	1	1	NA	NA	NA	NA	1	NA	0.0025149	0	0
ndufa9	0.192656	0	0.577967	0	DDB0302549|DDB_G0272266	DDB0302549|DDB_G0272266	6	6	6	>DDB0302549|DDB_G0272266 |Protein|gene: ndufa9 on chromosome: 2 position 1449219 to 1450573	1	6	6	6	0	2	0	1	6	1	0	2	0	1	6	1	0	2	0	1	6	1	20.2	20.2	20.2	40.475	356	356	1	10	NA	2	NA	1	6	1	5.06e-25	0	6.2
DDB_G0275555	6.06973	0	18.2092	0	DDB0304363|DDB_G0275555	DDB0304363|DDB_G0275555	2	2	2	>DDB0304363|DDB_G0275555 |Protein|gene: DDB_G0275555 on chromosome: 2 position 5684935 to 5685657	1	2	2	2	0	0	0	0	2	0	0	0	0	0	2	0	0	0	0	0	2	0	16.7	16.7	16.7	27.479	240	240	1	2	NA	NA	NA	NA	2	NA	1.03e-08	0	0
fam63A	5.67664	0	17.0299	0	DDB0304387|DDB_G0269770	DDB0304387|DDB_G0269770	2	2	2	>DDB0304387|DDB_G0269770 |Protein|gene: fam63A on chromosome: 1 position 3523265 to 3524869	1	2	2	2	0	0	0	0	2	0	0	0	0	0	2	0	0	0	0	0	2	0	6.8	6.8	6.8	45.591	395	395	1	2	NA	NA	NA	NA	2	NA	4.2e-06	0	0
DDB_G0277957	6.24178	0	18.7253	0	DDB0304427|DDB_G0277957	DDB0304427|DDB_G0277957	5	5	5	>DDB0304427|DDB_G0277957 |Protein|gene: DDB_G0277957 on chromosome: 3 position 62453 to 64198	1	5	5	5	0	0	0	1	4	0	0	0	0	1	4	0	0	0	0	1	4	0	13.4	13.4	13.4	56.334	516	516	1	5	NA	NA	NA	1	4	NA	9.17e-15	0	0
DDB_G0278017	5.64723	0	16.9417	0	DDB0304429|DDB_G0278017	DDB0304429|DDB_G0278017	2	2	2	>DDB0304429|DDB_G0278017 |Protein|gene: DDB_G0278017 on chromosome: 3 position 167304 to 167864	1	2	2	2	0	0	0	0	2	0	0	0	0	0	2	0	0	0	0	0	2	0	14.5	14.5	14.5	20.773	186	186	1	2	NA	NA	NA	NA	2	NA	1.35e-06	0	0
DDB_G0289583	-5.57333	0	-16.72	0	DDB0304441|DDB_G0289583	DDB0304441|DDB_G0289583	2	2	2	>DDB0304441|DDB_G0289583 |Protein|gene: DDB_G0289583 on chromosome: 5 position 2992157 to 2996185	1	2	2	2	0	2	0	0	0	0	0	2	0	0	0	0	0	2	0	0	0	0	2.2	2.2	2.2	145.51	1268	1268	1	2	NA	2	NA	NA	NA	NA	0.00038747	0	2.2
DDB_G0289585	6.46954	0	19.4086	0	DDB0304445|DDB_G0289585	DDB0304445|DDB_G0289585	4	4	4	>DDB0304445|DDB_G0289585 |Protein|gene: DDB_G0289585 on chromosome: 5 position 2989530 to 2991117	1	4	4	4	0	0	0	0	4	0	0	0	0	0	4	0	0	0	0	0	4	0	11.6	11.6	11.6	55.577	498	498	1	5	NA	NA	NA	NA	5	NA	7.02e-15	0	0
DDB_G0288133	7.02779	0	21.0834	0	DDB0304484|DDB_G0288133	DDB0304484|DDB_G0288133	11	11	11	>DDB0304484|DDB_G0288133 |Protein|gene: DDB_G0288133 on chromosome: 5 position 1130852 to 1132297	1	11	11	11	0	2	2	3	10	2	0	2	2	3	10	2	0	2	2	3	10	2	44.5	44.5	44.5	29.093	265	265	1	22	NA	2	2	4	11	3	2.14e-31	0	9.1
DDB_G0288137	6.05279	0	18.1584	0	DDB0304485|DDB_G0288137	DDB0304485|DDB_G0288137	4	4	4	>DDB0304485|DDB_G0288137 |Protein|gene: DDB_G0288137 on chromosome: 5 position 1135535 to 1136500	1	4	4	4	0	1	0	0	2	1	0	1	0	0	2	1	0	1	0	0	2	1	12.5	12.5	12.5	36.437	321	321	1	4	NA	1	NA	NA	2	1	1.21e-09	0	2.8
DDB_G0293498	13.3343	20.2534	19.7496	0	DDB0304493|DDB_G0293498	DDB0304493|DDB_G0293498	8	8	8	>DDB0304493|DDB_G0293498 |Protein|gene: DDB_G0293498 on chromosome: 6 position 2964407 to 2965754	1	8	8	8	0	0	0	4	8	0	0	0	0	4	8	0	0	0	0	4	8	0	29.4	29.4	29.4	45.47	415	415	1	12	NA	NA	NA	4	8	NA	3.92e-101	0	0
nagD	-5.69577	0	-17.0873	0	DDB0304516|DDB_G0287659	DDB0304516|DDB_G0287659	2	2	2	>DDB0304516|DDB_G0287659 |Protein|gene: nagD on chromosome: 5 position 447833 to 449624	1	2	2	2	0	2	0	0	1	0	0	2	0	0	1	0	0	2	0	0	1	0	3.9	3.9	3.9	64.566	564	564	1	3	NA	2	NA	NA	1	NA	1.02e-05	0	3.9
DDB_G0288141	6.01626	0	18.0488	0	DDB0304540|DDB_G0288141	DDB0304540|DDB_G0288141	1	1	1	>DDB0304540|DDB_G0288141 |Protein|gene: DDB_G0288141 on chromosome: 5 position 1137934 to 1138329	1	1	1	1	0	0	0	1	1	0	0	0	0	1	1	0	0	0	0	1	1	0	16.3	16.3	16.3	9.864	86	86	1	3	NA	NA	NA	2	1	NA	0.00026613	0	0
zpr1	5.32696	0	15.9809	0	DDB0304584|DDB_G0269438	DDB0304584|DDB_G0269438	1	1	1	>DDB0304584|DDB_G0269438 |Protein|gene: zpr1 on chromosome: 1 position 2767401 to 2768924	1	1	1	1	0	0	0	0	1	0	0	0	0	0	1	0	0	0	0	0	1	0	3.1	3.1	3.1	53.549	477	477	1	1	NA	NA	NA	NA	1	NA	0.0014256	0	0
DDB_G0269334	6.05305	0	18.1592	0	DDB0304643|DDB_G0269334	DDB0304643|DDB_G0269334	4	4	4	>DDB0304643|DDB_G0269334 |Protein|gene: DDB_G0269334 on chromosome: 1 position 2556676 to 2557732	1	4	4	4	0	0	0	0	3	2	0	0	0	0	3	2	0	0	0	0	3	2	13.8	13.8	13.8	34.696	319	319	1	5	NA	NA	NA	NA	3	2	4.83e-08	0	0
DDB_G0272680	-5.98429	0	-17.9529	0	DDB0304647|DDB_G0272680	DDB0304647|DDB_G0272680	5	5	5	>DDB0304647|DDB_G0272680 |Protein|gene: DDB_G0272680 on chromosome: 2 position 2003225 to 2006926	1	5	5	5	0	3	0	0	3	0	0	3	0	0	3	0	0	3	0	0	3	0	7	7	7	125.05	1148	1148	1	6	NA	3	NA	NA	3	NA	8.95e-16	0	4.4
DDB_G0285649	5.68962	0	17.0689	0	DDB0304659|DDB_G0285649	DDB0304659|DDB_G0285649	2	2	2	>DDB0304659|DDB_G0285649 |Protein|gene: DDB_G0285649 on chromosome: 4 position 3536200 to 3537509	1	2	2	2	0	0	0	0	2	0	0	0	0	0	2	0	0	0	0	0	2	0	6.5	6.5	6.5	43.69	398	398	1	2	NA	NA	NA	NA	2	NA	1.29e-07	0	0
mgm101	6.04866	0	18.146	0	DDB0304673|DDB_G0277451	DDB0304673|DDB_G0277451	3	3	3	>DDB0304673|DDB_G0277451 |Protein|gene: mgm101 on chromosome: 2 position 8124262 to 8125395	1	3	3	3	0	0	0	0	3	0	0	0	0	0	3	0	0	0	0	0	3	0	14.1	14.1	14.1	42.622	377	377	1	3	NA	NA	NA	NA	3	NA	2.95e-09	0	0
oplah	-6.65993	0	-19.9798	0	DDB0304678|DDB_G0284953	DDB0304678|DDB_G0284953	7	7	7	>DDB0304678|DDB_G0284953 |Protein|gene: oplah on chromosome: 4 position 2680203 to 2684167	1	7	7	7	0	6	1	0	0	0	0	6	1	0	0	0	0	6	1	0	0	0	6.9	6.9	6.9	138.98	1265	1265	1	7	NA	6	1	NA	NA	NA	1.45e-14	0	5.7
DDB_G0288109	5.47675	0	16.4302	0	DDB0304692|DDB_G0288109	DDB0304692|DDB_G0288109	1	1	1	>DDB0304692|DDB_G0288109 |Protein|gene: DDB_G0288109 on chromosome: 5 position 1042048 to 1044305	1	1	1	1	0	0	0	0	1	0	0	0	0	0	1	0	0	0	0	0	1	0	1.5	1.5	1.5	78.679	713	713	1	1	NA	NA	NA	NA	1	NA	0.00082076	0	0
DDB_G0285011	6.36133	0	19.084	0	DDB0304699|DDB_G0285011	DDB0304699|DDB_G0285011	6	6	6	>DDB0304699|DDB_G0285011 |Protein|gene: DDB_G0285011 on chromosome: 4 position 2814046 to 2815374	1	6	6	6	0	0	0	0	6	1	0	0	0	0	6	1	0	0	0	0	6	1	22.1	22.1	22.1	45.977	408	408	1	7	NA	NA	NA	NA	6	1	1.65e-16	0	0
DDB_G0275075	5.65353	0	16.9606	0	DDB0304710|DDB_G0275075	DDB0304710|DDB_G0275075	3	3	3	>DDB0304710|DDB_G0275075 |Protein|gene: DDB_G0275075 on chromosome: 2 position 5130987 to 5134105	1	3	3	3	0	0	0	1	2	0	0	0	0	1	2	0	0	0	0	1	2	0	4.1	4.1	4.1	93.82	814	814	1	3	NA	NA	NA	1	2	NA	5.19e-08	0	0
rnf160	5.16278	0	15.4883	0	DDB0304711|DDB_G0274875	DDB0304711|DDB_G0274875	2	2	2	>DDB0304711|DDB_G0274875 |Protein|gene: rnf160 on chromosome: 2 position 4311743 to 4317597	1	2	2	2	0	0	0	0	2	0	0	0	0	0	2	0	0	0	0	0	2	0	1.4	1.4	1.4	213.1	1864	1864	1	2	NA	NA	NA	NA	2	NA	7.94e-05	0	0
DDB_G0278541	5.44738	0	16.3421	0	DDB0304755|DDB_G0278541	DDB0304755|DDB_G0278541	1	1	1	>DDB0304755|DDB_G0278541 |Protein|gene: DDB_G0278541 on chromosome: 3 position 1041012 to 1042497	1	1	1	1	0	0	0	0	1	0	0	0	0	0	1	0	0	0	0	0	1	0	3.4	3.4	3.4	53.968	469	469	1	1	NA	NA	NA	NA	1	NA	0.0017139	0	0
lmnB	-5.8759	0	-17.6277	0	DDB0304833|DDB_G0289429	DDB0304833|DDB_G0289429	5	5	5	>DDB0304833|DDB_G0289429 |Protein|gene: lmnB on chromosome: 5 position 2787284 to 2789636	1	5	5	5	0	2	0	1	2	0	0	2	0	1	2	0	0	2	0	1	2	0	9.2	9.2	9.2	81.349	716	716	1	5	NA	2	NA	1	2	NA	6.77e-11	0	4.2
rad6	6.2168	0	18.6504	0	DDB0304879|DDB_G0275787	DDB0304879|DDB_G0275787	2	2	2	>DDB0304879|DDB_G0275787 |Protein|gene: rad6 on chromosome: 2 position 5646909 to 5648070	1	2	2	2	0	0	0	0	2	0	0	0	0	0	2	0	0	0	0	0	2	0	18.5	18.5	18.5	17.155	151	151	1	2	NA	NA	NA	NA	2	NA	2.25e-05	0	0
gna1	5.33172	0	15.9952	0	DDB0304953|DDB_G0279475	DDB0304953|DDB_G0279475	1	1	1	>DDB0304953|DDB_G0279475 |Protein|gene: gna1 on chromosome: 3 position 2113626 to 2114348	1	1	1	1	0	0	0	0	1	0	0	0	0	0	1	0	0	0	0	0	1	0	7	7	7	17.994	157	157	1	1	NA	NA	NA	NA	1	NA	0.002987	0	0
DDB_G0279527	-6.07687	0	-18.2306	0	DDB0304956|DDB_G0279527	DDB0304956|DDB_G0279527	4	4	4	>DDB0304956|DDB_G0279527 |Protein|gene: DDB_G0279527 on chromosome: 3 position 2202606 to 2206383	1	4	4	4	0	3	1	0	2	1	0	3	1	0	2	1	0	3	1	0	2	1	3.8	3.8	3.8	143.72	1233	1233	1	7	NA	3	1	NA	2	1	3.79e-11	0	2.7
metap2	6.09643	0	18.2893	0	DDB0304991|DDB_G0270264	DDB0304991|DDB_G0270264	3	3	3	>DDB0304991|DDB_G0270264 |Protein|gene: metap2 on chromosome: 1 position 4531797 to 4533209	1	3	3	3	0	0	0	1	2	0	0	0	0	1	2	0	0	0	0	1	2	0	12.6	12.6	12.6	48.56	436	436	1	4	NA	NA	NA	1	3	NA	8.91e-08	0	0
strn	5.20165	0	15.605	0	DDB0304999|DDB_G0288327	DDB0304999|DDB_G0288327	3	3	3	>DDB0304999|DDB_G0288327 |Protein|gene: strn on chromosome: 5 position 1395012 to 1397601	1	3	3	3	0	1	0	0	1	1	0	1	0	0	1	1	0	1	0	0	1	1	4.7	4.7	4.7	91.755	827	827	1	3	NA	1	NA	NA	1	1	3.38e-06	0	1.6
DDB_G0284241	0	0	0	0	DDB0305019|DDB_G0284241	DDB0305019|DDB_G0284241	1	1	1	>DDB0305019|DDB_G0284241 |Protein|gene: DDB_G0284241 on chromosome: 4 position 1733961 to 1735439	1	1	1	1	0	0	0	0	0	1	0	0	0	0	0	1	0	0	0	0	0	1	4.4	4.4	4.4	49.476	430	430	1	1	NA	NA	NA	NA	NA	1	0.0016014	0	0
sec63	6.24146	0	18.7244	0	DDB0305093|DDB_G0286131	DDB0305093|DDB_G0286131	7	7	7	>DDB0305093|DDB_G0286131 |Protein|gene: sec63 on chromosome: 4 position 4064803 to 4067352	1	7	7	7	0	1	1	0	5	2	0	1	1	0	5	2	0	1	1	0	5	2	12.8	12.8	12.8	92.356	814	814	1	9	NA	1	1	NA	5	2	7.55e-19	0	1
DDB_G0271812	-6.19876	0	-18.5963	0	DDB0305102|DDB_G0271812	DDB0305102|DDB_G0271812	2	2	2	>DDB0305102|DDB_G0271812 |Protein|gene: DDB_G0271812 on chromosome: 2 position 805322 to 807046	1	2	2	2	0	2	0	0	1	0	0	2	0	0	1	0	0	2	0	0	1	0	4.2	4.2	4.2	55.4	498	498	1	3	NA	2	NA	NA	1	NA	2.08e-05	0	4.2
DDB_G0286207	0	0	0	0	DDB0305104|DDB_G0286207	DDB0305104|DDB_G0286207	1	1	1	>DDB0305104|DDB_G0286207 |Protein|gene: DDB_G0286207 on chromosome: 4 position 4176726 to 4178160	1	1	1	1	0	0	1	0	0	0	0	0	1	0	0	0	0	0	1	0	0	0	3.2	3.2	3.2	50.863	439	439	1	1	NA	NA	1	NA	NA	NA	0.0075063	0	0
DDB_G0286289	6.01953	0	18.0586	0	DDB0305134|DDB_G0286289	DDB0305134|DDB_G0286289	2	2	2	>DDB0305134|DDB_G0286289 |Protein|gene: DDB_G0286289 on chromosome: 4 position 4300974 to 4303039	1	2	2	2	0	0	0	0	2	0	0	0	0	0	2	0	0	0	0	0	2	0	3.4	3.4	3.4	71.833	611	611	1	2	NA	NA	NA	NA	2	NA	2.11e-14	0	0
hacl1	5.47992	0	16.4397	0	DDB0305141|DDB_G0292402	DDB0305141|DDB_G0292402	1	1	1	>DDB0305141|DDB_G0292402 |Protein|gene: hacl1 on chromosome: 6 position 1553647 to 1555474	1	1	1	1	0	0	0	0	1	0	0	0	0	0	1	0	0	0	0	0	1	0	4.1	4.1	4.1	63.164	580	580	1	1	NA	NA	NA	NA	1	NA	0.00071959	0	0
ger	5.78161	0	17.3448	0	DDB0305155|DDB_G0270184	DDB0305155|DDB_G0270184	1	1	1	>DDB0305155|DDB_G0270184 |Protein|gene: ger on chromosome: 1 position 4379266 to 4380433	1	1	1	1	0	0	0	0	1	0	0	0	0	0	1	0	0	0	0	0	1	0	5	5	5	36.441	320	320	1	1	NA	NA	NA	NA	1	NA	8.84e-05	0	0
nop58	-6.14522	0	-18.4357	0	DDB0305289|DDB_G0268098	DDB0305289|DDB_G0268098	4	4	4	>DDB0305289|DDB_G0268098 |Protein|gene: nop58 on chromosome: 1 position 1450677 to 1452718	1	4	4	4	0	2	1	0	1	1	0	2	1	0	1	1	0	2	1	0	1	1	10.7	10.7	10.7	72.336	638	638	1	5	NA	2	1	NA	1	1	1.9e-09	0	3.9
copD	0.325526	0	0.976577	0	DDB0305305|DDB_G0268702	DDB0305305|DDB_G0268702	9	9	9	>DDB0305305|DDB_G0268702 |Protein|gene: copD on chromosome: 1 position 1941102 to 1943114	1	9	9	9	0	2	0	0	9	1	0	2	0	0	9	1	0	2	0	0	9	1	25	25	25	60.334	540	540	1	12	NA	2	NA	NA	9	1	7.95e-24	0	6.9
ola1	6.37348	0	19.1204	0	DDB0305306|DDB_G0268758	DDB0305306|DDB_G0268758	9	9	9	>DDB0305306|DDB_G0268758 |Protein|gene: ola1 on chromosome: 1 position 2048942 to 2050448	1	9	9	9	0	3	0	2	6	1	0	3	0	2	6	1	0	3	0	2	6	1	26.7	26.7	26.7	44.119	393	393	1	12	NA	3	NA	2	6	1	7.84e-23	0	6.9
crip	6.0206	0	18.0618	0	DDB0305344|DDB_G0270314	DDB0305344|DDB_G0270314	2	2	2	>DDB0305344|DDB_G0270314 |Protein|gene: crip on chromosome: 1 position 4620271 to 4621128	1	2	2	2	0	0	0	1	2	0	0	0	0	1	2	0	0	0	0	1	2	0	31	31	31	9.1244	87	87	1	3	NA	NA	NA	1	2	NA	6.6e-12	0	0
DDB_G0271356	5.50472	0	16.5142	0	DDB0305360|DDB_G0271356	DDB0305360|DDB_G0271356	1	1	1	>DDB0305360|DDB_G0271356 |Protein|gene: DDB_G0271356 on chromosome: 2 position 72258 to 72959	1	1	1	1	0	0	0	0	1	0	0	0	0	0	1	0	0	0	0	0	1	0	7	7	7	21.098	186	186	1	1	NA	NA	NA	NA	1	NA	0.00023625	0	0
DDB_G0271968	5.61891	0	16.8567	0	DDB0305389|DDB_G0271968	DDB0305389|DDB_G0271968	5	5	5	>DDB0305389|DDB_G0271968 |Protein|gene: DDB_G0271968 on chromosome: 2 position 1086145 to 1087954	1	5	5	5	0	2	1	0	2	0	0	2	1	0	2	0	0	2	1	0	2	0	12	12	12	66.132	569	569	1	5	NA	2	1	NA	2	NA	1.66e-09	0	4.6
DDB_G0275025	5.61073	0	16.8322	0	DDB0305439|DDB_G0275025	DDB0305439|DDB_G0275025	2	2	2	>DDB0305439|DDB_G0275025 |Protein|gene: DDB_G0275025 on chromosome: 2 position 5326205 to 5327517	1	2	2	2	0	0	0	0	2	0	0	0	0	0	2	0	0	0	0	0	2	0	9.8	9.8	9.8	46.535	409	409	1	2	NA	NA	NA	NA	2	NA	2.77e-07	0	0
DDB_G0275053	5.6483	0	16.9449	0	DDB0305440|DDB_G0275053	DDB0305440|DDB_G0275053	2	2	2	>DDB0305440|DDB_G0275053 |Protein|gene: DDB_G0275053 on chromosome: 2 position 5239346 to 5240349	1	2	2	2	0	0	0	0	2	0	0	0	0	0	2	0	0	0	0	0	2	0	12.5	12.5	12.5	33.999	305	305	1	2	NA	NA	NA	NA	2	NA	6.59e-06	0	0
DDB_G0291732	6.4431	0	19.3293	0	DDB0305442|DDB_G0291732	DDB0305442|DDB_G0291732	4	4	4	>DDB0305442|DDB_G0291732 |Protein|gene: DDB_G0291732 on chromosome: 6 position 711008 to 711934	1	4	4	4	0	1	0	0	4	0	0	1	0	0	4	0	0	1	0	0	4	0	17.2	17.2	17.2	34.602	308	308	1	5	NA	1	NA	NA	4	NA	7.18e-09	0	3.9
DDB_G0285487	5.50373	0	16.5112	0	DDB0305479|DDB_G0285487;DDB0305478|DDB_G0285485	DDB0305479|DDB_G0285487	3;1	3;1	3;1	>DDB0305479|DDB_G0285487 |Protein|gene: DDB_G0285487 on chromosome: 4 position 3305672 to 3307876	2	3	3	3	0	1	1	0	1	0	0	1	1	0	1	0	0	1	1	0	1	0	6.3	6.3	6.3	81.894	734	734;689	1	3	NA	1	1	NA	1	NA	1.36e-07	0	2.5
DDB_G0276567	5.9288	0	17.7864	0	DDB0305484|DDB_G0276567	DDB0305484|DDB_G0276567	2	2	2	>DDB0305484|DDB_G0276567 |Protein|gene: DDB_G0276567 on chromosome: 2 position 6951075 to 6952445	1	2	2	2	0	1	1	0	2	1	0	1	1	0	2	1	0	1	1	0	2	1	9.6	9.6	9.6	35.186	312	312	1	5	NA	1	1	NA	2	1	1.93e-07	0	3.8
DDB_G0276969	6.6353	0	19.9059	0	DDB0305557|DDB_G0276969;DDB0220022|DDB_G0283085	DDB0305557|DDB_G0276969;DDB0220022|DDB_G0283085	6;5	6;5	6;5	>DDB0305557|DDB_G0276969 |Protein|gene: DDB_G0276969 on chromosome: 2 position 7477013 to 7478717;>DDB0220022|DDB_G0283085 |Protein|gene: D2 on chromosome: 4 position 276713 to 278420	2	6	6	6	0	0	0	0	6	0	0	0	0	0	6	0	0	0	0	0	6	0	13.8	13.8	13.8	59.68	535	535;535	1	6	NA	NA	NA	NA	6	NA	2.67e-17	0	0
DDB_G0287151	5.88621	0	17.6586	0	DDB0305577|DDB_G0287151	DDB0305577|DDB_G0287151	2	2	2	>DDB0305577|DDB_G0287151 |Protein|gene: DDB_G0287151 on chromosome: 4 position 5393798 to 5394727	1	2	2	2	0	0	0	0	2	0	0	0	0	0	2	0	0	0	0	0	2	0	9.7	9.7	9.7	35.321	309	309	1	2	NA	NA	NA	NA	2	NA	1.07e-07	0	0
drg2	6.08293	0	18.2488	0	DDB0305720|DDB_G0279451	DDB0305720|DDB_G0279451	4	4	4	>DDB0305720|DDB_G0279451 |Protein|gene: drg2 on chromosome: 3 position 2066556 to 2067929	1	4	4	4	0	0	0	0	4	0	0	0	0	0	4	0	0	0	0	0	4	0	13.7	13.7	13.7	40.716	364	364	1	4	NA	NA	NA	NA	4	NA	1.79e-13	0	0
drg1	6.14786	0	18.4436	0	DDB0305721|DDB_G0289317	DDB0305721|DDB_G0289317	3	3	3	>DDB0305721|DDB_G0289317 |Protein|gene: drg1 on chromosome: 5 position 2634493 to 2636111	1	3	3	3	0	1	1	1	3	1	0	1	1	1	3	1	0	1	1	1	3	1	11.6	11.6	11.6	40.958	370	370	1	7	NA	1	1	1	3	1	1.78e-11	0	3.8
DDB_G0280019	7.00369	0	21.0111	0	DDB0305724|DDB_G0280019	DDB0305724|DDB_G0280019	8	8	8	>DDB0305724|DDB_G0280019 |Protein|gene: DDB_G0280019 on chromosome: 3 position 2796272 to 2796973	1	8	8	8	0	1	0	1	8	1	0	1	0	1	8	1	0	1	0	1	8	1	49.8	49.8	49.8	25.434	233	233	1	11	NA	1	NA	1	8	1	5.48e-40	0	4.3
DDB_G0280465	5.31504	0	15.9451	0	DDB0305747|DDB_G0280465	DDB0305747|DDB_G0280465	1	1	1	>DDB0305747|DDB_G0280465 |Protein|gene: DDB_G0280465 on chromosome: 3 position 3396577 to 3397708	1	1	1	1	0	0	0	0	1	0	0	0	0	0	1	0	0	0	0	0	1	0	7.7	7.7	7.7	33.025	299	299	1	1	NA	NA	NA	NA	1	NA	9.68e-05	0	0
DDB_G0289081	6.13848	0	18.4154	0	DDB0305750|DDB_G0289081	DDB0305750|DDB_G0289081	4	4	4	>DDB0305750|DDB_G0289081 |Protein|gene: DDB_G0289081 on chromosome: 5 position 2331738 to 2335669	1	4	4	4	0	0	0	0	4	0	0	0	0	0	4	0	0	0	0	0	4	0	4.2	4.2	4.2	145.55	1279	1279	1	4	NA	NA	NA	NA	4	NA	1.46e-11	0	0
DDB_G0281309	5.60359	0	16.8108	0	DDB0305758|DDB_G0281309	DDB0305758|DDB_G0281309	1	1	1	>DDB0305758|DDB_G0281309 |Protein|gene: DDB_G0281309 on chromosome: 3 position 4120970 to 4121650	1	1	1	1	0	0	0	0	1	0	0	0	0	0	1	0	0	0	0	0	1	0	7	7	7	21.661	200	200	1	1	NA	NA	NA	NA	1	NA	0.0023588	0	0
DDB_G0281489	5.61328	0	16.8398	0	DDB0305761|DDB_G0281489	DDB0305761|DDB_G0281489	3	3	3	>DDB0305761|DDB_G0281489 |Protein|gene: DDB_G0281489 on chromosome: 3 position 4605058 to 4605743	1	3	3	3	0	0	0	1	2	1	0	0	0	1	2	1	0	0	0	1	2	1	23.7	23.7	23.7	20.964	186	186	1	6	NA	NA	NA	3	2	1	4.96e-07	0	0
DDB_G0282021	-0.32812	0	-0.98436	0	DDB0305770|DDB_G0282021	DDB0305770|DDB_G0282021	2	2	2	>DDB0305770|DDB_G0282021 |Protein|gene: DDB_G0282021 on chromosome: 3 position 5249750 to 5250385	1	2	2	2	1	2	0	0	2	0	1	2	0	0	2	0	1	2	0	0	2	0	6.2	6.2	6.2	24.069	211	211	1	5	1	2	NA	NA	2	NA	2.56e-07	6.2	6.2
DDB_G0281909	6.19427	0	18.5828	0	DDB0305799|DDB_G0281909	DDB0305799|DDB_G0281909	3	3	3	>DDB0305799|DDB_G0281909 |Protein|gene: DDB_G0281909 on chromosome: 3 position 5103620 to 5105863	1	3	3	3	0	0	0	0	3	0	0	0	0	0	3	0	0	0	0	0	3	0	7	7	7	70.166	611	611	1	3	NA	NA	NA	NA	3	NA	3.48e-08	0	0
DDB_G0284979	5.77109	17.3133	0	0	DDB0305824|DDB_G0284979	DDB0305824|DDB_G0284979	1	1	1	>DDB0305824|DDB_G0284979 |Protein|gene: DDB_G0284979 on chromosome: 4 position 2743512 to 2744492	1	1	1	1	0	1	0	1	0	0	0	1	0	1	0	0	0	1	0	1	0	0	5.9	5.9	5.9	27.586	255	255	1	2	NA	1	NA	1	NA	NA	0.001627	0	5.9
DDB_G0278999	5.28071	0	15.8421	0	DDB0305838|DDB_G0278999;DDB0305837|DDB_G0278997	DDB0305838|DDB_G0278999;DDB0305837|DDB_G0278997	1;1	1;1	1;1	>DDB0305838|DDB_G0278999 |Protein|gene: DDB_G0278999 on chromosome: 3 position 1501033 to 1501994;>DDB0305837|DDB_G0278997 |Protein|gene: DDB_G0278997 on chromosome: 3 position 1499624 to 1500572	2	1	1	1	0	0	0	0	1	0	0	0	0	0	1	0	0	0	0	0	1	0	5.2	5.2	5.2	33.936	291	291;291	1	1	NA	NA	NA	NA	1	NA	0.00016967	0	0
DDB_G0283275	5.43483	0	16.3045	0	DDB0305900|DDB_G0283275	DDB0305900|DDB_G0283275	2	2	2	>DDB0305900|DDB_G0283275 |Protein|gene: DDB_G0283275 on chromosome: 4 position 442808 to 443794	1	2	2	2	0	0	0	0	2	0	0	0	0	0	2	0	0	0	0	0	2	0	9.7	9.7	9.7	29.019	258	258	1	2	NA	NA	NA	NA	2	NA	8.5e-05	0	0
DDB_G0286227	0	0	0	0	DDB0306022|DDB_G0286227	DDB0306022|DDB_G0286227	1	1	1	>DDB0306022|DDB_G0286227 |Protein|gene: DDB_G0286227 on chromosome: 4 position 4214477 to 4215805	1	1	1	1	0	0	0	0	1	0	0	0	0	0	1	0	0	0	0	0	1	0	4.3	4.3	4.3	51.157	442	442	1	1	NA	NA	NA	NA	1	NA	0.0086881	0	0
DDB_G0275971	6.47684	0	19.4305	0	DDB0306086|DDB_G0275971	DDB0306086|DDB_G0275971	4	4	4	>DDB0306086|DDB_G0275971 |Protein|gene: DDB_G0275971 on chromosome: 2 position 6175233 to 6177610	1	4	4	4	0	0	0	1	4	1	0	0	0	1	4	1	0	0	0	1	4	1	6.9	6.9	6.9	76.247	699	699	1	6	NA	NA	NA	1	4	1	4.1e-11	0	0
DDB_G0274423	-6.06943	0	-18.2083	0	DDB0306090|DDB_G0274423	DDB0306090|DDB_G0274423	3	3	3	>DDB0306090|DDB_G0274423 |Protein|gene: DDB_G0274423 on chromosome: 2 position 4625298 to 4627388	1	3	3	3	0	3	0	0	1	0	0	3	0	0	1	0	0	3	0	0	1	0	6	6	6	75.714	696	696	1	4	NA	3	NA	NA	1	NA	4.33e-07	0	6
DDB_G0293274	-5.51205	0	-16.5362	0	DDB0306100|DDB_G0293274	DDB0306100|DDB_G0293274	1	1	1	>DDB0306100|DDB_G0293274 |Protein|gene: DDB_G0293274 on chromosome: 6 position 2721106 to 2722728	1	1	1	1	0	1	0	0	0	0	0	1	0	0	0	0	0	1	0	0	0	0	2.4	2.4	2.4	62.19	540	540	1	1	NA	1	NA	NA	NA	NA	0.0037328	0	2.4
tpp1B	6.10271	0	18.3081	0	DDB0306176|DDB_G0290333	DDB0306176|DDB_G0290333	2	2	2	>DDB0306176|DDB_G0290333 |Protein|gene: tpp1B on chromosome: 5 position 3973178 to 3975140	1	2	2	2	0	0	0	1	2	0	0	0	0	1	2	0	0	0	0	1	2	0	6.5	6.5	6.5	64.646	598	598	1	3	NA	NA	NA	1	2	NA	2.96e-07	0	0
DDB_G0276215	6.50063	0	19.5019	0	DDB0306215|DDB_G0276215	DDB0306215|DDB_G0276215	5	5	5	>DDB0306215|DDB_G0276215 |Protein|gene: DDB_G0276215 on chromosome: 2 position 6342811 to 6345129	1	5	5	5	0	1	0	0	5	0	0	1	0	0	5	0	0	1	0	0	5	0	10.3	10.3	10.3	73.848	648	648	1	6	NA	1	NA	NA	5	NA	1.76e-15	0	2.5
DDB_G0290973	0	0	0	0	DDB0306223|DDB_G0290973	DDB0306223|DDB_G0290973	2	2	2	>DDB0306223|DDB_G0290973 |Protein|gene: DDB_G0290973 on chromosome: 5 position 4816558 to 4822244	1	2	2	2	0	0	0	1	0	1	0	0	0	1	0	1	0	0	0	1	0	1	1.1	1.1	1.1	203.31	1777	1777	1	2	NA	NA	NA	1	NA	1	0.00019673	0	0
DDB_G0268320	5.68997	0	17.0699	0	DDB0306284|DDB_G0268320	DDB0306284|DDB_G0268320	2	2	2	>DDB0306284|DDB_G0268320 |Protein|gene: DDB_G0268320 on chromosome: 1 position 637945 to 640745	1	2	2	2	0	1	0	0	2	1	0	1	0	0	2	1	0	1	0	0	2	1	3.3	3.3	3.3	101.48	903	903	1	4	NA	1	NA	NA	2	1	2.15e-07	0	1.8
DDB_G0293802	6.13532	0	18.4059	0	DDB0306297|DDB_G0293802	DDB0306297|DDB_G0293802	4	4	4	>DDB0306297|DDB_G0293802 |Protein|gene: DDB_G0293802 on chromosome: 6 position 3338059 to 3340862	1	4	4	4	0	1	0	1	3	0	0	1	0	1	3	0	0	1	0	1	3	0	8.2	8.2	8.2	79.078	716	716	1	5	NA	1	NA	1	3	NA	1.27e-13	0	1.7
DDB_G0281783	6.27622	0	18.8287	0	DDB0306343|DDB_G0281783	DDB0306343|DDB_G0281783	6	6	6	>DDB0306343|DDB_G0281783 |Protein|gene: DDB_G0281783 on chromosome: 3 position 4968465 to 4970967	1	6	6	6	0	0	0	0	6	1	0	0	0	0	6	1	0	0	0	0	6	1	11	11	11	89.108	781	781	1	7	NA	NA	NA	NA	6	1	6.59e-16	0	0
DDB_G0281789	0.263009	0	0.789027	0	DDB0306344|DDB_G0281789	DDB0306344|DDB_G0281789	8	8	8	>DDB0306344|DDB_G0281789 |Protein|gene: DDB_G0281789 on chromosome: 3 position 4983430 to 4984948	1	8	8	8	0	2	3	0	6	1	0	2	3	0	6	1	0	2	3	0	6	1	18.6	18.6	18.6	51.486	469	469	1	13	NA	2	4	NA	6	1	7.03e-21	0	4.3
tubA2	0.335335	0	1.00601	0	DDB0306347|DDB_G0281889	DDB0306347|DDB_G0281889	6	4	4	>DDB0306347|DDB_G0281889 |Protein|gene: tubA2 on chromosome: 3 position 5074777 to 5076633	1	6	4	4	0	3	0	1	5	1	0	2	0	0	4	0	0	2	0	0	4	0	17.7	11.5	11.5	50.739	452	452	1	6	NA	2	NA	NA	4	NA	2.36e-30	0	7.3
DDB_G0282767	6.71157	0	20.1347	0	DDB0306351|DDB_G0282767	DDB0306351|DDB_G0282767	5	5	5	>DDB0306351|DDB_G0282767 |Protein|gene: DDB_G0282767 on chromosome: 3 position 5858325 to 5859386	1	5	5	5	0	0	0	1	5	0	0	0	0	1	5	0	0	0	0	1	5	0	20.4	20.4	20.4	39.967	353	353	1	6	NA	NA	NA	1	5	NA	2.49e-13	0	0
DDB_G0282833	5.30565	0	15.917	0	DDB0306364|DDB_G0282833	DDB0306364|DDB_G0282833	1	1	1	>DDB0306364|DDB_G0282833 |Protein|gene: DDB_G0282833 on chromosome: 3 position 6273796 to 6274752	1	1	1	1	0	0	0	0	1	0	0	0	0	0	1	0	0	0	0	0	1	0	4.4	4.4	4.4	33.674	318	318	1	1	NA	NA	NA	NA	1	NA	0.0062168	0	0
DDB_G0286951	0	0	0	0	DDB0306396|DDB_G0286951	DDB0306396|DDB_G0286951	1	1	1	>DDB0306396|DDB_G0286951 |Protein|gene: DDB_G0286951 on chromosome: 4 position 5136274 to 5139707	1	1	1	1	0	0	0	0	0	1	0	0	0	0	0	1	0	0	0	0	0	1	1.1	1.1	1.1	125.3	1110	1110	1	1	NA	NA	NA	NA	NA	1	0.0087116	0	0
DDB_G0288477	5.41536	0	16.2461	0	DDB0306441|DDB_G0288477	DDB0306441|DDB_G0288477	2	2	2	>DDB0306441|DDB_G0288477 |Protein|gene: DDB_G0288477 on chromosome: 5 position 1580012 to 1581925	1	2	2	2	1	1	0	0	1	0	1	1	0	0	1	0	1	1	0	0	1	0	4.1	4.1	4.1	74.524	637	637	1	3	1	1	NA	NA	1	NA	3.97e-06	1.7	2.4
DDB_G0285989	5.9626	0	17.8878	0	DDB0306445|DDB_G0285989	DDB0306445|DDB_G0285989	3	3	3	>DDB0306445|DDB_G0285989 |Protein|gene: DDB_G0285989 on chromosome: 4 position 3911476 to 3915180	1	3	3	3	0	0	1	1	2	2	0	0	1	1	2	2	0	0	1	1	2	2	3.3	3.3	3.3	139.15	1234	1234	1	6	NA	NA	1	1	2	2	2.17e-08	0	0
DDB_G0286583	5.23287	0	15.6986	0	DDB0306457|DDB_G0286583	DDB0306457|DDB_G0286583	1	1	1	>DDB0306457|DDB_G0286583 |Protein|gene: DDB_G0286583 on chromosome: 4 position 4653100 to 4655469	1	1	1	1	0	0	0	0	1	0	0	0	0	0	1	0	0	0	0	0	1	0	1.9	1.9	1.9	82.426	722	722	1	1	NA	NA	NA	NA	1	NA	0.00132	0	0
DDB_G0268052	6.31215	0	18.9364	0	DDB0306517|DDB_G0268052	DDB0306517|DDB_G0268052	4	4	4	>DDB0306517|DDB_G0268052 |Protein|gene: DDB_G0268052 on chromosome: 1 position 1359896 to 1363000	1	4	4	4	0	0	0	0	4	0	0	0	0	0	4	0	0	0	0	0	4	0	8	8	8	117.58	1034	1034	1	4	NA	NA	NA	NA	4	NA	3.28e-12	0	0
DDB_G0268236	-6.44406	0	-19.3322	0	DDB0306536|DDB_G0268236	DDB0306536|DDB_G0268236	7	7	7	>DDB0306536|DDB_G0268236 |Protein|gene: DDB_G0268236 on chromosome: 1 position 1733949 to 1735538	1	7	7	7	0	4	1	1	3	1	0	4	1	1	3	1	0	4	1	1	3	1	20	20	20	61.083	529	529	1	10	NA	4	1	1	3	1	3.88e-20	0	11.2
DDB_G0268244	-0.0833153	0	-0.249946	0	DDB0306537|DDB_G0268244	DDB0306537|DDB_G0268244	6	6	6	>DDB0306537|DDB_G0268244 |Protein|gene: DDB_G0268244 on chromosome: 1 position 1761068 to 1763956	1	6	6	6	0	3	0	0	5	1	0	3	0	0	5	1	0	3	0	0	5	1	9.4	9.4	9.4	93.3	805	805	1	9	NA	3	NA	NA	5	1	7.65e-13	0	3.9
DDB_G0269762	-5.78601	0	-17.358	0	DDB0306589|DDB_G0269762	DDB0306589|DDB_G0269762	2	2	2	>DDB0306589|DDB_G0269762 |Protein|gene: DDB_G0269762 on chromosome: 1 position 3512075 to 3514549	1	2	2	2	0	1	1	0	0	1	0	1	1	0	0	1	0	1	1	0	0	1	2.5	2.5	2.5	96.236	824	824	1	3	NA	1	1	NA	NA	1	3.76e-06	0	1.6
DDB_G0269884	0	0	0	0	DDB0306593|DDB_G0269884	DDB0306593|DDB_G0269884	1	1	1	>DDB0306593|DDB_G0269884 |Protein|gene: DDB_G0269884 on chromosome: 1 position 3797962 to 3800493	1	1	1	1	0	0	0	0	1	0	0	0	0	0	1	0	0	0	0	0	1	0	2.3	2.3	2.3	97.479	843	843	1	1	NA	NA	NA	NA	1	NA	0.0008205	0	0
DDB_G0269898	-5.46057	0	-16.3817	0	DDB0306596|DDB_G0269898	DDB0306596|DDB_G0269898	1	1	1	>DDB0306596|DDB_G0269898 |Protein|gene: DDB_G0269898 on chromosome: 1 position 3820454 to 3823469	1	1	1	1	0	1	0	0	0	0	0	1	0	0	0	0	0	1	0	0	0	0	1.6	1.6	1.6	106.26	942	942	1	1	NA	1	NA	NA	NA	NA	0.00039461	0	1.6
DDB_G0270088	6.0865	0	18.2595	0	DDB0306611|DDB_G0270088;DDB0347199|DDB_G0274049;DDB0306262|DDB_G0272877	DDB0306611|DDB_G0270088	6;1;1	6;1;1	6;1;1	>DDB0306611|DDB_G0270088 |Protein|gene: DDB_G0270088 on chromosome: 1 position 4195432 to 4197111	3	6	6	6	0	3	1	0	3	0	0	3	1	0	3	0	0	3	1	0	3	0	15.6	15.6	15.6	61.18	559	559;558;558	1	7	NA	3	1	NA	3	NA	8.03e-18	0	5.9
DDB_G0270106	6.01559	0	18.0468	0	DDB0306614|DDB_G0270106	DDB0306614|DDB_G0270106	3	3	3	>DDB0306614|DDB_G0270106 |Protein|gene: DDB_G0270106 on chromosome: 1 position 4238878 to 4241893	1	3	3	3	0	1	0	0	2	0	0	1	0	0	2	0	0	1	0	0	2	0	5	5	5	107.13	974	974	1	3	NA	1	NA	NA	2	NA	3.31e-06	0	1.2
DDB_G0276125	5.82621	0	17.4786	0	DDB0306636|DDB_G0276125	DDB0306636|DDB_G0276125	2	2	2	>DDB0306636|DDB_G0276125 |Protein|gene: DDB_G0276125 on chromosome: 2 position 6248649 to 6252929	1	2	2	2	0	0	0	0	2	1	0	0	0	0	2	1	0	0	0	0	2	1	2.2	2.2	2.2	150.91	1338	1338	1	3	NA	NA	NA	NA	2	1	8.37e-09	0	0
DDB_G0288697	5.77865	0	17.3359	0	DDB0306657|DDB_G0288697	DDB0306657|DDB_G0288697	5	5	5	>DDB0306657|DDB_G0288697 |Protein|gene: DDB_G0288697 on chromosome: 5 position 1839851 to 1841692	1	5	5	5	0	0	0	0	3	2	0	0	0	0	3	2	0	0	0	0	3	2	10.8	10.8	10.8	65.605	585	585	1	5	NA	NA	NA	NA	3	2	4.24e-16	0	0
DDB_G0289679	5.45255	0	16.3576	0	DDB0306677|DDB_G0289679	DDB0306677|DDB_G0289679	1	1	1	>DDB0306677|DDB_G0289679 |Protein|gene: DDB_G0289679 on chromosome: 5 position 3090972 to 3091571	1	1	1	1	0	0	0	0	1	0	0	0	0	0	1	0	0	0	0	0	1	0	14.7	14.7	14.7	10.108	95	95	1	1	NA	NA	NA	NA	1	NA	0.00025442	0	0
DDB_G0289819	-5.62778	0	-16.8833	0	DDB0306679|DDB_G0289819	DDB0306679|DDB_G0289819	1	1	1	>DDB0306679|DDB_G0289819 |Protein|gene: DDB_G0289819 on chromosome: 5 position 3283950 to 3287220	1	1	1	1	0	1	0	0	0	0	0	1	0	0	0	0	0	1	0	0	0	0	1	1	1	119.14	1069	1069	1	1	NA	1	NA	NA	NA	NA	0.004151	0	1
DDB_G0289987	6.36131	0	19.0839	0	DDB0306683|DDB_G0289987	DDB0306683|DDB_G0289987	5	5	5	>DDB0306683|DDB_G0289987 |Protein|gene: DDB_G0289987 on chromosome: 5 position 3515224 to 3518414	1	5	5	5	0	1	1	1	5	1	0	1	1	1	5	1	0	1	1	1	5	1	5.6	5.6	5.6	118.01	1036	1036	1	9	NA	1	1	1	5	1	3.32e-17	0	1.5
DDB_G0290085	-5.98026	0	-17.9408	0	DDB0306689|DDB_G0290085	DDB0306689|DDB_G0290085	3	3	3	>DDB0306689|DDB_G0290085 |Protein|gene: DDB_G0290085 on chromosome: 5 position 3636614 to 3641371	1	3	3	3	0	3	0	0	0	0	0	3	0	0	0	0	0	3	0	0	0	0	2.8	2.8	2.8	174.64	1560	1560	1	3	NA	3	NA	NA	NA	NA	8.37e-07	0	2.8
DDB_G0290527	5.5977	0	16.7931	0	DDB0306698|DDB_G0290527	DDB0306698|DDB_G0290527	1	1	1	>DDB0306698|DDB_G0290527 |Protein|gene: DDB_G0290527 on chromosome: 5 position 4214740 to 4217137	1	1	1	1	0	0	0	0	1	0	0	0	0	0	1	0	0	0	0	0	1	0	3	3	3	89.324	768	768	1	1	NA	NA	NA	NA	1	NA	0.00026893	0	0
DDB_G0290541	6.18141	0	18.5442	0	DDB0306699|DDB_G0290541	DDB0306699|DDB_G0290541	3	3	3	>DDB0306699|DDB_G0290541 |Protein|gene: DDB_G0290541 on chromosome: 5 position 4238133 to 4239878	1	3	3	3	0	1	0	1	3	0	0	1	0	1	3	0	0	1	0	1	3	0	12.9	12.9	12.9	53.36	465	465	1	5	NA	1	NA	1	3	NA	4.36e-10	0	3
DDB_G0290857	6.15502	0	18.4651	0	DDB0306708|DDB_G0290857	DDB0306708|DDB_G0290857	4	4	4	>DDB0306708|DDB_G0290857 |Protein|gene: DDB_G0290857 on chromosome: 5 position 4682925 to 4684848	1	4	4	4	0	2	0	0	3	0	0	2	0	0	3	0	0	2	0	0	3	0	10.6	10.6	10.6	57.567	519	519	1	5	NA	2	NA	NA	3	NA	2.03e-18	0	3.9
DDB_G0290971	-6.0519	0	-18.1557	0	DDB0306711|DDB_G0290971	DDB0306711|DDB_G0290971	2	2	2	>DDB0306711|DDB_G0290971 |Protein|gene: DDB_G0290971 on chromosome: 5 position 4814825 to 4816254	1	2	2	2	0	2	0	0	0	0	0	2	0	0	0	0	0	2	0	0	0	0	5.4	5.4	5.4	51.6	445	445	1	2	NA	2	NA	NA	NA	NA	0.0002517	0	5.4
DDB_G0291181	5.479	0	16.437	0	DDB0306722|DDB_G0291181	DDB0306722|DDB_G0291181	2	2	2	>DDB0306722|DDB_G0291181 |Protein|gene: DDB_G0291181 on chromosome: 5 position 5105448 to 5106837	1	2	2	2	0	0	0	0	2	0	0	0	0	0	2	0	0	0	0	0	2	0	4.7	4.7	4.7	38.674	359	359	1	2	NA	NA	NA	NA	2	NA	0.00048744	0	0
DDB_G0291354	0	0	0	0	DDB0306725|DDB_G0291354	DDB0306725|DDB_G0291354	2	2	2	>DDB0306725|DDB_G0291354 |Protein|gene: DDB_G0291354 on chromosome: 6 position 169469 to 172368	1	2	2	2	0	0	0	0	0	2	0	0	0	0	0	2	0	0	0	0	0	2	2.5	2.5	2.5	105.87	938	938	1	2	NA	NA	NA	NA	NA	2	0.00021061	0	0
DDB_G0291532	5.80871	0	17.4261	0	DDB0306730|DDB_G0291532	DDB0306730|DDB_G0291532	3	3	3	>DDB0306730|DDB_G0291532 |Protein|gene: DDB_G0291532 on chromosome: 6 position 486511 to 487507	1	3	3	3	0	0	0	0	3	1	0	0	0	0	3	1	0	0	0	0	3	1	14.4	14.4	14.4	32.14	285	285	1	4	NA	NA	NA	NA	3	1	2.29e-06	0	0
DDB_G0291816	5.83527	0	17.5058	0	DDB0306744|DDB_G0291816	DDB0306744|DDB_G0291816	2	2	2	>DDB0306744|DDB_G0291816 |Protein|gene: DDB_G0291816 on chromosome: 6 position 805833 to 806834	1	2	2	2	0	0	0	0	2	0	0	0	0	0	2	0	0	0	0	0	2	0	9.6	9.6	9.6	37.466	333	333	1	2	NA	NA	NA	NA	2	NA	3.64e-06	0	0
DDB_G0291820	5.47344	0	16.4203	0	DDB0306746|DDB_G0291820	DDB0306746|DDB_G0291820	1	1	1	>DDB0306746|DDB_G0291820 |Protein|gene: DDB_G0291820 on chromosome: 6 position 810431 to 811761	1	1	1	1	0	0	0	0	1	0	0	0	0	0	1	0	0	0	0	0	1	0	5.4	5.4	5.4	34.719	313	313	1	1	NA	NA	NA	NA	1	NA	0.00032385	0	0
DDB_G0292016	5.89736	0	17.6921	0	DDB0306747|DDB_G0292016	DDB0306747|DDB_G0292016	4	4	3	>DDB0306747|DDB_G0292016 |Protein|gene: DDB_G0292016 on chromosome: 6 position 1027245 to 1030001	1	4	4	3	0	1	0	0	3	0	0	1	0	0	3	0	0	1	0	0	2	0	6.4	6.4	5.2	102.34	918	918	1	4	NA	1	NA	NA	3	NA	3.39e-10	0	1.7
DDB_G0292028	5.47109	0	16.4133	0	DDB0306748|DDB_G0292028	DDB0306748|DDB_G0292028	3	2	2	>DDB0306748|DDB_G0292028 |Protein|gene: DDB_G0292028 on chromosome: 6 position 1046109 to 1048990	1	3	2	2	0	1	0	0	2	0	0	1	0	0	1	0	0	1	0	0	1	0	4.6	3.4	3.4	103.71	932	932	1	2	NA	1	NA	NA	1	NA	4.48e-07	0	1.5
DDB_G0292520	5.76655	0	17.2997	0	DDB0306760|DDB_G0292520	DDB0306760|DDB_G0292520	2	2	2	>DDB0306760|DDB_G0292520 |Protein|gene: DDB_G0292520 on chromosome: 6 position 1591188 to 1591934	1	2	2	2	0	0	0	0	2	0	0	0	0	0	2	0	0	0	0	0	2	0	11.7	11.7	11.7	28.301	248	248	1	2	NA	NA	NA	NA	2	NA	5.38e-10	0	0
DDB_G0292876	5.97058	0	17.9118	0	DDB0306775|DDB_G0292876	DDB0306775|DDB_G0292876	2	2	2	>DDB0306775|DDB_G0292876 |Protein|gene: DDB_G0292876 on chromosome: 6 position 2191825 to 2194186	1	2	2	2	0	1	0	0	2	0	0	1	0	0	2	0	0	1	0	0	2	0	6.8	6.8	6.8	68.972	606	606	1	3	NA	1	NA	NA	2	NA	2.03e-05	0	2.3
DDB_G0293552	5.7848	0	17.3544	0	DDB0306803|DDB_G0293552	DDB0306803|DDB_G0293552	2	2	2	>DDB0306803|DDB_G0293552 |Protein|gene: DDB_G0293552 on chromosome: 6 position 3026375 to 3028618	1	2	2	2	0	0	0	0	2	0	0	0	0	0	2	0	0	0	0	0	2	0	3.4	3.4	3.4	78.29	677	677	1	2	NA	NA	NA	NA	2	NA	1.52e-06	0	0
DDB_G0290603	5.41855	0	16.2556	0	DDB0306823|DDB_G0290603	DDB0306823|DDB_G0290603	1	1	1	>DDB0306823|DDB_G0290603 |Protein|gene: DDB_G0290603 on chromosome: 5 position 4352727 to 4354592	1	1	1	1	0	0	0	0	1	0	0	0	0	0	1	0	0	0	0	0	1	0	5.2	5.2	5.2	69.454	621	621	1	1	NA	NA	NA	NA	1	NA	0.0069985	0	0
DDB_G0290821	6.25787	0	18.7736	0	DDB0306827|DDB_G0290821	DDB0306827|DDB_G0290821	4	4	4	>DDB0306827|DDB_G0290821 |Protein|gene: DDB_G0290821 on chromosome: 5 position 4644529 to 4645722	1	4	4	4	0	0	0	0	4	0	0	0	0	0	4	0	0	0	0	0	4	0	13.9	13.9	13.9	45.95	397	397	1	5	NA	NA	NA	NA	5	NA	1.49e-10	0	0
mroh1	-5.58773	0	-16.7632	0	DDB0306833|DDB_G0291161	DDB0306833|DDB_G0291161	2	2	2	>DDB0306833|DDB_G0291161 |Protein|gene: mroh1 on chromosome: 5 position 5063347 to 5068700	1	2	2	2	0	1	0	0	1	0	0	1	0	0	1	0	0	1	0	0	1	0	1.3	1.3	1.3	185.56	1647	1647	1	2	NA	1	NA	NA	1	NA	2.44e-05	0	0.6
DDB_G0276271	0	0	0	0	DDB0306863|DDB_G0276271	DDB0306863|DDB_G0276271	1	1	1	>DDB0306863|DDB_G0276271 |Protein|gene: DDB_G0276271 on chromosome: 2 position 6637140 to 6638780	1	1	1	1	0	0	0	0	0	1	0	0	0	0	0	1	0	0	0	0	0	1	1.5	1.5	1.5	63.975	546	546	1	1	NA	NA	NA	NA	NA	1	0.0066913	0	0
rmd1	5.4313	0	16.2939	0	DDB0306885|DDB_G0278793	DDB0306885|DDB_G0278793	1	1	1	>DDB0306885|DDB_G0278793 |Protein|gene: rmd1 on chromosome: 3 position 1186077 to 1187040	1	1	1	1	0	1	0	0	1	0	0	1	0	0	1	0	0	1	0	0	1	0	4.8	4.8	4.8	25.97	229	229	1	2	NA	1	NA	NA	1	NA	0.0012059	0	4.8
DDB_G0293942	-5.65285	0	-16.9586	0	DDB0306896|DDB_G0293942	DDB0306896|DDB_G0293942	2	2	2	>DDB0306896|DDB_G0293942 |Protein|gene: DDB_G0293942 on chromosome: 6 position 3553305 to 3558082	1	2	2	2	0	1	0	0	1	0	0	1	0	0	1	0	0	1	0	0	1	0	1.9	1.9	1.9	175.22	1558	1558	1	2	NA	1	NA	NA	1	NA	1.01e-07	0	1
DDB_G0279565	-5.43171	0	-16.2951	0	DDB0306934|DDB_G0279565	DDB0306934|DDB_G0279565	1	1	1	>DDB0306934|DDB_G0279565 |Protein|gene: DDB_G0279565 on chromosome: 3 position 2265879 to 2269163	1	1	1	1	0	1	0	0	0	0	0	1	0	0	0	0	0	1	0	0	0	0	1.6	1.6	1.6	123.93	1094	1094	1	1	NA	1	NA	NA	NA	NA	0.002257	0	1.6
DDB_G0280259	5.0674	0	15.2022	0	DDB0306946|DDB_G0280259	DDB0306946|DDB_G0280259	1	1	1	>DDB0306946|DDB_G0280259 |Protein|gene: DDB_G0280259 on chromosome: 3 position 3176428 to 3178260	1	1	1	1	0	0	0	0	1	0	0	0	0	0	1	0	0	0	0	0	1	0	2.2	2.2	2.2	58.671	509	509	1	1	NA	NA	NA	NA	1	NA	0.0036113	0	0
DDB_G0281979	5.55346	0	16.6604	0	DDB0307009|DDB_G0281979	DDB0307009|DDB_G0281979	1	1	1	>DDB0307009|DDB_G0281979 |Protein|gene: DDB_G0281979 on chromosome: 3 position 5208875 to 5210138	1	1	1	1	0	1	0	0	1	0	0	1	0	0	1	0	0	1	0	0	1	0	4.2	4.2	4.2	32.978	284	284	1	2	NA	1	NA	NA	1	NA	0.00021143	0	4.2
DDB_G0283819	5.48154	0	16.4446	0	DDB0307019|DDB_G0283819	DDB0307019|DDB_G0283819	1	1	1	>DDB0307019|DDB_G0283819 |Protein|gene: DDB_G0283819 on chromosome: 4 position 1153703 to 1155501	1	1	1	1	0	1	0	0	1	0	0	1	0	0	1	0	0	1	0	0	1	0	3.7	3.7	3.7	56.282	507	507	1	2	NA	1	NA	NA	1	NA	0.0013666	0	3.7
DDB_G0284057	5.4782	0	16.4346	0	DDB0307029|DDB_G0284057	DDB0307029|DDB_G0284057	1	1	1	>DDB0307029|DDB_G0284057 |Protein|gene: DDB_G0284057 on chromosome: 4 position 1478033 to 1478404	1	1	1	1	0	0	0	0	1	0	0	0	0	0	1	0	0	0	0	0	1	0	13.8	13.8	13.8	14.818	123	123	1	1	NA	NA	NA	NA	1	NA	0.0034381	0	0
DDB_G0284881	5.70328	0	17.1098	0	DDB0307072|DDB_G0284881	DDB0307072|DDB_G0284881	2	2	2	>DDB0307072|DDB_G0284881 |Protein|gene: DDB_G0284881 on chromosome: 4 position 2585806 to 2586592	1	2	2	2	0	0	0	0	2	0	0	0	0	0	2	0	0	0	0	0	2	0	17.7	17.7	17.7	22.906	203	203	1	2	NA	NA	NA	NA	2	NA	3.88e-11	0	0
DDB_G0270352	5.63111	0	16.8933	0	DDB0307107|DDB_G0270352	DDB0307107|DDB_G0270352	3	3	3	>DDB0307107|DDB_G0270352 |Protein|gene: DDB_G0270352 on chromosome: 1 position 4693514 to 4695492	1	3	3	3	0	1	0	0	2	1	0	1	0	0	2	1	0	1	0	0	2	1	6.8	6.8	6.8	71.117	628	628	1	4	NA	1	NA	NA	2	1	8.49e-10	0	2.5
DDB_G0271510	5.80827	0	17.4248	0	DDB0307126|DDB_G0271510	DDB0307126|DDB_G0271510	2	2	2	>DDB0307126|DDB_G0271510 |Protein|gene: DDB_G0271510 on chromosome: 2 position 464711 to 467089	1	2	2	2	0	0	0	0	2	0	0	0	0	0	2	0	0	0	0	0	2	0	3.8	3.8	3.8	86.245	742	742	1	2	NA	NA	NA	NA	2	NA	1.6e-07	0	0
DDB_G0272098	0	0	0	0	DDB0307146|DDB_G0272098	DDB0307146|DDB_G0272098	2	2	2	>DDB0307146|DDB_G0272098 |Protein|gene: DDB_G0272098 on chromosome: 2 position 1209397 to 1212729	1	2	2	2	0	0	0	0	1	1	0	0	0	0	1	1	0	0	0	0	1	1	2	2	2	124.14	1084	1084	1	2	NA	NA	NA	NA	1	1	0.00045985	0	0
DDB_G0272180	0	0	0	0	DDB0307148|DDB_G0272180	DDB0307148|DDB_G0272180	1	1	1	>DDB0307148|DDB_G0272180 |Protein|gene: DDB_G0272180 on chromosome: 2 position 1518514 to 1519610	1	1	1	1	0	0	0	0	1	0	0	0	0	0	1	0	0	0	0	0	1	0	3.9	3.9	3.9	37.392	335	335	1	1	NA	NA	NA	NA	1	NA	0.0045688	0	0
DDB_G0272220	0	0	0	0	DDB0307153|DDB_G0272220	DDB0307153|DDB_G0272220	1	1	1	>DDB0307153|DDB_G0272220 |Protein|gene: DDB_G0272220 on chromosome: 2 position 1693684 to 1696444	1	1	1	1	0	0	0	0	1	0	0	0	0	0	1	0	0	0	0	0	1	0	2.4	2.4	2.4	100.42	871	871	1	1	NA	NA	NA	NA	1	NA	0.008474	0	0
DDB_G0274341	5.45998	0	16.3799	0	DDB0307227|DDB_G0274341	DDB0307227|DDB_G0274341	1	1	1	>DDB0307227|DDB_G0274341 |Protein|gene: DDB_G0274341 on chromosome: 2 position 3900148 to 3902832	1	1	1	1	0	0	0	0	1	0	0	0	0	0	1	0	0	0	0	0	1	0	1.4	1.4	1.4	98.592	858	858	1	1	NA	NA	NA	NA	1	NA	0.0018299	0	0
DDB_G0274995	5.97329	0	17.9199	0	DDB0307247|DDB_G0274995	DDB0307247|DDB_G0274995	2	2	2	>DDB0307247|DDB_G0274995 |Protein|gene: DDB_G0274995 on chromosome: 2 position 4844842 to 4848156	1	2	2	2	0	0	0	0	2	0	0	0	0	0	2	0	0	0	0	0	2	0	2.7	2.7	2.7	122.68	1104	1104	1	2	NA	NA	NA	NA	2	NA	3.62e-07	0	0
DDB_G0268504	6.44534	0	19.336	0	DDB0307277|DDB_G0268504	DDB0307277|DDB_G0268504	2	2	2	>DDB0307277|DDB_G0268504 |Protein|gene: DDB_G0268504 on chromosome: 1 position 642853 to 659065	1	2	2	2	0	0	0	0	2	0	0	0	0	0	2	0	0	0	0	0	2	0	0.4	0.4	0.4	614.07	5292	5292	1	2	NA	NA	NA	NA	2	NA	0.00034988	0	0
DDB_G0276855	0	0	0	0	DDB0307311|DDB_G0276855	DDB0307311|DDB_G0276855	1	1	1	>DDB0307311|DDB_G0276855 |Protein|gene: DDB_G0276855 on chromosome: 2 position 7489987 to 7492179	1	1	1	1	0	0	0	0	1	0	0	0	0	0	1	0	0	0	0	0	1	0	1.5	1.5	1.5	80.829	730	730	1	1	NA	NA	NA	NA	1	NA	0.0078018	0	0
DDB_G0277327	-6.13466	0	-18.404	0	DDB0307317|DDB_G0277327	DDB0307317|DDB_G0277327	5	5	5	>DDB0307317|DDB_G0277327 |Protein|gene: DDB_G0277327 on chromosome: 2 position 7723793 to 7727267	1	5	5	5	0	2	0	0	2	2	0	2	0	0	2	2	0	2	0	0	2	2	5.7	5.7	5.7	128.52	1117	1117	1	6	NA	2	NA	NA	2	2	1.55e-14	0	2.5
DDB_G0277427	-6.0229	0	-18.0687	0	DDB0307323|DDB_G0277427	DDB0307323|DDB_G0277427	2	2	2	>DDB0307323|DDB_G0277427 |Protein|gene: DDB_G0277427 on chromosome: 2 position 8043662 to 8045683	1	2	2	2	0	2	0	1	1	0	0	2	0	1	1	0	0	2	0	1	1	0	3.6	3.6	3.6	71.143	636	636	1	4	NA	2	NA	1	1	NA	6.49e-07	0	3.6
DDB_G0268650	6.06257	0	18.1877	0	DDB0307400|DDB_G0268650	DDB0307400|DDB_G0268650	3	3	3	>DDB0307400|DDB_G0268650 |Protein|gene: DDB_G0268650 on chromosome: 1 position 1841483 to 1844500	1	3	3	3	0	0	0	0	3	0	0	0	0	0	3	0	0	0	0	0	3	0	5.1	5.1	5.1	104.14	933	933	1	3	NA	NA	NA	NA	3	NA	2.53e-08	0	0
DDB_G0269920	0	0	0	0	DDB0307439|DDB_G0269920	DDB0307439|DDB_G0269920	2	2	2	>DDB0307439|DDB_G0269920 |Protein|gene: DDB_G0269920 on chromosome: 1 position 3868370 to 3870952	1	2	2	2	0	0	0	0	1	1	0	0	0	0	1	1	0	0	0	0	1	1	2.9	2.9	2.9	102.27	860	860	1	2	NA	NA	NA	NA	1	1	0.00024636	0	0
DDB_G0275083	0	0	0	0	DDB0307564|DDB_G0275083	DDB0307564|DDB_G0275083	1	1	1	>DDB0307564|DDB_G0275083 |Protein|gene: DDB_G0275083 on chromosome: 2 position 5153248 to 5153718	1	1	1	1	0	0	0	0	0	1	0	0	0	0	0	1	0	0	0	0	0	1	8.3	8.3	8.3	17.509	156	156	1	1	NA	NA	NA	NA	NA	1	0.0036021	0	0
DDB_G0276673	5.93945	0	17.8183	0	DDB0307599|DDB_G0276673	DDB0307599|DDB_G0276673	4	4	4	>DDB0307599|DDB_G0276673 |Protein|gene: DDB_G0276673 on chromosome: 2 position 7102352 to 7106045	1	4	4	4	0	0	0	0	3	1	0	0	0	0	3	1	0	0	0	0	3	1	4.5	4.5	4.5	126.11	1119	1119	1	4	NA	NA	NA	NA	3	1	1.47e-10	0	0
DDB_G0277705	0	0	0	0	DDB0307635|DDB_G0277705	DDB0307635|DDB_G0277705	1	1	1	>DDB0307635|DDB_G0277705 |Protein|gene: DDB_G0277705 on chromosome: 2 position 8352571 to 8354094	1	1	1	1	0	0	1	0	0	1	0	0	1	0	0	1	0	0	1	0	0	1	2	2	2	58.708	507	507	1	4	NA	NA	1	NA	NA	3	0.0037059	0	0
DDB_G0268874	-5.92322	0	-17.7697	0	DDB0307680|DDB_G0268874	DDB0307680|DDB_G0268874	2	2	2	>DDB0307680|DDB_G0268874 |Protein|gene: DDB_G0268874 on chromosome: 1 position 2296806 to 2297615	1	2	2	2	0	2	0	0	0	0	0	2	0	0	0	0	0	2	0	0	0	0	7.8	7.8	7.8	30.851	269	269	1	2	NA	2	NA	NA	NA	NA	7.12e-05	0	7.8
DDB_G0284575	-5.97963	0	-17.9389	0	DDB0307805|DDB_G0284575	DDB0307805|DDB_G0284575	2	2	2	>DDB0307805|DDB_G0284575 |Protein|gene: DDB_G0284575 on chromosome: 4 position 2173651 to 2175465	1	2	2	2	0	2	0	1	0	0	0	2	0	1	0	0	0	2	0	1	0	0	5	5	5	68.178	604	604	1	3	NA	2	NA	1	NA	NA	2.29e-05	0	5
DDB_G0277567	6.45443	0	19.3633	0	DDB0307916|DDB_G0277567	DDB0307916|DDB_G0277567	3	3	3	>DDB0307916|DDB_G0277567 |Protein|gene: DDB_G0277567 on chromosome: 2 position 8163219 to 8164979	1	3	3	3	0	0	0	0	3	0	0	0	0	0	3	0	0	0	0	0	3	0	7.7	7.7	7.7	64.603	586	586	1	3	NA	NA	NA	NA	3	NA	8.94e-14	0	0
DDB_G0288007	-5.44694	0	-16.3408	0	DDB0307949|DDB_G0288007	DDB0307949|DDB_G0288007	3	3	3	>DDB0307949|DDB_G0288007 |Protein|gene: DDB_G0288007 on chromosome: 5 position 963824 to 969573	1	3	3	3	0	1	1	0	0	1	0	1	1	0	0	1	0	1	1	0	0	1	1.9	1.9	1.9	212.43	1878	1878	1	3	NA	1	1	NA	NA	1	4.77e-06	0	0.7
DDB_G0279653	6.21308	0	18.6392	0	DDB0308001|DDB_G0279653	DDB0308001|DDB_G0279653	4	4	4	>DDB0308001|DDB_G0279653 |Protein|gene: DDB_G0279653 on chromosome: 3 position 2372697 to 2374976	1	4	4	4	0	0	0	1	4	0	0	0	0	1	4	0	0	0	0	1	4	0	7.2	7.2	7.2	87.018	759	759	1	5	NA	NA	NA	1	4	NA	2.04e-11	0	0
DDB_G0289125	0	0	0	0	DDB0308092|DDB_G0289125	DDB0308092|DDB_G0289125	1	1	1	>DDB0308092|DDB_G0289125 |Protein|gene: DDB_G0289125 on chromosome: 5 position 2384391 to 2385238	1	1	1	1	0	0	0	0	0	1	0	0	0	0	0	1	0	0	0	0	0	1	4.7	4.7	4.7	29.87	255	255	1	2	NA	NA	NA	NA	NA	2	0.0061033	0	0
DDB_G0274265	5.43639	0	16.3092	0	DDB0308112|DDB_G0274265	DDB0308112|DDB_G0274265	1	1	1	>DDB0308112|DDB_G0274265 |Protein|gene: DDB_G0274265 on chromosome: 2 position 4139227 to 4141170	1	1	1	1	0	0	0	0	1	0	0	0	0	0	1	0	0	0	0	0	1	0	2.3	2.3	2.3	70.113	600	600	1	1	NA	NA	NA	NA	1	NA	1.08e-07	0	0
DDB_G0275487	0.0474777	0	0.142433	0	DDB0308146|DDB_G0275487	DDB0308146|DDB_G0275487	9	9	9	>DDB0308146|DDB_G0275487 |Protein|gene: DDB_G0275487 on chromosome: 2 position 5992334 to 5993365	1	9	9	9	0	3	1	0	8	0	0	3	1	0	8	0	0	3	1	0	8	0	36.2	36.2	36.2	35.924	318	318	1	12	NA	3	1	NA	8	NA	4.58e-25	0	12.3
DDB_G0275519	-0.0737711	0	-0.221313	0	DDB0308149|DDB_G0275519	DDB0308149|DDB_G0275519	6	6	6	>DDB0308149|DDB_G0275519 |Protein|gene: DDB_G0275519 on chromosome: 2 position 6062122 to 6063145	1	6	6	6	0	2	1	0	6	1	0	2	1	0	6	1	0	2	1	0	6	1	30.1	30.1	30.1	34.31	306	306	1	10	NA	2	1	NA	6	1	9.07e-25	0	7.8
DDB_G0291332	5.54894	0	16.6468	0	DDB0308174|DDB_G0291332	DDB0308174|DDB_G0291332	1	1	1	>DDB0308174|DDB_G0291332 |Protein|gene: DDB_G0291332 on chromosome: 6 position 131894 to 133039	1	1	1	1	0	0	0	0	1	0	0	0	0	0	1	0	0	0	0	0	1	0	3.8	3.8	3.8	36.41	316	316	1	1	NA	NA	NA	NA	1	NA	0.00045041	0	0
DDB_G0275917	-0.287605	0	-0.862815	0	DDB0308194|DDB_G0275917	DDB0308194|DDB_G0275917	10	10	10	>DDB0308194|DDB_G0275917 |Protein|gene: DDB_G0275917 on chromosome: 2 position 6034546 to 6037716	1	10	10	10	1	3	1	0	7	1	1	3	1	0	7	1	1	3	1	0	7	1	14.9	14.9	14.9	118.28	1022	1022	1	14	1	4	1	NA	7	1	2.87e-41	1.8	4.1
DDB_G0276291	5.94655	0	17.8397	0	DDB0308197|DDB_G0276291	DDB0308197|DDB_G0276291	1	1	1	>DDB0308197|DDB_G0276291 |Protein|gene: DDB_G0276291 on chromosome: 2 position 6564892 to 6565379	1	1	1	1	0	0	0	0	1	0	0	0	0	0	1	0	0	0	0	0	1	0	15.2	15.2	15.2	15.248	132	132	1	1	NA	NA	NA	NA	1	NA	1.04e-05	0	0
DDB_G0279347	0	0	0	0	DDB0308245|DDB_G0279347	DDB0308245|DDB_G0279347	2	2	2	>DDB0308245|DDB_G0279347 |Protein|gene: DDB_G0279347 on chromosome: 3 position 1965450 to 1969859	1	2	2	2	0	0	0	1	0	1	0	0	0	1	0	1	0	0	0	1	0	1	1	1	1	168.51	1469	1469	1	3	NA	NA	NA	2	NA	1	0.00011676	0	0
DDB_G0280205	5.72628	0	17.1788	0	DDB0308251|DDB_G0280205	DDB0308251|DDB_G0280205	2	2	2	>DDB0308251|DDB_G0280205 |Protein|gene: DDB_G0280205 on chromosome: 3 position 3106631 to 3109388	1	2	2	2	0	0	0	0	1	1	0	0	0	0	1	1	0	0	0	0	1	1	4.4	4.4	4.4	90.937	835	835	1	2	NA	NA	NA	NA	1	1	0.00023433	0	0
DDB_G0280315	0	0	0	0	DDB0308253|DDB_G0280315	DDB0308253|DDB_G0280315	1	1	1	>DDB0308253|DDB_G0280315 |Protein|gene: DDB_G0280315 on chromosome: 3 position 3247016 to 3247990	1	1	1	1	0	0	0	0	1	1	0	0	0	0	1	1	0	0	0	0	1	1	3.4	3.4	3.4	37.171	324	324	1	2	NA	NA	NA	NA	1	1	9.32e-07	0	0
DDB_G0281235	6.10128	0	18.3039	0	DDB0308266|DDB_G0281235	DDB0308266|DDB_G0281235	4	4	4	>DDB0308266|DDB_G0281235 |Protein|gene: DDB_G0281235 on chromosome: 3 position 4255795 to 4257140	1	4	4	4	0	0	0	0	4	0	0	0	0	0	4	0	0	0	0	0	4	0	21.3	21.3	21.3	37.525	329	329	1	4	NA	NA	NA	NA	4	NA	6.25e-13	0	0
DDB_G0281279	7.42241	0	22.2672	0	DDB0308267|DDB_G0281279	DDB0308267|DDB_G0281279	12	12	12	>DDB0308267|DDB_G0281279 |Protein|gene: DDB_G0281279 on chromosome: 3 position 4333375 to 4335700	1	12	12	12	0	3	2	2	11	3	0	3	2	2	11	3	0	3	2	2	11	3	24.2	24.2	24.2	73.847	678	678	1	27	NA	4	2	3	15	3	8.37e-51	0	10.5
DDB_G0281415	-5.94111	0	-17.8233	0	DDB0308272|DDB_G0281415	DDB0308272|DDB_G0281415	2	2	2	>DDB0308272|DDB_G0281415 |Protein|gene: DDB_G0281415 on chromosome: 3 position 4443494 to 4446173	1	2	2	2	0	2	0	0	0	0	0	2	0	0	0	0	0	2	0	0	0	0	2.7	2.7	2.7	93.187	803	803	1	2	NA	2	NA	NA	NA	NA	4.16e-05	0	2.7
DDB_G0267694	0	0	0	0	DDB0308330|DDB_G0267694	DDB0308330|DDB_G0267694	2	2	2	>DDB0308330|DDB_G0267694 |Protein|gene: DDB_G0267694 on chromosome: 1 position 611485 to 613188	1	2	2	2	0	0	0	0	2	0	0	0	0	0	2	0	0	0	0	0	2	0	3.7	3.7	3.7	66.665	567	567	1	2	NA	NA	NA	NA	2	NA	0.00016326	0	0
DDB_G0268114	5.86998	0	17.6099	0	DDB0308351|DDB_G0268114	DDB0308351|DDB_G0268114	1	1	1	>DDB0308351|DDB_G0268114 |Protein|gene: DDB_G0268114 on chromosome: 1 position 1473867 to 1474392	1	1	1	1	0	0	0	1	1	0	0	0	0	1	1	0	0	0	0	1	1	0	19.6	19.6	19.6	15.418	138	138	1	3	NA	NA	NA	2	1	NA	0.0017788	0	0
DDB_G0275829	5.35673	0	16.0702	0	DDB0308397|DDB_G0275829	DDB0308397|DDB_G0275829	1	1	1	>DDB0308397|DDB_G0275829 |Protein|gene: DDB_G0275829 on chromosome: 2 position 5561391 to 5561996	1	1	1	1	0	0	0	0	1	0	0	0	0	0	1	0	0	0	0	0	1	0	12.9	12.9	12.9	18.662	163	163	1	1	NA	NA	NA	NA	1	NA	0.0056526	0	0
DDB_G0282483	6.01568	0	18.047	0	DDB0308399|DDB_G0282483	DDB0308399|DDB_G0282483	2	2	2	>DDB0308399|DDB_G0282483 |Protein|gene: DDB_G0282483 on chromosome: 3 position 5829856 to 5831090	1	2	2	2	0	1	0	1	2	1	0	1	0	1	2	1	0	1	0	1	2	1	11.7	11.7	11.7	40.386	375	375	1	5	NA	1	NA	1	2	1	7.5e-07	0	7.7
DDB_G0282715	5.50379	0	16.5114	0	DDB0308402|DDB_G0282715	DDB0308402|DDB_G0282715	1	1	1	>DDB0308402|DDB_G0282715 |Protein|gene: DDB_G0282715 on chromosome: 3 position 6191274 to 6194070	1	1	1	1	0	0	0	0	1	0	0	0	0	0	1	0	0	0	0	0	1	0	2.1	2.1	2.1	88.144	770	770	1	1	NA	NA	NA	NA	1	NA	0.00011813	0	0
DDB_G0282881	6.1363	0	18.4089	0	DDB0308405|DDB_G0282881	DDB0308405|DDB_G0282881	4	4	4	>DDB0308405|DDB_G0282881 |Protein|gene: DDB_G0282881 on chromosome: 3 position 6333061 to 6334356	1	4	4	4	0	1	0	0	4	0	0	1	0	0	4	0	0	1	0	0	4	0	14.4	14.4	14.4	47.895	431	431	1	5	NA	1	NA	NA	4	NA	4.47e-11	0	2.6
DDB_G0283793	-5.74338	0	-17.2301	0	DDB0308421|DDB_G0283793	DDB0308421|DDB_G0283793	2	2	2	>DDB0308421|DDB_G0283793 |Protein|gene: DDB_G0283793 on chromosome: 4 position 1114386 to 1116616	1	2	2	2	0	1	0	0	1	0	0	1	0	0	1	0	0	1	0	0	1	0	5.5	5.5	5.5	79.688	711	711	1	2	NA	1	NA	NA	1	NA	4.86e-05	0	3.8
DDB_G0284259	-6.69074	0	-20.0722	0	DDB0308488|DDB_G0284259	DDB0308488|DDB_G0284259	5	5	5	>DDB0308488|DDB_G0284259 |Protein|gene: DDB_G0284259 on chromosome: 4 position 1787150 to 1790086	1	5	5	5	0	5	0	0	0	0	0	5	0	0	0	0	0	5	0	0	0	0	6.3	6.3	6.3	106.08	907	907	1	5	NA	5	NA	NA	NA	NA	7.26e-11	0	6.3
DDB_G0285291	6.42779	0	19.2834	0	DDB0308543|DDB_G0285291	DDB0308543|DDB_G0285291	3	3	3	>DDB0308543|DDB_G0285291 |Protein|gene: DDB_G0285291 on chromosome: 4 position 3065810 to 3067048	1	3	3	3	0	0	0	0	3	0	0	0	0	0	3	0	0	0	0	0	3	0	10	10	10	47.41	412	412	1	3	NA	NA	NA	NA	3	NA	3.2e-09	0	0
DDB_G0287723	-6.23726	0	-18.7118	0	DDB0308582|DDB_G0287723	DDB0308582|DDB_G0287723	3	3	3	>DDB0308582|DDB_G0287723 |Protein|gene: DDB_G0287723 on chromosome: 5 position 601565 to 604462	1	3	3	3	0	3	0	0	0	0	0	3	0	0	0	0	0	3	0	0	0	0	4.3	4.3	4.3	105.73	931	931	1	3	NA	3	NA	NA	NA	NA	1.35e-08	0	4.3
DDB_G0288073	0	0	0	0	DDB0308586|DDB_G0288073	DDB0308586|DDB_G0288073	2	2	2	>DDB0308586|DDB_G0288073 |Protein|gene: DDB_G0288073 on chromosome: 5 position 1051212 to 1057648	1	2	2	2	0	0	0	0	0	2	0	0	0	0	0	2	0	0	0	0	0	2	1.3	1.3	1.3	233.25	2037	2037	1	2	NA	NA	NA	NA	NA	2	0.00036823	0	0
DDB_G0280287	5.85062	0	17.5519	0	DDB0308747|DDB_G0280287	DDB0308747|DDB_G0280287	2	2	2	>DDB0308747|DDB_G0280287 |Protein|gene: DDB_G0280287 on chromosome: 3 position 3207518 to 3208475	1	2	2	2	0	0	0	0	2	0	0	0	0	0	2	0	0	0	0	0	2	0	17.1	17.1	17.1	22.885	199	199	1	2	NA	NA	NA	NA	2	NA	2.07e-06	0	0
DDB_G0281601	6.1634	0	18.4902	0	DDB0308797|DDB_G0281601	DDB0308797|DDB_G0281601	3	3	3	>DDB0308797|DDB_G0281601 |Protein|gene: DDB_G0281601 on chromosome: 3 position 4697870 to 4698426	1	3	3	3	0	0	0	0	3	0	0	0	0	0	3	0	0	0	0	0	3	0	21.8	21.8	21.8	16.187	142	142	1	3	NA	NA	NA	NA	3	NA	2.08e-07	0	0
DDB_G0284173	0	0	0	0	DDB0309028|DDB_G0284173	DDB0309028|DDB_G0284173	1	1	1	>DDB0309028|DDB_G0284173 |Protein|gene: DDB_G0284173 on chromosome: 4 position 1652572 to 1653456	1	1	1	1	0	0	0	0	0	1	0	0	0	0	0	1	0	0	0	0	0	1	3.1	3.1	3.1	30.772	261	261	1	1	NA	NA	NA	NA	NA	1	0.0086927	0	0
DDB_G0284247	0	0	0	0	DDB0309029|DDB_G0284247	DDB0309029|DDB_G0284247	1	1	1	>DDB0309029|DDB_G0284247 |Protein|gene: DDB_G0284247 on chromosome: 4 position 1749570 to 1751523	1	1	1	1	0	0	0	0	1	0	0	0	0	0	1	0	0	0	0	0	1	0	3.6	3.6	3.6	69.787	617	617	1	2	NA	NA	NA	NA	2	NA	0.0002325	0	0
DDB_G0286085	0	0	0	0	DDB0309083|DDB_G0286085	DDB0309083|DDB_G0286085	1	1	1	>DDB0309083|DDB_G0286085 |Protein|gene: DDB_G0286085 on chromosome: 4 position 4039412 to 4040767	1	1	1	1	0	0	1	0	0	0	0	0	1	0	0	0	0	0	1	0	0	0	4.3	4.3	4.3	45.71	395	395	1	1	NA	NA	1	NA	NA	NA	0.0052091	0	0
DDB_G0286697	5.12769	0	15.3831	0	DDB0309097|DDB_G0286697	DDB0309097|DDB_G0286697	1	1	1	>DDB0309097|DDB_G0286697 |Protein|gene: DDB_G0286697 on chromosome: 4 position 4858448 to 4861861	1	1	1	1	0	0	0	0	1	0	0	0	0	0	1	0	0	0	0	0	1	0	0.6	0.6	0.6	132.74	1137	1137	1	1	NA	NA	NA	NA	1	NA	0.0023018	0	0
DDB_G0291798	-5.59302	0	-16.7791	0	DDB0346617|DDB_G0291798	DDB0346617|DDB_G0291798	3	3	3	>DDB0346617|DDB_G0291798 |Protein|gene: DDB_G0291798 on chromosome: 6 position 762390 to 766299	1	3	3	3	0	1	1	0	1	0	0	1	1	0	1	0	0	1	1	0	1	0	3.2	3.2	3.2	139.24	1230	1230	1	3	NA	1	1	NA	1	NA	4.65e-06	0	1.2
DDB_G0293328	13.9087	21.407	20.3192	0	DDB0346635|DDB_G0293328	DDB0346635|DDB_G0293328	3	3	3	>DDB0346635|DDB_G0293328 |Protein|gene: DDB_G0293328 on chromosome: 6 position 2760211 to 2760718	1	3	3	3	0	0	0	2	3	0	0	0	0	2	3	0	0	0	0	2	3	0	28.2	28.2	28.2	14.585	131	131	1	5	NA	NA	NA	2	3	NA	1.63e-08	0	0
DDB_G0293924	5.84097	0	17.5229	0	DDB0346657|DDB_G0293924	DDB0346657|DDB_G0293924	3	3	3	>DDB0346657|DDB_G0293924 |Protein|gene: DDB_G0293924 on chromosome: 6 position 3490466 to 3493218	1	3	3	3	0	1	1	1	2	2	0	1	1	1	2	2	0	1	1	1	2	2	3.8	3.8	3.8	96.617	886	886	1	7	NA	1	1	1	2	2	3.16e-10	0	1.5
DDB_G0268558	0	0	0	0	DDB0346715|DDB_G0268558	DDB0346715|DDB_G0268558	1	1	1	>DDB0346715|DDB_G0268558 |Protein|gene: DDB_G0268558 on chromosome: 1 position 1292814 to 1294391	1	1	1	1	1	0	0	0	0	0	1	0	0	0	0	0	1	0	0	0	0	0	2.4	2.4	2.4	53.162	459	459	1	1	1	NA	NA	NA	NA	NA	0.0072569	2.4	0
DDB_G0270116	5.1566	0	15.4698	0	DDB0346792|DDB_G0270116	DDB0346792|DDB_G0270116	2	2	2	>DDB0346792|DDB_G0270116 |Protein|gene: DDB_G0270116 on chromosome: 1 position 4262007 to 4263138	1	2	2	2	0	0	0	0	1	1	0	0	0	0	1	1	0	0	0	0	1	1	6.3	6.3	6.3	37.239	316	316	1	2	NA	NA	NA	NA	1	1	1.64e-05	0	0
DDB_G0279225	5.32858	0	15.9857	0	DDB0346901|DDB_G0279225	DDB0346901|DDB_G0279225	1	1	1	>DDB0346901|DDB_G0279225 |Protein|gene: DDB_G0279225 on chromosome: 3 position 1791010 to 1793454	1	1	1	1	0	0	0	0	1	0	0	0	0	0	1	0	0	0	0	0	1	0	2.6	2.6	2.6	80.943	721	721	1	1	NA	NA	NA	NA	1	NA	0.00053828	0	0
DDB_G0285203	5.5119	0	16.5357	0	DDB0346915|DDB_G0285203	DDB0346915|DDB_G0285203	1	1	1	>DDB0346915|DDB_G0285203 |Protein|gene: DDB_G0285203 on chromosome: 4 position 2941521 to 2941979	1	1	1	1	0	0	0	0	1	0	0	0	0	0	1	0	0	0	0	0	1	0	12.5	12.5	12.5	7.2824	64	64	1	1	NA	NA	NA	NA	1	NA	0.0038266	0	0
DDB_G0285861	5.29676	0	15.8903	0	DDB0346929|DDB_G0285861	DDB0346929|DDB_G0285861	1	1	1	>DDB0346929|DDB_G0285861 |Protein|gene: DDB_G0285861 on chromosome: 4 position 3733661 to 3734953	1	1	1	1	0	0	0	0	1	0	0	0	0	0	1	0	0	0	0	0	1	0	4.1	4.1	4.1	42.55	366	366	1	1	NA	NA	NA	NA	1	NA	0.0065695	0	0
DDB_G0290019	0	0	0	0	DDB0346939|DDB_G0290019	DDB0346939|DDB_G0290019	1	1	1	>DDB0346939|DDB_G0290019 |Protein|gene: DDB_G0290019 on chromosome: 5 position 3544279 to 3548237	1	1	1	1	0	0	0	0	1	0	0	0	0	0	1	0	0	0	0	0	1	0	1.4	1.4	1.4	146.06	1250	1250	1	1	NA	NA	NA	NA	1	NA	0.0045228	0	0
DDB_G0288805	5.36949	0	16.1085	0	DDB0346941|DDB_G0288805	DDB0346941|DDB_G0288805	1	1	1	>DDB0346941|DDB_G0288805 |Protein|gene: DDB_G0288805 on chromosome: 5 position 1990254 to 1994153	1	1	1	1	0	0	0	0	1	0	0	0	0	0	1	0	0	0	0	0	1	0	1.3	1.3	1.3	96.106	866	866	1	1	NA	NA	NA	NA	1	NA	0.00035797	0	0
DDB_G0281759	0	0	0	0	DDB0346974|DDB_G0281759	DDB0346974|DDB_G0281759	1	1	1	>DDB0346974|DDB_G0281759 |Protein|gene: DDB_G0281759 on chromosome: 3 position 4924793 to 4925983	1	1	1	1	0	0	0	0	0	1	0	0	0	0	0	1	0	0	0	0	0	1	3.3	3.3	3.3	44.481	396	396	1	1	NA	NA	NA	NA	NA	1	0.00027148	0	0
DDB_G0293406	6.19106	18.5732	0	0	DDB0347218|DDB_G0293406	DDB0347218|DDB_G0293406	1	1	1	>DDB0347218|DDB_G0293406 |Protein|gene: DDB_G0293406 on chromosome: 6 position 2852833 to 2856482	1	1	1	1	0	0	0	1	0	0	0	0	0	1	0	0	0	0	0	1	0	0	0.7	0.7	0.7	134.4	1142	1142	1	1	NA	NA	NA	1	NA	NA	0.0052556	0	0
DDB_G0289571	5.16998	0	15.5099	0	DDB0347383|DDB_G0289571	DDB0347383|DDB_G0289571	1	1	1	>DDB0347383|DDB_G0289571 |Protein|gene: DDB_G0289571 on chromosome: 5 position 2958707 to 2962052	1	1	1	1	0	0	0	0	1	0	0	0	0	0	1	0	0	0	0	0	1	0	1.4	1.4	1.4	100.79	912	912	1	1	NA	NA	NA	NA	1	NA	0.0030916	0	0
DDB_G0268948	5.29822	0	15.8947	0	DDB0347390|DDB_G0268948	DDB0347390|DDB_G0268948	2	2	2	>DDB0347390|DDB_G0268948 |Protein|gene: DDB_G0268948 on chromosome: 1 position 1982796 to 1984040	1	2	2	2	0	1	0	1	1	0	0	1	0	1	1	0	0	1	0	1	1	0	11	11	11	29.984	263	263	1	3	NA	1	NA	1	1	NA	2.87e-05	0	6.1
DDB_G0270718	0	0	0	0	DDB0347422|DDB_G0270718	DDB0347422|DDB_G0270718	1	1	1	>DDB0347422|DDB_G0270718 |Protein|gene: DDB_G0270718 on chromosome: 1 position 4098007 to 4102857	1	1	1	1	0	0	0	0	0	1	0	0	0	0	0	1	0	0	0	0	0	1	0.8	0.8	0.8	156.54	1390	1390	1	1	NA	NA	NA	NA	NA	1	0.0074234	0	0
DDB_G0283435	0	0	0	0	DDB0347445|DDB_G0283435	DDB0347445|DDB_G0283435	1	1	1	>DDB0347445|DDB_G0283435 |Protein|gene: DDB_G0283435 on chromosome: 4 position 696044 to 696790	1	1	1	1	0	0	0	1	1	1	0	0	0	1	1	1	0	0	0	1	1	1	4.4	4.4	4.4	28.774	248	248	1	3	NA	NA	NA	1	1	1	0.0019555	0	0
DDB_G0291540	0	0	0	0	DDB0347576|DDB_G0291540	DDB0347576|DDB_G0291540	1	1	1	>DDB0347576|DDB_G0291540 |Protein|gene: DDB_G0291540 on chromosome: 6 position 530842 to 532518	1	1	1	1	0	0	1	1	0	1	0	0	1	1	0	1	0	0	1	1	0	1	2.2	2.2	2.2	66.142	558	558	1	7	NA	NA	5	1	NA	1	0.0034255	0	0
DDB_G0291938	6.18131	0	18.5439	0	DDB0347612|DDB_G0291938	DDB0347612|DDB_G0291938	3	3	3	>DDB0347612|DDB_G0291938 |Protein|gene: DDB_G0291938 on chromosome: 6 position 964334 to 965625	1	3	3	3	0	0	1	1	2	1	0	0	1	1	2	1	0	0	1	1	2	1	12.5	12.5	12.5	42.582	385	385	1	6	NA	NA	1	1	2	2	5.03e-15	0	0
DDB_G0283521	0	0	0	0	DDB0347643|DDB_G0283521	DDB0347643|DDB_G0283521	1	1	1	>DDB0347643|DDB_G0283521 |Protein|gene: DDB_G0283521 on chromosome: 4 position 678402 to 682191	1	1	1	1	0	0	0	0	1	0	0	0	0	0	1	0	0	0	0	0	1	0	1.1	1.1	1.1	141.74	1234	1234	1	1	NA	NA	NA	NA	1	NA	0.0054521	0	0
DDB_G0288847	5.41858	0	16.2557	0	DDB0347646|DDB_G0288847	DDB0347646|DDB_G0288847	2	2	2	>DDB0347646|DDB_G0288847 |Protein|gene: DDB_G0288847 on chromosome: 5 position 2055893 to 2056960	1	2	2	2	0	0	0	0	1	1	0	0	0	0	1	1	0	0	0	0	1	1	11.4	11.4	11.4	17.686	149	149	1	2	NA	NA	NA	NA	1	1	0.00048583	0	0
DDB_G0286381	6.60765	0	19.8229	0	DDB0347693|DDB_G0286381	DDB0347693|DDB_G0286381	6	6	6	>DDB0347693|DDB_G0286381 |Protein|gene: DDB_G0286381 on chromosome: 4 position 4388115 to 4389608	1	6	6	6	0	0	0	0	6	0	0	0	0	0	6	0	0	0	0	0	6	0	23.3	23.3	23.3	56.51	497	497	1	6	NA	NA	NA	NA	6	NA	2.41e-26	0	0
DDB_G0267776	-5.47434	0	-16.423	0	DDB0347715|DDB_G0267776	DDB0347715|DDB_G0267776	2	2	2	>DDB0347715|DDB_G0267776 |Protein|gene: DDB_G0267776 on chromosome: 1 position 827764 to 832445	1	2	2	2	0	1	1	0	0	0	0	1	1	0	0	0	0	1	1	0	0	0	1.7	1.7	1.7	160.73	1426	1426	1	2	NA	1	1	NA	NA	NA	0.00034999	0	1.1
DDB_G0268154	5.686	0	17.058	0	DDB0347758|DDB_G0268154	DDB0347758|DDB_G0268154	2	2	2	>DDB0347758|DDB_G0268154 |Protein|gene: DDB_G0268154 on chromosome: 1 position 1545975 to 1546631	1	2	2	2	0	0	0	0	2	1	0	0	0	0	2	1	0	0	0	0	2	1	12.4	12.4	12.4	25.003	218	218	1	3	NA	NA	NA	NA	2	1	0.00022268	0	0
DDB_G0291003	5.34223	0	16.0267	0	DDB0347855|DDB_G0291003	DDB0347855|DDB_G0291003	1	1	1	>DDB0347855|DDB_G0291003 |Protein|gene: DDB_G0291003 on chromosome: 5 position 4876763 to 4879551	1	1	1	1	0	1	0	1	1	0	0	1	0	1	1	0	0	1	0	1	1	0	1.4	1.4	1.4	95.88	865	865	1	3	NA	1	NA	1	1	NA	0.0034925	0	1.4
DDB_G0268422	0	0	0	0	DDB0347900|DDB_G0268422	DDB0347900|DDB_G0268422	2	2	2	>DDB0347900|DDB_G0268422 |Protein|gene: DDB_G0268422 on chromosome: 1 position 1339034 to 1339901	1	2	2	2	0	0	0	0	1	1	0	0	0	0	1	1	0	0	0	0	1	1	15.9	15.9	15.9	26.643	226	226	1	2	NA	NA	NA	NA	1	1	0.00045712	0	0
DDB_G0280591	0	0	0	0	DDB0348033|DDB_G0280591	DDB0348033|DDB_G0280591	1	1	1	>DDB0348033|DDB_G0280591 |Protein|gene: DDB_G0280591 on chromosome: 3 position 3537587 to 3538930	1	1	1	1	0	1	0	0	0	1	0	1	0	0	0	1	0	1	0	0	0	1	1.8	1.8	1.8	52.863	447	447	1	2	NA	1	NA	NA	NA	1	0.0013065	0	1.8
DDB_G0283097	-5.65874	0	-16.9762	0	DDB0348080|DDB_G0283097	DDB0348080|DDB_G0283097	1	1	1	>DDB0348080|DDB_G0283097 |Protein|gene: DDB_G0283097 on chromosome: 4 position 214573 to 215986	1	1	1	1	0	1	0	0	0	0	0	1	0	0	0	0	0	1	0	0	0	0	3	3	3	46.321	406	406	1	1	NA	1	NA	NA	NA	NA	0.0070849	0	3
DDB_G0267918	0	0	0	0	DDB0348112|DDB_G0267918	DDB0348112|DDB_G0267918	1	1	1	>DDB0348112|DDB_G0267918 |Protein|gene: DDB_G0267918 on chromosome: 1 position 1118591 to 1121104	1	1	1	1	0	0	0	0	0	1	0	0	0	0	0	1	0	0	0	0	0	1	1.1	1.1	1.1	98.688	837	837	1	1	NA	NA	NA	NA	NA	1	0.0033263	0	0
DDB_G0281657	5.8578	0	17.5734	0	DDB0348301|DDB_G0281657	DDB0348301|DDB_G0281657	4	4	4	>DDB0348301|DDB_G0281657 |Protein|gene: DDB_G0281657 on chromosome: 3 position 4770616 to 4773886	1	4	4	4	0	1	0	0	3	0	0	1	0	0	3	0	0	1	0	0	3	0	5.6	5.6	5.6	108.48	974	974	1	4	NA	1	NA	NA	3	NA	1.06e-22	0	1.5
DDB_G0285177	5.68087	0	17.0426	0	DDB0348315|DDB_G0285177	DDB0348315|DDB_G0285177	1	1	1	>DDB0348315|DDB_G0285177 |Protein|gene: DDB_G0285177 on chromosome: 4 position 2939040 to 2940434	1	1	1	1	0	1	0	0	1	0	0	1	0	0	1	0	0	1	0	0	1	0	2.8	2.8	2.8	52.403	464	464	1	2	NA	1	NA	NA	1	NA	0.00046286	0	2.8
DDB_G0292254	0	0	0	0	DDB0348358|DDB_G0292254	DDB0348358|DDB_G0292254	1	1	1	>DDB0348358|DDB_G0292254 |Protein|gene: DDB_G0292254 on chromosome: 6 position 1308810 to 1309757	1	1	1	1	0	0	0	0	1	0	0	0	0	0	1	0	0	0	0	0	1	0	8.8	8.8	8.8	17.057	148	148	1	1	NA	NA	NA	NA	1	NA	0.0024409	0	0
DDB_G0290595	6.59366	0	19.781	0	DDB0348367|DDB_G0290595	DDB0348367|DDB_G0290595	5	5	5	>DDB0348367|DDB_G0290595 |Protein|gene: DDB_G0290595 on chromosome: 5 position 4337348 to 4338125	1	5	5	5	0	0	0	1	5	1	0	0	0	1	5	1	0	0	0	1	5	1	25.9	25.9	25.9	25.709	228	228	1	7	NA	NA	NA	1	5	1	1.55e-13	0	0
DDB_G0271228	0	0	0	0	DDB0348450|DDB_G0271228;DDB0348402|DDB_G0269084;DDB0348682|DDB_G0271216	DDB0348450|DDB_G0271228;DDB0348402|DDB_G0269084;DDB0348682|DDB_G0271216	2;1;1	2;1;1	2;1;1	>DDB0348450|DDB_G0271228 |Protein|gene: DDB_G0271228 on chromosome: 2 position 258017 to 259915;>DDB0348402|DDB_G0269084 |Protein|gene: DDB_G0269084 on chromosome: 1 position 2091187 to 2093082;>DDB0348682|DDB_G0271216 |Protein|gene: DDB_G0271216 on chromo	3	2	2	2	0	1	0	0	1	0	0	1	0	0	1	0	0	1	0	0	1	0	6	6	6	73.965	632	632;631;640	1	2	NA	1	NA	NA	1	NA	0.00041789	0	1.1
DDB_G0276989	5.69567	0	17.087	0	DDB0348540|DDB_G0276989	DDB0348540|DDB_G0276989	1	1	1	>DDB0348540|DDB_G0276989 |Protein|gene: DDB_G0276989 on chromosome: 2 position 7379194 to 7382025	1	1	1	1	0	0	0	0	1	0	0	0	0	0	1	0	0	0	0	0	1	0	1.8	1.8	1.8	104.88	943	943	1	1	NA	NA	NA	NA	1	NA	0.00040248	0	0
gxcDD	5.2695	0	15.8085	0	DDB0348653|DDB_G0279733;DDB0348652|DDB_G0279733	DDB0348653|DDB_G0279733;DDB0348652|DDB_G0279733	1;1	1;1	1;1	>DDB0348653|DDB_G0279733 |Protein|gene: gxcDD on chromosome: 3 position 2433796 to 2439149;>DDB0348652|DDB_G0279733 |Protein|gene: gxcDD on chromosome: 3 position 2433796 to 2439149	2	1	1	1	0	0	0	0	1	0	0	0	0	0	1	0	0	0	0	0	1	0	1.1	1.1	1.1	164.71	1482	1482;1632	1	1	NA	NA	NA	NA	1	NA	1.51e-07	0	0
DDB_G0271458	0	0	0	0	DDB0348667|DDB_G0271458	DDB0348667|DDB_G0271458	2	2	2	>DDB0348667|DDB_G0271458 |Protein|gene: DDB_G0271458 on chromosome: 2 position 389413 to 392448	1	2	2	2	0	0	0	1	0	1	0	0	0	1	0	1	0	0	0	1	0	1	3	3	3	120.18	1011	1011	1	2	NA	NA	NA	1	NA	1	0.00032251	0	0
DDB_G0272212	5.4385	0	16.3155	0	DDB0348871|DDB_G0272212	DDB0348871|DDB_G0272212	1	1	1	>DDB0348871|DDB_G0272212 |Protein|gene: DDB_G0272212 on chromosome: 2 position 1673975 to 1676482	1	1	1	1	0	0	0	0	1	0	0	0	0	0	1	0	0	0	0	0	1	0	2.2	2.2	2.2	90.928	835	835	1	1	NA	NA	NA	NA	1	NA	0.0010007	0	0
DDB_G0293378	5.48582	0	16.4574	0	DDB0348900|DDB_G0293378;DDB0348901|DDB_G0293378	DDB0348900|DDB_G0293378;DDB0348901|DDB_G0293378	1;1	1;1	1;1	>DDB0348900|DDB_G0293378 |Protein|gene: DDB_G0293378 on chromosome: 6 position 2818966 to 2819611;>DDB0348901|DDB_G0293378 |Protein|gene: DDB_G0293378 on chromosome: 6 position 2818966 to 2821148	2	1	1	1	0	0	0	1	1	0	0	0	0	1	1	0	0	0	0	1	1	0	11.5	11.5	11.5	14.976	131	131;417	1	2	NA	NA	NA	1	1	NA	0.00013661	0	0
DDB_G0292714	0	0	0	0	DDB0349000|DDB_G0292714	DDB0349000|DDB_G0292714	3	3	3	>DDB0349000|DDB_G0292714 |Protein|gene: DDB_G0292714 on chromosome: 6 position 1780390 to 1784905	1	3	3	3	0	1	0	0	2	0	0	1	0	0	2	0	0	1	0	0	2	0	1.8	1.8	1.8	170.87	1481	1481	1	3	NA	1	NA	NA	2	NA	4.17e-06	0	0.5
DDB_G0288827	0	0	0	0	DDB0349171|DDB_G0288827	DDB0349171|DDB_G0288827	1	1	1	>DDB0349171|DDB_G0288827 |Protein|gene: DDB_G0288827 on chromosome: 5 position 2040745 to 2043732	1	1	1	1	0	0	0	0	1	0	0	0	0	0	1	0	0	0	0	0	1	0	1.3	1.3	1.3	111.22	995	995	1	1	NA	NA	NA	NA	1	NA	0.0017775	0	0
DDB_G0288563	5.35083	0	16.0525	0	DDB0349243|DDB_G0288563	DDB0349243|DDB_G0288563	1	1	1	>DDB0349243|DDB_G0288563 |Protein|gene: DDB_G0288563 on chromosome: 5 position 1689437 to 1690684	1	1	1	1	0	0	0	0	1	0	0	0	0	0	1	0	0	0	0	0	1	0	3.8	3.8	3.8	34.408	314	314	1	1	NA	NA	NA	NA	1	NA	0.0050432	0	0
DDB_G0274649	0	0	0	0	DDB0349314|DDB_G0274649	DDB0349314|DDB_G0274649	1	1	1	>DDB0349314|DDB_G0274649 |Protein|gene: DDB_G0274649 on chromosome: 2 position 4499141 to 4504150	1	1	1	1	0	0	1	1	1	0	0	0	1	1	1	0	0	0	1	1	1	0	0.7	0.7	0.7	187.73	1644	1644	1	3	NA	NA	1	1	1	NA	0.004859	0	0
DDB_G0274643	5.78672	0	17.3602	0	DDB0349511|DDB_G0274643	DDB0349511|DDB_G0274643	2	2	1	>DDB0349511|DDB_G0274643 |Protein|gene: DDB_G0274643 on chromosome: 2 position 4531583 to 4532438	1	2	2	1	0	0	0	0	2	0	0	0	0	0	2	0	0	0	0	0	1	0	8.1	8.1	4.6	31.492	284	284	1	2	NA	NA	NA	NA	2	NA	9.82e-05	0	0
DDB_G0281151	6.03193	0	18.0958	0	DDB0349775|DDB_G0281151	DDB0349775|DDB_G0281151	4	4	4	>DDB0349775|DDB_G0281151 |Protein|gene: DDB_G0281151 on chromosome: 3 position 4103245 to 4106511	1	4	4	4	0	1	1	0	3	0	0	1	1	0	3	0	0	1	1	0	3	0	8.2	8.2	8.2	81.583	705	705	1	5	NA	1	1	NA	3	NA	4.06e-11	0	2.3
[truncated: 43 more columns]
